# Supplementary material for: Transcriptome profiling during mangrove viviparity in response to abscisic acid
Source: Sci Rep. 2018 Jan 15;8:770. doi: 10.1038/s41598-018-19236-x (PMC5768736; doi:10.1038/s41598-018-19236-x)
Supplement: Supplementary file 2 — Supplemental Table S3 List of differential expressed genes [file 41598_2018_19236_MOESM2_ESM.xlsx]

## Sheet: Sheet1
ID	padj	ABA/CK	sequence
TRINITY_DN100_c0_g1_i1	0.000404242	8.93333	GCGGCCTCCGAGTACGCGCCGGGAACCCCCTGGTAAGCCACGCGCAGCTGAGATCCGTGCATCGGAGCCGGGGAGAGGTCCGTGATCGTCAACGGCTTCTGTATTTTGCCGTTGTTACTACCCTTCCCTTTATTAATCGGAACGATATTCAGGTCAATTGAGGTCTTGTGACCATTGACGGCGGCGATATGGTCGGCGCCACCAGTTTCCCCTCCTCCTCCTCCGGAGTTATCAGTGGGCTGCTCGTGGGAGTGAATCTTACTGGCAAGTATAGCACAGGAACTCTGCCAGTCGGCTCGGTTGCAGCCGACACCGTTCGGGAAAGGTACCGAATCTGGACGCATGATGCACTGGACGACAAGTCTGTCGGAGCAGACTCGGATGAGCCGCGGCCGCGAC…
TRINITY_DN10014_c0_g1_i1	4.71698e-07	25.9375	GGGGGCCAAAGAATCATCGGACTCCAATTCCACAACTTGTGGAGTTAAGGAAGAGGAAGTGACATCCAGTGCGGAGGGAGAGACCCCAAAGAAAGAGAGGTCCTATAGAGGTGTCCGGAAGCGGCCTTGGGGGAAGTACGCGGCGGAGATTAGGGACTCCACGAGGAATGGCATCCGTGTGTGGCTCGGAACATTCGACAGTGCGGAGGCAGCCGCTCTGGCCTACGACCAAGCGGCGTATGCGATGCGGGGACCGATGGCCGTGCTCAATTTTCCGGCGGAAGTCGTGAGAGAATCGCTTCAAGAAATGAAGCACGTTTGCGATGATGGGTCATCGCCGGTGGTGGCGCTGAAGAGGAAGCACTCTTTGAGGAGGAAGTCAATGACCAGGCAAAAAA
TRINITY_DN10020_c0_g1_i1	0.0328512	35.3333	GCCAAATACTTCTGCGAGAACCAGCTATAAATTAGCTGCTGAAGGGTCCTGTTTGGCGTCACCGTTTCATCCCAGAGCTCTTGCATTGTAGTGGGACAAGTGTAGTGGCCAAGTGAGAGCCACTTGAGAATGTTGGATCTCTCGTAAGTCTGGCCAGTGCACAGGGTTACTGGATCTTTCATTGGCTCCAACGAGATTGGACATATAAAAACAGACGGTACTTCCATTGATTCAAGCTCTTCAATCATCCTCCTCAGATCCATTTTCTCCGCAGTAACGCTGCAAATCAAGCCACCACCACAACTGCCACCGAAAACGCCATCTTTAACGGCAGTTTCCAGATCTAAGACTTGCCCTCCAGGTCCCATAA
TRINITY_DN10077_c0_g1_i1	0.000526529	7.3125	GAATAAGCTTTTCAATGCGACTAAAGTTTGCATTGCATCGCAGAATACATCCAACATAATAATACCATTGAGACACGTTGGCAGACTGTACACATTAGACCTAGTCATCTGTCAAGAATTGGCCAGAAATATTATCCATCACAGCAAATTGCATGTTCTCAGAAGGTTTCCAATGGCGCTTCCTCTGATTTATAAACCAATTGTTGATTTGCTTCTGATCCAGACCCGTTGATTCAGCTAAGGCTATCTTATCAGCTTCAGTAGGATATGGCCATTTATAATGAACTTTCCACCACTCAAGTAGGGTTTGCCTTGCGTCTTTGGGTAACTTTCCCTTCTTTTTCTTCTTGGAAAACTCCAGCTTCAGAGAACTAATGTGACTACCAAACTTGCGCATAA…
TRINITY_DN10078_c0_g2_i1	0.00725024	4.18421	GTAGGGATTAGTGCGTGAGACCGCGATCCACAAACTGACGCATGGGACTCACCCTTTACTTGGGAATAAAGAGGGGAAACATAGCATGTCACAAGAGCGAGGCGAGGTTTGGAACCCTACTGCGGGAGGGACGCCTCGCGAGCCGGGCTTTTGAGATGAGGCCTTTTGGCGAAGCCAAGTCAATTCCGGGCCACCAAACCCTGCAACTGATGAGAAAGCCCTATGGAGTAAAGGGAAGCGTGTACGTTGTCACACTCCCTGCCTTCAAAAGGTTCCTAGAGGACGGGCCAGACGCAGCAGAACGATGACCCGGGAGCGGATTCCCCACCGGCAGGGGGACAGGAGACGGCCATCTCAAGGCACATCACGACCTACAGGCAACACCGGCGAGACCTGGGA…
TRINITY_DN10094_c0_g1_i1	2.03898e-07	999	AGTCACGTAGGATTGGCGAGGATGGACATGCTTAGACCACACCATCTCTACAATGGGACCTTTGTATAAAGTCATAAACATTGCCCCAGCTACAGTCACCAAAGTCCCAACCATCTTTGCTTGGCATCTCACACTCTTCATGTTTATCTTCTCCATCCGGAATATGATTGCCATGACAAACGTCATAGCAGGGAGCATGTTGCTCATTGCACATGAAAAGGTAGGAGATGTGAATTTGAGCCCAGCATAGTAGAAGTTCTGGTCTATCACAGGTCCAAGAAGGCCGAGAACAAATATCTGAAGGAAAACGCGAAGGGTAATCTTGGGTTGCCCTCTCCTTTCAAAAAGGAAAGCAAAGG
TRINITY_DN101_c0_g1_i1	0.022937	0.0950226	GTTCACCTGCTCAATCTGGGGTTGAGCCATCATCTTCTGCAACCATGTCTCCTGTTAAGTTGTCTGATCTTTCTGCTAATGGCCAACAATCAACAACAAGGGTTGGTTCCTTGATGAAGGATAATGTCCTAAGTAGTCTACGCTTGCTATGTTGCAAGATTATTTTAACTGGTCTCGAGTCTAATCTGAAGCCTGTCACTCATGCTGATATTTTTTACCATATTTTGAATTGGCTTGTTAATTGGGATCAAAGACAACATGGACTTGATGAATCTGATAGTTTGAAATCCTGGAGACCTGACAAGGCTCTAATTGAATGGCTCCACAGTTGCTTGGATGTGCTATGGCTTTTAGTTGACGAGGACAAATGCCGAGTGCCTTTTTATGAACTGTTACGTA…
TRINITY_DN10121_c0_g1_i1	0.000124049	4.05919	AAAAGTAATTTATTATTGCTATGTATCCGTATGCCGTGTGCGTGGATAGGGCAACCTTGGTAGCCCGTTGGCTTTGGTAATTACTTGTTCGTTGCTCGACAGCATATTCAGTTAGAAAGGGGATTGTAAGTCAATCAAGTCTGCCTGAGATCAAAACGAGGCCAGACAGAGCCCCGAAAGAAAAGAAAAGAAGGAATGGAAAGAGAAATAAGCCTGATGAAACCCAAGAATCCAGCACAACCGAACTCCTTCACCAAGTACGCCGAATCAGCCAAATCGCCCTTGCGCTCTGCATCATTCAACCGTGACAAGGAGACTTCCCACCACATCGACGCCGAACCTTGTAGGCTCGGCGACCATGGCTCCCCAAAATTAACATCTGATTTGCCTTCCCCCGAA…
TRINITY_DN10134_c0_g1_i1	0.00713436	2.89655	GGGGGGGGGCATATCAACAATTAGGGGATAACCAGAGCGGAGCTCAACCCTAATTTAATAAAAGGAAAAGAAACGAGCAGCTGCTAAAGGTGCCGGTAGTCTGTCTGCTCTTGCTCTTACGTCGTCCTCAACCTGCTCTGCTGCATCTCTTTCTATCTTTTGCTTCGTCGGTCCAAAGGATGGCTTTCTGTAACAAACTTGGGAGCCTAGTGAAGCAGAGTATTTCACAGAATGGGAAAGCTCCAGTGGCATCGATGTTGAACTCTTTACGCTGGATGTCCTCATCGAAGCTCTTTGTTGGAGGTCTGTCCTGGGGCACTGATGACCTGTCTCTTAGGGAAGCATTCTCTGGTTTTGGCGATGTTGTTGAGGCAAGAGTTATCCTTGACAGGGATACTG…
TRINITY_DN10183_c0_g1_i1	0.00254554	2.92899	TGCTGTACGATTAAAACATTTGCTTGGCAGATCCAAATGTTCACATGCTTCCTCTGGCTATTCTTTGGGACAAGAGAATGATGAGACTACTAGAAAATGTGCTAGCTGACAGTTTGGGATGCCCTTTGTGAATTGATTGATATTGGACTTGGGCAGCTTCTCATATGCTTGAGGAATTAATGTTAATCAATACCCAGCTAACAGCAGAATCCAATGTAGCTAAAAATCATGTATTAAGTGTTGCAATGTGTACAGCGTAGTTCAACCACCTTTAACTTCTTCTAGCATCTAACCACTAACCATCTATTAACCATTTCATCTACCTCCTCTACTCTCTCTCTAAACTAGAACTTGATTCCACTTTGCTCTCTGGTAATTTTTCACAAATACAACACTTCC…
TRINITY_DN10183_c0_g2_i1	0.000938426	3.24485	TGCTGTACGATTAAAACATTTGCTTGGCAGATCCAAATGTTCACATGCTTCCTCTGGCTATTCTTTGGGACAAGAGAATGATGAGACTACTAGAAAATGTGCTAGCTGACAGTTTGGGATGCCCTTTGTGAATTGATTGATATTGGACTTGGGCAGCTTCTCATATGCTTGAGGAATTAATGTTAATCAATACCCAGCTAACAGCAGAATCCAATGTAGCTAAAAATCATGTATTAAGTGTTGCAATGTGTACAGCGTAGTTCAACCACCTTTAACTTCTTCTAGCATCTAACCACTAACCATCTATTAACCATTTCATCTACCTCCTCTACTCTCTCTCTAAACTAGAACTTGATTCCACTTTGCTCTCTGGTAATTTTTCACAAATACAACACTTCC…
TRINITY_DN102_c0_g1_i1	0.0250409	3.78448	GACAAGAGGATTGGCCCTCGCGATCTCCTCTCTCCCCACCTTCTTGAAATCGAAGGTGCAGCGGTGTTTCTCCGGGTACCTGTGGACCCCACAGAAAGTGGTCCCACACCTGCACCTGAACCCGGTTAAACCGACCCGCTTCCTACAGACGGAACAGCGACTCGGCTGTTCAACCACCGCCGATGCCTCCGTCTCCGGTAGCCGCGCATCCGGCAGCGCCAGTACAGGCGCGGGAGGCTGAGAATCGATCACTGGAGAGAGAGACGGCGACGAAGATGAGGAAGCAGCGGAAAGAGAGGCTTTGAGGGAGGCTTGTTGCTGTTCCTTGAGGCAATAGTCCCTGTAACATTTGGAGCAGAGGTTCATGGTGGCCGGGCTCCCCAGAAAGCCGCAGTTGTT…
TRINITY_DN10200_c0_g1_i1	0.000163613	4.62838	AAATGAGACCAGGAACGTCTTTCAAGAGGTGAAAAGTAAGACCAACTTCACGGAGATGACCGTCAATGGCCCCGTCGCTATCGGGTAGGATAGTTTGGGCTGCAGACACCAATTCAAACATGGGCTTCTCAACCTCGGGAATTGGATCCGCACCCACTATTATAGCAGCTGCACCATCACCGAACAATGCTTGGCCCACAAGACTATCAAGGTGGGTGTCACTTGGGCCGCGGAAGGTCACTGCTGTTATTTCGGAGCACACAACAAGCACGCGCGCGCCTTTGTTGTTCTCAGCGAGGTCCTTTGCCAAGCGAAGCACCGTGCCACCAGCGTAACACCCTTGTTGGTACATCATGAGGCGCTTGACAGATGGACGAAGCCCCAATAGCTTAGTGAGCT…
TRINITY_DN10206_c0_g1_i1	0.0116511	0.260227	TCATATTCAAAGGACAATACAAGTATATGAGGGGGCAACCATAAGAAGGGCATCTACAATTGACCATCAGACATATGTAACATGACGCAAGATCATTGCCGGAAAAACATTTACCATGCTTATATTAACAAAGGTAAAATCTTTAAAACCAGACTCATTTCCCACTATCGTCTTTACTTAAATCGTCTTCGACTCCATGGGAACTCATTCTCGCTGATGCTTGTTTTGCCCATTTCACAATCTTCTCTGCTTCCCTACTGATCTTCTCTTCCTCCTTCATTGCCTTCCTTAGTATCTTTTGTTGCTCTTTGACCGAAAATGCGCCCAAATCGGATAAGAACTCGTCCCTCTTGTCCCCCCAATCAACTTCGAGATTGAAGTTTTCCTTGCTCTTCTTAT…
TRINITY_DN10210_c0_g1_i1	0.00766059	2.29585	AAAGTCTCGGGTTCGAAACGGAAATGAAGAGGAGGAGGTGGTGACTTGACGGCTTCTCTCAGCTCTTTTTGTCTTCTTTCAGCCCACTTCCGTTTCCGCTCACAGGATAGATATTTATTTATTTATTTGGTTCACTCCAATTTAAAGTTAAAAACGAAGTTTGGAAACAAAAGAGACGATGAAGATATTCCCTGTTCCTTGCTTGGAGGATAACTACGCCTACCTGATAATCGATGAGAGCACTAGAGAGGCTGCAGTTGTGGATCCCGTGGAGCCCGATAAGCTTGTCGAAGCTGCCAATGCGCACGGCGTACATCTCAAGCTTGTTCTTACTACTCATCATCATTGGGATCACGCTGGGGGAAATGAGAAGATAAAGCAGCTGGTGCCTGGAATCAA…
TRINITY_DN10262_c0_g2_i1	1.62804e-05	5.52151	AAAAAAAAGTGAGAACAAAGCGGAAAACAAAGGGGAAGTGTCAAACTAGCTAACGGCCGTCAGCAAACGGCGGAATCCTTGCAAGGACTGGGTGGCAAGCTACTTTTCCCAGAAGCAACTAGGCGTTGCACAAAGCTCTGGATTCTTTCTCCGTTTGTCTCCGTCAATACCCGCTTCCCGCCAAACGGCAACGACTCCACCCCTCTGTCCTTCAACACCTTGTCGTCCTCCATTATCGGGCCCACCACTGCATCGCTGGTCAATCCGTTTGCCTGAATTCTGACGTAGTCCGTACGGTTCCAACAGAATGCATTGCCCAACATCTGGTCTACAGTCTCCGATACCCCATCAACCACAATGTCGACAACCGTCGACGTGGAGCACTTGCCGTTTTGACGG…
TRINITY_DN10280_c0_g1_i1	0.00036483	61	TCTTTTCTATGATGGGTGCTATTTGAGGTACGATGATTATAGTTTCTTTAACGAGACGTTGGGGTTACAGGATAGGACTGTTTGCGCAAGTGGGGATTTTGGGAATGGAAACAAGACTGTTTTCAGTGTTAATGCTATGGAGTTGGTGAGGAATTTGAGTGTGATGGCCCCAAGGAATGATGGGTTTTTTGTGGATTTTGTGAATAAAAGGAACGTTACTGTTTATGGATTGGCTCAGTGTTGGGAATTCGTCAATGAAAATGCCTGTGGGACTTGTTTAGAGAATGCTGTGTCTAAGATTGG
TRINITY_DN10294_c0_g1_i1	2.63365e-06	3.90647	TGTCTTCATTCTCTTTATTTTTACCCTTTTTCTTTTTTCTTTTTTTTTTTTGGCTTTTTAGAGTGAAAAAAACAAAGATGGATACCATGTGATCAACAAATAGAGAGTGCATGAACAATAATCCAATCTCGACCGTCCACACAACAATAAACACCAATCAAATTAAATGAACAACAAAAAATAAACAAAATGAACAACAAACGTAAACAAAGAAAATAAAGAGAGAGACGCCTACTGAATTGAAAAACCTACGTAACCCAACTCCTGAGAAAAGCATTCAATTATCAGATCTACATCAATAAAGCAGAGGCGCACAACGCGGCTCCAAACACCGACACAAAAGTGACGCCTCTGTTCAAGCCGGCACCGATTGGAGGTGACTCACCGGGAGCAGAAGCC…
TRINITY_DN1032_c0_g2_i1	0.0376067	0.383942	TTTAACATTGCCACAGACCTTAACCAGAAAGGAGAGAGACAGACAACTAAAAGGATGAATATATAGTGGCTTAACAGCTTTGGCACAAATTGCTTGGCAACTTTGCTGCCGTCCAACTAACCACTAACCACTAACCACTAACCAACCAAATGGCAAAATATTGGGGGAAAAAGCATCCCTCTGCTGCCAAATTTCCTGTCAGCTTTTGCAAATGACAGCAGATCAGAAAACCCCAAATCGAATTTTTAATGACAATTGCGAGGGCCATCCTAATATAAGCCCTCAACAATTCTCTCCCTCTCTCTACTTCTTTTTTTTGTTTTTTCAAATACTTCTTTTTGACTTCAACACTAACCATCACTAGGCAGGACATCTACTATAATTTTCACTTGTCTGCAA…
TRINITY_DN10336_c0_g1_i1	3.16585e-10	10.6535	GGGGGTGGAAGGTAACGAAGATGATGATCAGCTGGAAACCTCTTCCAAGAGCTTATATCTTCTCACCTTATTCCTAAAAACATGCTTTGTAATCCCATTATTATTACTGTTTGTAATCTCATATGACCTTGTCCTTCTAAGCTTCTCCTCTAATTTACCTTGTGTGATTATTCTCCTTCTGGTGGATGGCGACCTCACCGGTGAGTTCTGTTTCTTGATGGGACTGTTATTGAATTGCAAATTACCCCTTTGGCTTCTAAAGTACCCTCCTTGATTATCACTGTCGCTGCCGTTCCTTTCCTTGTTCTTGCTACCACCTTCACTGTTGTTCTTATTTGATGACGAAGAATTGGAAGAATTCTGTGACTTCTCTTTCTTTTCATGGCTCAGACACCAATT…
TRINITY_DN10350_c0_g1_i1	0.00517353	0.112392	CAATGCTACATGGCTTTCTTAAAATAACATTAACAAAGTACTAATCTCAAATTAAATAAAGTTGGCTAATTTAGTCTTTTCTCGCTGTTCTGCTCTACATCATAAACTGCATTTAGTGTCACTGATAGTGTTCTAAATCCTTCCTAACCAAATATTTTCAAGTCATCTTAGGTCATACTCACCCTCTCTTCTCACCTTCAATCAGAATTTGGTCACCCCTCTTAATTGGAGTATTTATAGGTCTACATTGGAAATGTCTAGACAAACAAAATTGTCATTCACTCAGACTTATCTCTGACCAGTGCTACACTTACTTCACTACATATATCCTTAGTTCTAACTCAGTCCTTACAACTACAGATTCAGCTAAGCATTCTCGTCTCTGTCACACTCATTCTA…
TRINITY_DN10357_c0_g1_i1	7.30537e-05	27.2714	TCATGGCAAGCTTTCTATATGCCTTCTTCAAATCATCATCTTTTGCATTTCTATCTACTCCCAGTATCTTGTAGTAATCCACCCCCATCTTTTCTCCTCCTCTTTCTCCTACTCCTCTCTCTCGTCTTCAGTTTCACACTTTCTTCTACAATCGTATGCTTGTATTTCCCTTTAAAAGAAAAAAAAAAATTACAACTTAGCAAATAAACAGATTAATAAAATGGCTTGCTGTAGCTCTTGCGGGTTTTCAGACAACATCAAAGGGCCTCGTTAGGCTGCAGGTCTTAAACCGCTTTGGCGATGTTAGAAACACACTTCTGTCGAGTATTTGCGAATTCTGTGGA
TRINITY_DN10383_c0_g2_i1	3.03044e-08	19.8065	GTCTTCTCTTGAAAAAGCAGACTAAACTTCCTTTATCCCCAAGGACTTGTAACCGCACCGCCTACTCGTACTGTTTGAGTTCCGACTTGCCCTGAGTAACTTCTTTTACGGAAAGAAAGAATAAAAAAGGAAGAAGGAAGAAGAAGACTAAGTGCTAGCGAGGGAGGTGATGTGTATGCTGTTGTAGGACCATTCCCTCTCCTTTCTTTTAAGTCGGAGAAGAGGAAATCCTGGCCTAGTGAATCGGATTCGTTTGACAGTTCAAGATGCTATGATCGAAAGCGTTCGCCCAGAGTGCTTAGCCTTGAGTGGTTTAGATACCCGCGAAGCCGGTCCCCGGATGCAAGTAGGTCAGCCTTCGAGAACGAGAAAACAAATATTTCCTGTTTAGTGGGAAGA…
TRINITY_DN10402_c0_g3_i1	0.0174809	2.28225	ACCATTACGATCTTTATGGAAAAAGAGTAAAATAGATTAAAAAAACACAGAGAGAAAAATGAGTTCGTCATCATCATCATCAAAGGCAGTGAGGAAGCTGGAGGTGGTGTCACCAGTACCAGCAGACATAGACATCGCAAACTCAGTTGAGCCTCTTCACATCTCTGAGATAGCCAAAGAGCTCAACCTCAGTCCCCACCATTACGATCTTTATGGAAAATTCAAAGCCAAGGTATTGCTTTCAGTGCTTGATGAGCTTGAAGGACCAGATGGATACTATGTTGTGGTCGGAGGGATTACTCCTACTCCACTTGGGGAGGGCAAGTCAACCACTACTGTCGGGCTCTGTCAAGCTTTAGGTGCATTTCTTGATAAAAAGGTTGTCACTTGCCTTCGTCA…
TRINITY_DN10407_c0_g1_i1	4.41731e-05	8.67742	CTCTGAATTCTCCACTTGAGGACTGCGCTCTTTAGTCCCTGATTTTTCCCCTGAAACGATGCCGCCTTGAGCCTCTGTCAGAGACAAAGAACCGGCATCAACAGCAAATTCTCCCACATCTTCAACTTCCTGCCCCAAGCCCTCAGCAACCTCGATAGCTGATTTGCTACGTTCCTCCTGCACTTGAACCTTCTGGGTCTCCTCAGTCTTTCCACTGGCAGGTTCCTCCATTTCTTAGGATCTGCAGAAACTGCAAAATCCGAGAGATAAAAGACTCTCTCTCTCTCTCTCTCTCTCTCTCTCTCTC
TRINITY_DN10407_c1_g1_i1	0.000581023	6.30864	TCAAGTGGAGAATTCAGAGATATTAGATTGGATAAAGGAGGATATTGACTCAAATGTTGATTCAACTCAGCTTACTGTACCTTTTAGAGAAGAAGTACCAGTGAGTCCGAAACAGGAAGCATCGGCAGAGAAATTGAAGGACTCTTCCTCTCAAGTAGAAGCCAAAAATGATGATGAGAAGACTTTCCCAACTTCAAACGGGACTAAACACCCCGATGCTACACTTGCAACAGATGTGTTAAACAGAAACACAGCAATGGAAACAACATTAGAACCAGTAAATTCTTCGGATGGGATTGCTGGGTCACGTGTATCTGGCTTGGTCTCAAATATGGTCGACGACGAAACGATGCTGCCATCCACGGATGGGAAAGAAGCTGGGTTCCTTCCGGTTGCAAG…
TRINITY_DN10415_c0_g1_i1	0.0105953	4.69415	TGGAATTCAAACGGGACATCTACCCATCAAGATGGCAGCAGAAAATAAAAGCTAACAGTTACAGGCAGGCATGAATCATCACTAAAAAAAACTACCATCACAGCAACATCAGACACCATCGCCACCATCCATACGTACATCATAACACCCACCATTCCCACCACCGACAACAGCCTCACAGAGTAACAACGAGAAGTACAAACAGTCAAAGTAATGATGGTAGCTGGTGACCATAAAGTAGCAGCCTCCATAATCACTAGGCACTAGAGATGGCCCACTTCAAAGGCAAAACCGAGGAAGAAAACCTTTTTATTTTTCGAATTTTACGCTCTTATCCCTCACAAACACAAGGGAAGGAGAACTTTTTAGCCACACATTTGAGAAAAGCTTCTAGTGGAG…
TRINITY_DN10421_c0_g1_i1	1.26261e-06	3.85687	ACCTTATTAAGACACAAGAGGCACCGTACATAGACAAACACACAACGAGCTAATCAAAGGGTAAAACTTTGTCTTTAAGGATATGCATACCATACTGACTTAGCAAGGTACACAGACTATGTAATCATCTCCCATCCGACTTCCTTAACTCTGAGAACACCGCGCCCGAATTCATTGTTTCAGAGTTGATGCGCAATAAACTCATTTCCTCACTGCTGCTTGTTGTTGTCATCCCGCCAATCCAGGAGCCTATCACAATGCTACTGCTATCGCTGAACAAGTCATCACCGGCAGTTGAATGGTCCTTCATGGCCCTCCCATCACCGTTATCCACCAGAGTTTGAGCCTCACCAAGCTTAATTTTCTCCTCTGCACTCTTCTGCAATTGCAATGCAAACT…
TRINITY_DN10432_c0_g2_i1	0.0232935	1.98275	TACTATTGTGTTACAAAAGAGCCCAGCATCAAATAAGAATATGCTAGGGAGGCGGATGAATGCAGGTCAAGAGTGTCTGTGTGTGTTTAAGAAAGAGAGGGAGAGAAAGATACGGGTTAAATGCAAAGAAACAAGGAACACTGTATTGTACATTACTTTTCGAAAAATCTATTAACAATCCATCTGAACACTTCGGATTCAACAATCAGGAGCTTCACTAGCCTTCACAAAACGACCCTTTACTCGTTTCCTCGTATCAGCTCTTGCCTTTCTTGATTCATAGCGTATGTGCTTATCATATCTTCGGGTTTTTTTCTTCTCTTTGTATCGCTGCATTGCGTGACCTCTGTTCTGTGCGAGCTGCTCCATATCAATCTTCTTTGCTGCTGCCGATACTGT…
TRINITY_DN10461_c0_g1_i1	0.00578427	4.94444	TAGAAGATGAGCCAGTGCCACTCTCAAAAGTTGAGGTTGGACAGGAGTATGAAGTCATCCTCACTACTTTTACTGGACTTTATAGATACAGACTAGGTGATGTGGTGGAAGTGGCCGGATTTCACAGAGGGACTCCTAAGCTGAACTATATATGCAGGAGAAAGCTAATATTGACGGTGAACATCGACAAGAACACAGAGAAAGACCTTCAATTAGTGGTCGAGAGGGGGTCTCAGCTACTGAGCAAGGCAAGAGCAGAGGTGGTCGATTTTACGAGCCACGCGGACGTGGCGAATCAGCCTGGTCACTACATAATTTATTGGGAAATCAAAGGAGAAGTGGAGGAAGGGGTCCTTGGCGAGTGTTGCAGAGAAATGGATGCATCTTTTGTTGACCATG…
TRINITY_DN10471_c0_g1_i1	9.47584e-06	0.208945	TGCAAACAAGTATATTGAAACAGCAAGCTAAATGCTTACTTGTGAGAATGCCTGAGGAATAAAACCTTTGCAGGCGGCTGTAGTATAGCTTCTAAAGCTTAATATGATGGATGGATTTAATAAATAACTTCCCTATATACACGTGGTATCTTTGAAATAACTTCCCAATCTACACTTGGCTTTGCCCAATTGGTATGATATGGTTCTAAACTTATTATGCTCTCGCCTGTGAGAAGGAAACCCAGCGCCTTGGCATTCTGCAATGCACAACCTTGAATATCTTATGGAGGCCATTTTAGCTGCAGACAGCCTCAACAGAGAGCTTCTTTTGGCTATCTGGACATGGATCTCCTCCAAAGACTTCAGAAGCTACCATTACGGAGCAAGACTGCTTTCCAA…
TRINITY_DN10478_c0_g1_i1	0.0292484	0.401508	GGCATGGTTTTGCAGCTGGAGTCCTCACGTTTCATTTCAACACCTGCACTATCTCTCTCACTCTCTCTCTCTCTCTCTCTCTCTCTCTCTGCTTTCACAGCTGAGACTGTGCGGGAGAAGCCATTTCATAAATAGCCGTTGTCAGTCTTCTACTAGAAAAAAGGGAAAAAAAAAAGAAGAAGAAATTGTAAAGAGTGTATGCATCGAAGCATGAGCTGTGATTTTACACCTCTGGTTACGTTTGTAAGTTACATCTTTAACCGAGAGACTGATGATCGCAACGTGGCCATACCATCCGAAAGCTCAGAGACAGTCACTGAATTCCATGTGAATATAAATGATGTATATATCTCATTCGTAAATTTTCTGGTCTGTTGCATTAAAGCCTATAGCCATGCA…
TRINITY_DN10480_c0_g2_i1	0.00706378	0.273087	GGGAAGACGCGTGGGCATTGGAGCTGCAGGGTACGGGCTGTAAATTGTAATAGAAGAACGGAGAGCGAGGAGAGAGAAAGAGAGAAGCGAGGAGAGTGGAGAGAGAGAAGCGAGGAACGGAAAGGAGAAAACATTTCCGAGGGAGAAAGCATTTTTTTCCATTTCTCTCTCTCTCTCTCTCCATCTCCGCATTTTCTGCTTGGAATTCATTGGATCCGTCGCTGCTGCTGTCCTTATTATTGGTCTCCTCTCCTATTGCTTGAAAGAGCAAAAGGGAGAGGGGAGGGCTTGTGTCTCCTCTCCTATTGCTTGAAAGAGCAAAAGGGAGAGGGGAGGGCTTGTGGGGAAGAGGATTGTGTGAATTATGGAGTATGAGAACAGCAATTGGATTTTGGATGG…
TRINITY_DN10480_c0_g4_i1	0.0467721	0.431755	GGGAAGACGCGTGGGCATTGGAGCTGCAGGGTACGGGCTGTAAATTGTAATAGAAGAACGGAGAGCGAGGAGAGAGAAAGAGAGAAGCGAGGAGAGTGGAGAGAGAGAAGCGAGGAACGGAAAGGAGAAAACATTTCCGAGGGAGAAAGCATTTTTTTCCATTTCTCTCTCTCTCTCTCTCCATCTCCGCATTTTCTGCTTGGAATTCATTGGATCCGTCGCTGCTGCTGTCCTTATTATTGGTCTCCTCTCCTATTGCTTGAAAGAGCAAAAGGGAGAGGGGAGGGCTTGTGGGGAAGAGGATTGTGTGAATTATGGAGTATGAGAACAGCAATTGGATTTTGGATGGGGTTTATAACTACCCACATCTCTTAGGCGGTCTAATGCTCACGGCCGGTC…
TRINITY_DN10481_c0_g1_i1	4.03953e-10	4.58311	GTCATCCTTATCCCTTCCTCCGCTTATGTGCTATATAGACCCCCTCCCACCCTCTTCTCTCTGTTCTCTCCTATAATCGCAGGTGAGGCTCTGCCTCCACCGTCGCCGCCGCCACCCCCGCCACAGTCACCTCCCTGTTCTAACTTATTACCTATAATTTTTTTTTTCAGTTTTTGGGTTCTTAGATATTTAAATTAGAAGTTTGGATTCTGTCAATCCATGGCTTCCACAACGAGAAATGACGTGGATCGGATCAAGGGTCCATGGAGTCCAGAAGAAGACGCGGCGTTGCAGAGGCTGGTACAAAACTATGGACCTAGAAACTGGTCTCTGATAAGCAAATCGATCCCTGGTCGATCGGGCAAGTCGTGCAGGTTGCGATGGTGCAACCAGCTCTCC…
TRINITY_DN10486_c0_g2_i1	8.88609e-14	14.4144	GTTAACATTATTACACATTCTGCCCTTGAGAGAGATGAGACTGCTCTTCAACAAAATTGCTCAATGTAATTATAGTATGATTCCCTAGTATGCTTTCCACAACAATCTCTTTTTGTACAATGTTCAGTGCATATAAAATCTTATAGTTACATAAATATGTATTACTTAATATTAAGCTGCTTGCATTTGAACGCTAGATTCTGAACCCAATTGTTGGGATCCTGCAACATCTTCCTCTTCATGGGGCAGGTCATCAGAATGCATTTCTAGTTGATTAAGGCTTCGCACAAGCGCAGTGAAAGAAGGGAAATGCTCTGGCGAGAAGAAATCAGCTCCCATTCTTTGATAGGTGAACAAGTCAAGGATATTCTCACCCAATATGTTCTTCTTAATCTGCTC…
TRINITY_DN10493_c0_g1_i1	0.0119121	2.93446	CGTGTCCAAGGTGCCACGTCATCATCACCCAGAAATTAAAACTCATCGGGTCTCGGTCCGGATCCGGAAGTTCGGTGGACCGTTGTGGGGGGTGGGCTCGGTAGGTAAGGGACTCGGGAACAAGGAGGAAGAAGAACGACGCCGTAGCAGCAACAACTTTCGGACGGTCAAAGACACAAGTTCAACTAAGATTCTGATAGTCGTCGGCTTATTTGTCTGAGTCCACTGTAATAGAACGCGGATCCATCCATCCATCCACCGATCGTTTGCTGGTCTTGCGGAAACCCGCGGTGGAAACGATGGGGGTAGAGGCCAAAATAGCACCGTCGATGTTGTCATCGGACTTCGCCAACTTGGCGTCGGAGGCACAACGCATTCTAGCGTGTGGTGCGGATTGGC…
TRINITY_DN10500_c0_g1_i1	9.21401e-08	9.4	GGGGGGTTTCAAAACCGCCTTACCTGAAGTCGGTTAGCTCTTTCGTTGTCTTCTATAAATAGGTACGAGCAGCGGTGGTTCCATGGATACAACTGAAGCAAAGCAATTCCTATTTCTCTTTGTAGAACTTTTCTTTGTTGCCAAAACAGTATGGGTGTTTCAATTCTTGACTACGAAACCCTGACTCTAGATCCTTTCTCCATTAGAAATGCGAAGTTACGTAACCCTAACCCTAAATTGCCGGCCTCTCGACGGAAGAAGCGGAGCGGCACGGGAGCGTCTCAATCGAAACCGAAGGATCTCGATGTCCGAAACCAAGGCGATTCTCAGTCTCAATCCATGGTGTTAAAGCTCCCTGCCAAGGCCTTGGTCATGGGCCAGGTCAAGATCCTGAAGCGC…
TRINITY_DN10508_c0_g1_i1	0.000126829	31	CACATTGATTCCGCTCGTTCCCGTCCTTCGCTTCAGGGCCTTTCCCTCGGTGTGGTCAGTACTCCATACTGTCAGGCAGCAAAGCTTACACTTGTTCACTAATTATGATGGTTCGCCAGGGCCTCTTTCCTCCTCCCTTTTCTGCTCACTCGTAGGGGTTCGGACCCCCACAAAGGGGGAGGGAGTCGACTGAACATCTCAGCCATTGGTGGGAATTTCGCCCGCATCCGATCCCCAATTCTTGTTCACCCCGGATGATCGTGTTGGGTGAATTGTGACCTCGTACGATCGTGTCGGGTGAGCAACAGCCGCTTCGTCACAATACTGACTTATGGGCTAACGGGTCACACTTTGGCCAAGTATCCTACAAAG
TRINITY_DN10516_c0_g2_i1	0.0205202	0.418214	AAAAGAACAAAAATAAAATTAAAATTATTTGGGCTTTTAAGTGGGCGGTGGTTGACTTGTGTCTCAATGTTTTCGGTTCAAAATTGGTTTTCCTTCGCATTAGGCGTAAGTGGCTGTCTACGCTCGTGATCGGTTTCTATCTCGAAAATGGCAAAGCCTTTACCAACTCCAGCAGCTAGACACTGTTCACTCCTCCTCCTCCACCTCTTCAGTCTCTACCTCCTCTTCCCTTCGTCTTCCGCCGCCTATTCCATTGGCGTCAACTACGGAACGGTGGCCGACAACCTCCCCCCGCCGTCACAAGTTGCCAAGTTTCTCAAGACCCAAACCACCATCGACAGAATCAAGATCTTCGACGCCAACCCCGACATCCTCCGCGCCTTTGCCAACACCGGGATT…
TRINITY_DN10524_c0_g2_i1	0.0171335	0.09375	ACAGACAACCGAAAAGGGGGTGATAAAAAGAGTTCATGGCCAACAAGTTCTTTGCGTGCCTACGCAACAAGGGCCATGGAGACCTGTGTGCGAGGCCCCGATACCGGTCGAAGCCAAGTTTCCCGAAAGGCGTTTCGGGGAAAGAAACAAACGTGGAGGCATCGGAGGCCAAGGCGGTTTTCTCGGTGATCGGAATGAGGTGCGCAGCCTGCGCCGGCTCGGTCGAGAAGGCTGTCAAGAGGCTTCCCGGAATACGGGAGGCTGCTGTTGACGTCTTGAGCAACAAGGCCCATGTTCTATACTACCAAAGTTTTGTTAAGGAGGAGACAATTCGCGAGACCATTGAAGACGCTGGATTTGAAGCTACGTTGATTCAAGAAGAGACCGGTGCTGATAAAT…
TRINITY_DN10533_c0_g3_i1	0.000186006	0.25839	CTCTGCTGATCATCTTGTCGATTTTCTTTATAAAATAAAGTCGACTATTTATCGCGTTGGGAGCCTCAAGGATCGTTTGCTTTATCGGACGGCAACAGGCGAGACGCCATCTGCTGTCATATGCTGTCATCGATTGATTTTGCAGTACACCATTGAGCAGTAGTTGGCATCGTCTTGCGCCAAATCCGTGTCAATCATTTTCCAAGACGATGGAGTTGTGTTGTAAATCCGGCTGGCACCACGCGTTCAGAATTGTTTCGATCTTTTTTCTGTTGGGGTCACTTGGTGCAAGAATAGCAGAAGGTCGAAATGTGGGAAATGCAGGAGCTGCAGTAAACTATTCTGCAATAAGCTGTCGCAAGCACAGTGCACTTTTGACAGATTTTGGAGGGGTTGACG…
TRINITY_DN10537_c0_g3_i1	0.0478161	1.95728	GACGCGCATGGAAGGATGGTCGGATTCGGCGGATTATCAGAATTGGAAAAGTCTACAAGAAATACTTCTTTATATTATTTGTAGGCACGGTTTCCACCCACCCACGCCCCAAAATAATATATATATAAAAGGGGGAAAAAAGAAAAGGAAAAACGAAAGAGAGGAAAACAAAGCAACGAGATAGATGAGCAGCAGTGGCAGTCGAGCAGGGAAGGTGGTCTGCGTGACCGGAGCGTCTGGTTACATAGCTTCATGGCTAGTAAAGCTCCTTCTTCAACGTGGCTACGTCGTCAAGGCCTCTGTTCGTGACCCCAATGATCCTCGAAAGACAGAACACTTACGTGCACTAGATGGATCTGAAGAGAGGCTTCAGTTGTTCAAAGCAAATCTATTGGAAGA…
TRINITY_DN10548_c0_g1_i1	1.94034e-06	6.93007	TGGCGGTGGCGCCGTGTGTTATAACTGTGGGAACTCTGGTCACTTAGCGAGGGATTGTAATTTTCAGGGCGGAGCCGACAGTTATAGGGGCGGTGTTGATAGTAATGGTGGTGGTTGTTTTAAGTGCGGTAGTTCGGGGCACTTTGCGAGGGATTGCCCGCGTCCTAATGGCGGTGGTGGCGGTGCTGGCAGCGGCGGTGCTTGCTTTAACTGTGGAGGGTACGGACACTTGGCTAGGGATTGTCCTGGTGGCGGTGGTGCGTGCTATAACTGTGGAGGTTATGGACACTTGGCCAGGGATTGTACTAGCGCCAGATCAACCAACAGGTTTGTAGGCGGTGGTATCAGCGGCCTCGGCGGCGGTACATGCTTCAACTGTGGGGAAGGAGGGCACTTTGC…
TRINITY_DN10550_c0_g1_i1	0.0132603	0.0752212	GCTTGGTGTTTCAGGACTCATTATTCTGTTCAGCATGCTTTCGCTTCTTTTTCGTCTTTTCACGTGCCTCACACTTCAGCATCATTTGTAATGTTGTTGTTTGCTGCTTCATGTCTTCACTTTTTCTTCTTTTCTTTCTTCTCTTCCTCTTCACCTTCCTGTGGAGCAGTGTCCTTTCTCTCACTTGACACAGCTGTTTTCCTCATCATCGGTATTCTTTTTCTTCTTCTCCTTTTCTTCACCAGTAACTGATGCATCCTCTGCTTGTTTCTCAGTATGGGCTGTTTGTGGTTTAGTCTTCCTCTTCTTTGGTACCATTTCTCCGGTATTTTCTGTGGTAGAGCTTGGTGCTTTGCTGAGAAGAGCATCCACAGAAACATTGTAAATTGAAACAAAAAG…
TRINITY_DN10559_c0_g1_i1	0.00728166	2.06642	GATGTTAGTGTAAGAAATGTACACGTGGCTTTACACATGCGTCAATCGTTGTACGGCGTTGTTCGCTGACACGTTGGCTTTTTGGTTTCTTCTTTCCTGCATCGCTCTTCAAAACCAAAACCAGAGCTCAAACAAAAGCTTGGAGGGGGGAGAGAGAGAGAGATGTCGTCTGTGTGGGAGCTTACTTCTCTGGAGACCCGTGACGATGGCAAAGACGAACGGGGGGATTTCGTTCGCCGAATTGATCCAATGGTAGCCAGCTTCTCACTCTCCAGTGATACTTTTCTCAAAGCAGCCATCTCTTTCAAGGACAAGGTGGTTGAGATGACGTGGAAAGGTAATGCTAATGCGGGTACGGGTACCGACACGACAGTTTATACTGGTTTACTGGGGACGGCT…
TRINITY_DN10573_c0_g1_i1	0.0453846	0.0422535	GCATCTATCCGCTTGCAGTTCGGCAGCAAATTGGCCAGCCATATGCGCTCGCTCTCCGAGTCAGTGGTGGTGAGTGTGAGGAAATGAAGCCCGAAAGTCTGGTAGCATCGGCAGCCATTAACTTTGGCTTGGCCTTCGTGGTGCTCTCCCTCTTCTCAATCCTCAAGAAACAAACCTCCAATGCTCCCATCTACTACGCCCGCCGCCTCTCCAAACGACATCCCGTTCCAGCCACCACTTTGCGTCGCTTCCTGCCTTCAGTCTCGTGGATTCCCCGCGCTTTTTGGGTCAACGAAGATGAAATCCTCGAA
TRINITY_DN10588_c0_g1_i1	6.00132e-12	5.5312	ACCCACTTGGCCTACAACGCACAAGACTTGGTATTTGCGGATTATGGGCCGAGATGGAAGCTTTTGCGCAAACTGAGCAATCTGAACTTTCTTGGCGGCAAAGCTCTTGAGGATTGGGCTCATGTTAGGGTCACTGAGCTCGGTCACATGGTTAACGCTATGTGCAATGCTAGCCGAAAGGGCGAGCCGGTGGCGGTGGGGGAAATTTTGGTTTATGGGGTTGCAAACATGATAAGCCAAGTAATACTTAGCCGACGTTTGTTTGTTACCAAGGGATCAGAATTAAACGAGTTCAAGGACATGGTGGTGGAGCTCATGACCACCGCCGGATATTTCAACATTGGTGATTTTATACCGTCCATTGCGTGGATGGATTTGCAAGGGATCGTGCGTGGCATG…
TRINITY_DN10593_c0_g1_i1	0.0133655	0.214067	GTATTTGCAGAAAAACAGAGTACTCAGTCACCTCATATCAGTCCATATGGCTTCAATTTGACTGTTAGTAAAGAAGCCATCAATGCTGTGGATAATTTCGCTGAGGGTATCGATTACTTCAACCCTGTTGTGGATTCACCATGCTGGAAAGGAGCTTCATTTTCTGGTTTATATCCATTTGAATTTTATGAAGTGCCCTCTCTACAAAATTTGGACAAGCAAGATTCAGTAAAAGCCTCCTCTGGCAAAGCAAATGGAAATGCAGTACATCATGACAAAGGGACTTGGGGAAATTTTTCGGTTCCTTTGCTGATGCCTAACATTGGTGATGCAGTGTTGGAAGGAGTTAATGATGCTGTAAAATCTGCATCTCTTCATACAACATTCAGCTATTGCCAT…
TRINITY_DN1061_c0_g1_i1	0.0110753	2.30834	CAAAATGAACAAAAAGTTTTCATCAAATGTAAGGATTAATATGAGACGAGTAGTCGCGAATTCCAGCTCCCTCCCATCCCATCCACTCCTCCCACACATCCCAATCTGGGTCGCCCATTCCTCTCATCGGTTCATCTATTCCTTGATCGTACGTCTCATACGTGGCCTTTTCCCCTGATTCGGCTCTCAAATTGCTCATCACAGAATCATAGGCTTCGTTAATGAGATTAAACTGCACCCCACAATTGCTTCCCCTGCACACGTCCGGATGATACTGCAAAGCAAGCTTCCTGAAAGCTTTCTTGACCTCAGATTCAGAGGCACCAGGCTGGATCATAAGAGTCCGGTAAGGATCCATCACAGAAGAAGAAAAAGAAGCAGCACAAAGAAACTTGACTC…
TRINITY_DN10616_c0_g1_i1	0.0053827	0.0876623	AGACAGACAGAAACAGAGAGAGAGAGAGAGAGAGAGGTTGAGCTGAGTTGCTCTTCTTTCTTTGCCGATGTTTTTGTGTGTGTGTGTGTGGGAAAGATACTTGTTTTATATAAGATCAAATTGTAGCATAAGATGACAGGAGAAGAAGAAGCAGCAGAAGAAGAAATCGGTAATTTGAGGTAAAGAAAAGATTCCCCTTTATATATATACTCTTTTTATTTTGTTTTGACAGCTATTATCGTCTCCTAGGAATAATCACTGGCCTTGATTTAGGCTAGAGTGACTTAACATATTCAAATTACAGTGTCATGGATTTTGTCTCATTTTGCACGTTACGTTATAATCGGTGCTGTTGAGCTGAGCGCTATTGAAGGGGGTGTAGGATTCTTGCAGTAAGCT…
TRINITY_DN10635_c0_g1_i1	0.00527985	999	TTCCTCAAGGAGCAACCGTTCTGTCAGATCTGAAATTGATGATGAAATTCCTTGTTGAATGCAATAACTTTTATGAATGCTTGTCAAATACCTCAGTGTCATTGAAAATACAGGATCATATGCATGCAAATGAGCTCTTAAGATTGAAGACGTCATGCCAGCAATGTCAATCCTCCTCCTTTCGGACCACTCATTTGCCACGGGAGAACTCTGATCATCTTTGTCATATATAAAGGCAAGAAGAACATGCTTGAATTCCTCATATGCTTCCGGATAGGCATCAAGAGCACAAGGAGCAAGAACCGTCCTTATGCATACAATTGCAGCAGCTCTAGCCTCTTCAGTCCCTCTCCTCAACAGCTCGATAAATTTCTGCTTCTGCAATCGGAACAGAAGCCG…
TRINITY_DN10656_c0_g1_i1	0.00106092	9.59375	GAGTCGGTGGGTTGCTTCGTTACACATTGTGGGTGGAACTCATTGCTGGAGGCTTTGAGCTTGGGGGTCCCAATGATAGCCATGCCACAGTGGACCGACCAACCGACTAATGCAAAGTTTGTGTCCGACGTGTGGCGAGTGGGCGTGAGAGCAAAGGTTGATGAAAAGGGGCTGGTCCCAAGAGAGGAAACAGAAAGATGCATAAGGGAAATCATGGAGGCAGAAGGAGGAAACGAGATGAGAAGGAATTCAGACAAGTGGAAGGAAATCGCCAA
TRINITY_DN10663_c0_g1_i1	2.24281e-07	6.74	GGGCTAGGTAACATAATGGAAATGTATCGGACTGCAAATCCTGGAATGACGGTTCGACCCCGTCCTTGGCCTCGGGGAGTGGCGAGCAGCACGGAACTTTAATTAATCAAATGGCATAAAGGGGCTTTCCTTTGTTAGAAATCCACAGACAACATACTGGAACTTCCAAACCAAAGAAATGCAAGATGAGAAGGAGCTTTTTACGTTACGCTTCAAATTCAGTTTTTAGAATAGGCCCCATGGTCGATCGAAGGTCCTATGCCAGTTAAACTCAAACGCTACGCCCCTTCAATCTATAATCTATCTTTGTTCAGCCAGCTCATAACAAAATGTTAGACCGGGCTGACACAACCGAATTGGTTGAAGAAACCCCAGCGACCAAGCACTCCCACCCCCAAA…
TRINITY_DN10665_c0_g1_i1	0.00558951	0.384418	CGTATTGAATTGTGGCCAATCAACCTTTCAGCTATTTGACTGATGTGAGCAAAGCACGCAAATAGAACAGAAACGGATGAGAACCATGTCTAGTCAACAACATGAAAAAGTTCTCCAGTTAAGGGAATTCAGTAATCTAACCCTCTACCTGCAAGGGAACACAAACGGGGTAGGCAGTAGCTACACAAGTTTTTGTCGTTTTCCTTCTACATATTCCCTATCTTTTGGTGTCTTTTCTTCACTAGTGTGTAATTCAAAGCTGAAAACTGTGGCTCCCCGCTATCTTACCATGAATGATCAAAGATTAGCAGTGGTTTCCGAATGATTTGGGGTGTACTTCCCCATGAGGGATGTCAGTTTAACATCAAACTGTTTCTCCAGCTCCAAGTTTTCCTCCCA…
TRINITY_DN10677_c0_g1_i1	0.0320183	0.0512821	GCTTCATCTTATCTTTACCCGTTCTGTTGTTGTCATATTTCTGCTGATTGGACTAATGGTTTACTGCTGATTGGACTAATGGTTTATGGCCCAATCTACACTTCTAACTTCCTGAGATGGATTTTTATTTTTTGGGGGGGGGGTGTTATTGCTAAGGTCTCATCCTTGTTCTAAATGCTGAGATCTGTATGACATGGGCAATTCCACGGTGGCTTCGTCCATTGATCCAATGCAACGGCATGTGATAAAGTGGTCTAATATGAGACGTCCCGTATTTGACGGCCAGCAAGTAGGATCCGAATCTGCCTCCATTTTATATGTCAGGAACCATGAAAATAACGAGTTAAATGATGACAAATGGCACAACTGTTGCCGTAGCCCTTCTCTCTCTTCGAAGCG…
TRINITY_DN10708_c0_g1_i1	0.0127174	2.72796	ACCCAACTTGTGGCAGACGTCCGCCTGCGCCTGCGCCTGCTTGCACAAGTACACGAAAACAACTACTAAACAAATGGTAAATCACTGAGCGCGTAGCACAGACGGCCAGAAAGAGAGTGCGGGTGGACGGTTTGAAGGTGGGGAAGATCGGAAGAGGATGGGGACGCGAGAAGTATACGAAGAGAAACTAAGGAGCGGGCATCTGCATCACGATCCCACCCTCAATCCAGGCCTCGGCTGCCCTCGCTGCCCTCGATGTCTCGCTCTCTTAAACCCTAATGCTGGAAAGGGAGAATGGACCATTACTTCAGTTCTGCACGACGCCGCTGCCGTGGCTGGCTCAGGTATTGGTGGAATGCTTAGTGCAGTTCATGGTTTCAATACAGGAATCCCGTTCCT…
TRINITY_DN10710_c0_g1_i1	1.57663e-06	5.76068	GTGCATTCTCCCTCATCCCACATCTCATTCATAATACTTACAATGGAAACCAAAAACAAAAAGGAATAGCTTACTGACAGCTGGTTTACAACACTTTGCTTGGTGACACTAAATTCAATCAAATTTTTATATAAATCGCACAAGGATCAGGAAGTTCCTGATATTCTATCTTCGTGGGCCTATTAACTACATTATTATTCCATCTGGGGTTGTTCTCTATATCCAACCATTTACACCTGCCGAAAGCTCAATGGATAGCTCAGTTTGCGTAACATCATAAAGCTTTGACTCTCAAAGTCCAAAGACTAACACGTGCAGTCATACTCGGACACGGCCTTCCTTTCTCTGATTTCTAAATCGAGATGATTCAGCATTCCTACTCCCAGATGTGCTAGAGCC…
TRINITY_DN10729_c1_g1_i1	0.023989	4.68919	GGAAGTCCTTGAACACGAGAAGACAAAGTCTGGTAGGAGGCCCAATTGACTCGTAGCTGACCCAACGGCGGTGGTGGGCAGGGCGAGCGAGTCAATGAGAGCATTGGCGACGATGACCTGGCGGCTGACGGGGTTCTCGGGGTATAGAGCACAGGTGTTGTTGGCGCAGGCGGGGCCCGGTGGGTCGTAGCAGTTGCTGCAAGCGAGGGAATGGAAGGAATCGCAGAGAGGAGTACCGCAGGGGACGTGGCGGTAAGTGGTGGAGCTGTAATTGTTGTAGCAGTCCACCCATGTGAAGGAGGCGCCCAGGTCGAGGTTTAATATTGTGGGTTGAAGTGGGTTTTTCAGGTAAACGGTGAGGGTGTAGAGTAGGGTGGCTTGGTCTTTCCGGATCGGAGC…
TRINITY_DN10737_c0_g1_i1	0.00490443	3.25172	CTTCCTCTGCAAAGGAAACCCTACAGCAATCCGAGAAACCTCTTCTTCTTCTTCTTCTTCTTCTTCTCCCTCTCCGACGTCGTTTCTGAACGACACTATCTCCTCCTGCAGCCTCATCCAGAAAGCTACAATCTTCGAACCCTAACAATATCTAATTATTCGACACCGATAGCATCTAACAGGACCAAGCCAAAACAAACACAACAGGGAACTTCAACTAACCGACGAATGGATTAGAGAAAGGTGGCAGTGTATACAATGCCTTCGTTCAGATGCTGGATTCTCCCCGACGATTTGGAAGATATTTTGAGCAGCCGACAATTGTGGTTTGTGTGGAGCACCTCTTGAGAGAGAAGCTGAGACATTTATATCCCAAAATAAAAATAAAAAAAATA
TRINITY_DN10795_c0_g1_i1	3.40955e-53	477.444	AACACGCACTTGCCAGAAAGATCATCGGCAAACAACAACTCAGAGTTCACCCTTTTATTTATTCTCCCAGAGAAGTTAGGATGGCGGGCTTGCTGGACAAGGCGAAGGAATTTGTGGCGGAGAAGGTGGCCAACATAGAGAAGCCAGAGGCCAGCCTGACAGACGTGGATCTGAAAAGTGTGCACCGAGACAATATAGAGTATGGGGCCAAGGTCTCCGTCAAAAACCCTTACGGACATGCGCTCCCCATCTGCCAGATCTCGTATACTCTTAAGAGTGCTGGCAGAGTGATTGCATCAGGGACAATCCCGGATCCTGGCTCGTTGAAGGCTAATGACATGACAATGTTGGATGTACCAGTAAAGGTGCCACACAGTATATTGGTAAACTTGGCGAGGG…
TRINITY_DN1081_c0_g1_i1	6.47359e-27	41.5353	GAGTTGAAGAGAATGGGCTGAACAAACTTCCATGCAGAACAGTTGATGAGCATACTGCTTCTGATGAAGTCAATCAAGTTGGTGGAGAAATTATGATGGATGCACATGGCAGTGAGGTGCATTCAAATATTTCCAGCTATCGGATTCATTGACTGGAGTTGATGATTTGACTATTGCCGCAAAATGCCAGCAAATGAATCCGGTAACATAGCGATCTCTACGAGTATTTAACAAGGAACCTGAGAAACGAGTATTTAACAAGGAACCTGAGAAACAGGAGAAGTCGGAAATGCAGGAGATTGACACCCTAGGTGGAGATGTGGAAGTGCTGACTGGATGTGCAACAGAGTACCACCCAGTTGAAGTGATTAACGAAGGCCTCTCCACTGGAGACTCAGA…
TRINITY_DN10810_c0_g1_i1	0.000133641	84	GAGATATATATATATATATAGATAGATAGATAGATATATATAGTTTGTATGAATGAAACGTACGGAAGCTTGGTGACTTACTAGTGGTTCGAATAATTGTGATCAATGAGGGGAAGACTGACGAGACATGAACGGCGCTGGTCGGCGGATACCGTTCCAGGAAGGGGGACGGTGAGCGCTGGAACTTCTCCCGGGACGGATTCGAATGCAGAGGAGGAGTTCGTTGAGGTGACGATCGATTTGCAGGACG
TRINITY_DN10867_c0_g1_i1	0.00020629	999	TAGAATCTCGAGGGCTTCTGTCTTGCCCGCCGGGTTAAATGAGTTGAAGTTTGAAATGTCTGACAGAGATGAGCTCACCAGTCCTAAGCTGAAGCTGTTGTTACTGAATTCTGGATTACTGCTCCTTGTAGATCCTATTTGTGCTGCTTTTTGTAATAGCGCAGTGGCTGACATGTAACTGACCGGGCCTTGTTGTTGTTGCTGATTCTGGTTTGAATACAAAGCAGTTACAGATGTGGACATGTCCACTTTGTTCCCTTCTTCCTCTTTTACTCCTTGTGGCATTGCCAGTATGGAGAGGTTGGCACCTGTTAATTGTG
TRINITY_DN10870_c0_g1_i1	0.00768806	10.7	AGACAAACAGAACTAGGATATCATGCGGTTGATGTGACCAATGAATCTGAGTCATGAAATATTGCTATCCATGAGAGAAATTATTGCATTAAGGTCATCCCGTGAGCTCTTCCATCAAGCCCCGTGCAATGTATTGCTCAGCATCAGTTCGTTTCAGAAAGTGCATAGAGTGGCGGGCAAGATTGGCCGTCTTATCACTTAACAGTATGCCTTCACCCATATCATCAAGAACTCTTACTTTGATGTAGGGATCTTTTGGTGGCACCATATCCACATTCAAATCAATTCCCATGTCTGCCATGTATGACTGCAGAGCAGCAGAGTGCTTCCCAAAATAGTTTCTCTCTGAGTGACTGAGCTTCTCTTGAATTTCTTCTGGGAATTCAAGGAGCTCAAGTC…
TRINITY_DN10901_c0_g1_i1	0.0159453	6.26667	GTTGAGCTTTCCGGTTCAAAAGTTCACATTACACGTCACGCTTCCCCTGCGTAGATTGGGAAAAAAAAAAAATTCGGTCTGGAAGAAAGAAAGAAATAAAAAAAAAAAAAAGTTCACGTTGCTTTGCGCCCATCGGCACGGCCGCCACAAATCTAGAGCACTTCCTCCTCTAACTTAGCTCTCTTACTTTTCTTCCTCTTTCTCTGGCGCTGGGTCAAGTTCGGGATCAGCTTAGCCCCGAAAACTAATTGGATCCGGATTCAGATCCAGGCAGGGCGATGGAATCCAGCTTTGGCTCGGGCGAGCGCAACATCAAAGGAACGCCCACCAACGGCGGTCGCTACGTGCAGTACAATGTGTACGGTAACCTTTTTGAAGTTTCTAGAAAGTACGTCCCTC…
TRINITY_DN10903_c0_g1_i1	3.7258e-06	12.2683	TGGAAGAGTTCTGGTCTTTCTACATGACGCAACACTCGAAACAATCGACAAGGCGTTGGCATTTTGTGGGCACACTTGCGAGTATTCTGTGTCTGTTATATTCGTTAATCTTCAATCGGTGGTTTCTGTTCTTTGTGCCATTACTTGGGTACGGCTTCGATTGGTGCAGCCATTTCTTCGTGGAAGGTAACATTCCCGCCACTTGTGGGCATCCGGTTTGGTCTTTTTTGTGTGATTTCAAGATGTTTGGATTGATGTTTACTGGTCAAATGGATAGAGAGATCAAGAGGCTGGGGAAAAGGCCTGTGTTGCAGAGCTATTGATCATTGTGCAAGCGTCGTCTTCCGTTGTGATAATCAAATAATCTTTATCGTGCAATTAGAGTGATTTAATGTTGTC…
TRINITY_DN10953_c0_g1_i1	0.0367807	1.99441	GGTTTCAAGGGTTTAGGGTTTCTTTAATACGATTCCTTCAATAAATTAAAGTACCATTTCTTTATAGATTCTTTAATTTTCTTCTTCTTCTTCTTTTCCTATATATATATATAGCACTCACTAATAAGTTGGCTCCAAAGGGAGGATCGCCGACGCCGATTGTGTTTTGGGGTTGGGGGAGAATCTTGGCCGTCCGATTTGGTTTCTCATTTGGGCTTTGTCGGCCTTTGGCCGTTGAAATCCATGATCATCAGCGCCTCATGGACTCCTCTCACTCTCACATCACTCATCCCGTCAACGATGAAGAAGATGAGTGGGACACTGATGGATTTGTGATTCCAAGCTTGGGAATTGAAGCCCCAAATCAAAATAAAGCTGATGCTTCAGAAATAGCAGCCC…
TRINITY_DN10985_c0_g1_i1	0.00922466	7.25641	TTTTAGTGCATAGATGGTTGCCTGCTTCGAGGAGTTTGAAGAAATCAGTGCATTTGTGTCTTCAAGGAGTGGCCTTGGCTTCTGGGATTTTTGGGATTTGGACAAAGTTTCACGGCAAAGATGGGATTGTGGCCAATTTCTCTAGTTTGCATTCTTGGATGGGTTTGATCTGCATTTGTTTGTTTGGAGCTCAGTGGACGATGGGTTTCTTGAGCTTTTGGCACCGAGGTGAGGGGCGATCTGTGAGGCTGAGGTTATTGCCTTGGCATGTCTTTCTTGGCCTTTACACATATGGTTTGGCAGTGGTCACAGCAGAAACGGGGCTGCTAGAAAAGTTGACATTCTTGCAGACAAGGGGAAATACTGCCAAGCACTCTTCAGAATCCATGGTTGTTAACA…
TRINITY_DN10993_c0_g2_i1	0.00028223	56	GACTTTTAGCTCTGCTCCATTTGTGCAAAACCTGGCCAAAAACATCATAGAACAGGGCTTGAACTTGGGTCTGTGTGATTTGGAGAGACATGAATCCTTGCCCATCATAGTAAAACTTCATTTCCTTCGGATTCCACCGACCGACGTTTCCCCTCCATGCCTTGGAGCCACCCCCGCTTGTCAAAAATTGCAGTGGACTGTCACTGCTGCTTATGTGTTCCAAGCAATGATCGTGACCATTTATGTAGAGATCCACATTATTTGCCTGAAGTATTGGGAGGAGTCGGTCATTGAGCTCGATGGTGTTTCCATGATGTCCTGCGCTTTTCATTGTGTGATGACCCACCACAATTTTCCAGTTTGCAATGGATTCTTTTAGTGCCAAATCCACCTCCTTAA…
TRINITY_DN11012_c0_g1_i1	7.26069e-05	93.5	GCCAGCCCATGAAATGGGCAATGAGATTGAGAGTGGCCCTCTACCTTGCTGAAGCTTTGGAATACTGCAGCAGTAAAGGAAGGGCATTGTATCATGACCTTAACGCCTACAGAATTCTGTTTGACCAGGATGGTAATCCAAGGCTCTCCTGCTTTGGTATGATGAAGAATAGCAGAGATGGAAAGAGTTACAGTACTAACTTGGCATTCACTCCTCCTGAATACTTGAGGACTGGAAGAGTGACTGCAGAGAGTGTGGTGTACAGCTTTGGGACACTGTTACTTGATCTTCTTAGTGGCAAACATATCCCCCCTAGCCATGCACTTGATCTGATACGTGGGAAAAATTTTTTGATGCTG
TRINITY_DN11025_c0_g1_i1	8.05407e-24	39.5	TCATCCTCCAATCCCCAGAACCCAACGGTTTCTTCCGAGTCAACTCGCACCAACTCTTCCTCCTCCTTCCTAACCTCTCCCTCGCCCGAATGATTTATCGAAGACGGAGGCAATCCCAGCTCGTCATCGGAAGCTTCTAGGAGGTGAGCAAGCTCCGGCTGTGAATCGCTGGAATCCGACGTCATGCCCACGACGGGGGCCAGCGAGGAAGAAGACGCCGATATCTCTACTTCAAAACTCTTCATGACCGAGTCCAGATCCTGACTAGCCGGGCCAGGATCCGAGTCATCCAGGAAACCCAACAACAAGTCATCGCGTATTCTCTTCACCTCCGGCAATTCCAGACCACCCAACTCGTCTCCCTCCTCCCTGACTCGCTTCTTGTTACTGTGCTCTTCC…
TRINITY_DN11025_c1_g1_i1	0.00066761	999	GGATGACATACCGAGTTATGACTCGTTGGAATTTGGAGTTGTGGGGAGTTATGACGCTGAGTACGTGGCGTCTGATGATGTTCTTTTCGAGTATTCCAATGTTTGCTTCGATTTGTCCGAGTTTTCGGACTTCTCGTACCGTCTCGGAGCTATGCCTGCCGAGTAAACGTGTCGGCCGCCTTGTTGATATGAAAACGCTGCCGTTAACCA
TRINITY_DN11040_c1_g1_i1	0.000161794	36.8333	TCTATAGTGGAAGCTTCTCTTGCTTTAACTTGCTGGTTAGGGGTTGCCCTGTGTCTCAGGTTCCCATAACTCGCTGCGTCAACCGGTTTCTGAATCCTTTGCTCTGGAGGCTTGCTCTTAAGTTTCTCCTTTTCCGTGTCTATAGTTAGAGCTGCAAGATATGCTGCATCTTGTTCTTCCCTTAGTTGACGATCTGCTTTTATCTTCTGTTCCTCCGTAGCCTTTTCCCTCATCTTCTCATAATCCTTTGCCCTGATGTTGCCAAACGCCAACCCTTGTTCCTCCACTGTTCTCTGCAGAATTTCTACCAACTCTGCAGGGGTAATTGGCCCTTCCATCTGTTGCAGTACTGCTATGCTGTTGCCATCAGCTGGAGCCACTACTGCACAGCATGGAAAT…
TRINITY_DN11043_c0_g1_i1	0.0405716	999	TTTCTAATTCTCTGAGCTTCCTCATGTCTCCCAGAGCTAGCATAAATTCTGGCCAATAATACATAATTAGCAGGATTATCAGGTTCTATTTCAAGCAAGGCTCTTGCTGCAATCTCTGCTAGCTCTACTTCTCCATAAGTTCGGCATGCCCCAAGAAGGGCACCCCAAGCTTTTGCAGTTGGTTTCACTGGCATTTCTTGCAAGACTTTATACGCCTCAGTCAATCTCCCTGCTCTACTCAAAACATCTATTAGACAAGAGTAGTGATCACGGCTTGCCTGAAGACCATACTGTTTG
TRINITY_DN11106_c0_g1_i1	0.00335564	2.93636	CCAAAAAAAAAAGTAATCCATCATTTAATTTCTCCAATTGCAACCAAAACAAGTTATCCATCATTTAGTTTATCCAATCAAAATAATGACATGAAAAAGAACTAAAGTTGCAAAATCTCAAATACAAAAGCCACCAATCAACTTTGATCAAAGTGAAATCTCCAATACAAAATTCTATGAGAAACCAAGTTGATGGGATCACAGTAAACAAATGGGGTTCACCGCTTCCCCCCACCCCCTCCAAGCTTAGGGCCCTTTGGTGCAGCTCCTTTTGGCAAGCTACCTTTGCTCAGAGTCTTTTGTGCCTTGGCCATTACCTCAGCCTTCTTGGACTTCTTTTCATCTTTAGTTTTCTTTATCCGCTCTTTAATTTCACGGAGTGCAGCCTCACGTGCAGCA…
TRINITY_DN11155_c0_g1_i1	0.044367	2.86061	TGATCGAGCTTGTTCCTCGGTGTAGCACTAATACGAGGATACTTGGGATTTCTCTCCTTCTTCAATGTCTTTGGCCGATGAAATGTAACTTTAGTTCTGATCTTCTTTGCCCTCTTCTTAAATGTTGGGCCTGACTTCACTGCCTTTGCAGCTTTGACAGCCTGAGCCTTTGGATCAGATTTTTTTGTGCTGTCTGCTTTGGGTGGCGCCATTGCTGCCAAACTACAAGAAGCCTTAATCTAAAACCTTTTCTACTGACCTGCGGGTGGAAACAGCGTGGCTGTCTCCAGGGTTTGCGAAAGTAGGGTTTAAA
TRINITY_DN11161_c0_g1_i1	1.37405e-05	28.3858	ATATCGAGCTACTGTATTCCCTACTCTGCTTTCTTTGTAGATAATCGCGAAATGGCTTGCAGTGGAAAGCTTGAAGTAGACGTTGAGATTAAGTCTGCTGCAGGTAAGTTCTGGGAATGTATCAGGGACTCCACAACCCTCTTCCCCAGGCTCTTCCCTCAACAATACAAGAGCATTGAAGTGCTTGAAGGGGATGGCAAGGCTGTTGGGTCCGTTCGCCTCTTCACATATGCTGAAGGTTCTCCGCTGGTCCGGGTATCAAAAGAGAAGATTGAATTTGTGGACGAGGCCAAAAAGGCAGTTTCTTACGGTGTGATTGATGGTGATCTCCTGAAATACTACAAGACCTTCAAGGGCCACATAATTGTTGTCCCAAAGGGGGAAGGCTCCTTGGCGAAA…
TRINITY_DN11165_c0_g1_i1	0.00244079	0.156724	AAGTGCAGGCATTGGTTCATGGAAGCAATGAAAGGGGAGTTGGCATTTCCTCCTGGGAGACCAGGAGTGGTGAAGAAGTTGCAGTGAAAGAAGAATCCAGTGTCATTGAATCCATCTCTGTTTCTATTACAGCATTGGAAACAGAAACTATTGTTAGGGAACCAGAAGATTTGGATTCTCTAACAAAGGGAACAATCGATGTAGAAGGTGGTACACTGGATAAAGTGGACATTAATGCCAAACCAGAGGATGCCTCTAAACCAGTTGAGAAGGTGGACCATAAGATTCCGGGAGCTACAGATAAAGCTGAAGAAGAGACAAAGCAAGAAGCAAAAACAGAA
TRINITY_DN11199_c0_g1_i1	1.77347e-08	7.93491	GGCCCAAACATAATTCAGCCGAATTCTAGATATAGTCTTTCTAGATAGATCTATGGCCGTAACTACATCTTCCAAGTTGCTTTTGATGAGGACTATGTCAGCTGCTTCTATGGCCACGTCAGTTCCAGCACCAATTGCCATGCCAACATCTGCTGCCACTAAGGCTGGTGAGTCATTTATTCCATCTCCCACCATCGTGACGGTCATCCCTTTCCCCTGTAAATCTTTAATTATGTCAGCTTTCCCCAGTGGATCCGTCTCAGCAAACACAACCTCAATTCCAACCTCCTTTGCAATGGCAGTTGCTGTTGCCCAATTATCACCAGTCACCATGATGCTTTTGATGCCTATAGAATGAAGGAATGATATAACATGCTTGGCATCTGGCTTCACTGGATC…
TRINITY_DN11213_c0_g1_i1	6.00001e-113	4305.5	ATTGTAACAGCCGGCGAAGCGGCAGCGGAAGTCAAAGCTTCCGGCGAGAATTTGTCGGCGGGTGAAACCTTAGAAACCGAAGATGTATCCTCCAAGGTAAAAGGCATCCCTGCTGCTGATGCTTTTGCTAATTGCGATTGTGCGGAGGAAGCAACTGAGCGTGAATGGCTAGAATTGCCAAAGAGTGCCGAGTCAGTGCCTGCGCCAAATGAGGCTGAGGTGGTTCGAGGGGAGGAAAGTTTAAAATTACGAGTGCTGGAAGAGGAGCATCATAATTTGACCCGCGATAGTCAGGGAAACATGGCTGATTATGATCAGATGGCTTCTGTGGTGAGTGAATGCGCAGACGTGCAGACGGAGAGCCAAACGGATTCCTCTGCGAATCCTAATGCTCTGATG…
TRINITY_DN11238_c0_g1_i1	0.0149035	4.0177	AGAGAGAGAGAGAGAGAGAGAATTGGGAGGGGACGCCACTGAATGTGACAGATGTCGGAGGCGGGAAAGCGAAAGAAGGACAGCGGCGGAAACGATGGCAGCAGCATCCAAAAGAAGGCCCGAGAAGAAGAGGAGAACGGAGTGAAGACAGCCGTGACGGACGCCGAGGTTGACGAATTCTTTGCTATCATCAAGCGAACACAAGAGGCTGTCAAGTACCTCAAGGACGGAAACGACCACGTCCGCAACTTGATGGACTTGGAAGAACCGTCGGAGTTGGAGACCGGACATCAAGCCGACGGTGACGGTGAGAAGTCTAAAGCTAGCAAAAACGTGGCGAGCATGGAGGTGGAGAATACGGGTTTCGATCTGAACGCGGATCCGGAACCCGATGGAGAC…
TRINITY_DN11242_c0_g1_i1	0.00046171	7.32812	GAGGAACATATCGACATGACTTGGTGCGAATATCCGGTTGCCAAATTCTATGGTACTAAAGTAGAAATCGAGGTGCATGGAAAAAGGCAGCTGAAGCTCCTAAACTATGGGGAAACTTATGTGATGAACACACCAAAGCTCTTGATAAAGTTCATTCCTCCTGAGGCTGATTGGGTCGGCAATGTTAGTATCTGCTGCCACGAGACTGGCCTTGAAGCCGAACTATGTAACACAACCAGTTCATTTCTTAGCCGTAGAGGAAACCACTCCATCAAAGGAAAAATTTATGACAGATCATCCCGAAAGACTCTTTATGAGATTGATGGACATTGGAACAGTATTGTCACAGCGAAAGACATCAACAGTGGGAA
TRINITY_DN11280_c0_g1_i1	1.58189e-10	6.74715	ACAAGTGAGAAACTGGAGGCCGACACAGCAGCATTCGCACTTTGGTTCACTTCATCTCCACACTGACCGTACCGCCAAGGACCGACCAAGAGAAGGTCTCTTACAAAAAGGGGCCCTCCCCCAACTCTCTCTCTCTCTCTCTCTCTCTCTCTCTCTCTAATCTTGGTTTTTATTCTTTGTTTTTGGGAAAGAGAGAGAAAGGAACAATGCAGAGGCCTAATCAATATCAACGGTTGAGGTCATCGAGGCCGGCCTCCATTCACGACTGTGCCCATTCCGGAGATCTCATTGGATTCCAGAAATTGCTCTCTGGCAACCCGTCTTTCCTTAATGAAAGAAACCCTGTCATGGCACAGACTCCACTTCATGTTTCTGCTGGTAACAACAGGGTTGAGATAA…
TRINITY_DN11285_c0_g1_i1	2.86315e-12	267.25	GAAGAAGATGAGGAGAGTCGTCACGAGTGAGGTGCTTTCCGTGCAAAGGCTCCGTTGGCTTCAAGACAAAAGAATGGAAGAAGCTGATCACCTCACTGGTTATGTGTATAATTTGTGCAACAACGGCAATGACCACGAGGATGGTCAAGGAGGCATTGTGAAGGTACGCTTTGTATCGCAACATTATTGTGGAAATGTGATTAGAAAATTAATGCTTAACAAAAGATGGTTCGGCAAAGGAATGGTAGAC
TRINITY_DN11291_c0_g1_i1	0.0344767	6.4902	ATGTTACCCAAAAAAGACACAAATTGCAAATTATCCGATTGAATGGCAAAGATAGCCAGCCCAAACGCCAAAGCAGCCCTTCTAATGAATTCCAGGGCTTGAAACATTGTAGAACTACGAACCAATAACACCACCAATCTCTTGCTCAGCAGCTATATGAAATTAAATTAAAAATTTAGAACAACGCAGATTCTAAACATCAATAGCAGAATCTAGGTAACATTCAACTCCTGAGTGCACTTGTAAGCACTCTTCAAGGCAATAAGAAATGCAGTTACAACAACCCACATGGCATCAATGTTGAAGACAGAGAATGTATCCTATGAATTCCACTCATCACTGCTTTTGCTGCCCCTCGCTGGATTCATGTTTTGATGATTCCTTGATCTCATCCCCACC…
TRINITY_DN11304_c0_g1_i1	0.0186102	0.0954198	GCGGGGGGGGCGGGGGAGCGGCAGGAGGCGGGAGGGTCGGAGAGGCGGTCACGGAATTCCAAGTAGTGTCGGAGCTGGGGCTCATTGAGGGAGGACGTGGTGGGGTTGGTGGTAAAGGTGGCAGGGAGGGGCGGACAGGTGGCAGGCGGTGGTTGTGGTGATGAAGGTTGGCTTCTGTGTTGGAGAACTGGAGGAGGGCTGATCCAGTGCCACGCAGTGAGCGGAGGTACATTGCATGGGAAGCGGAGACAGCTTGCCTAGCCTTAACCAGCTGCTTCATGTACCTCTTCCTCGCCTTGCATCTTGACACCATTTCTTCTCTCTCTATTCTCGAGTAACAGCAACCCATATTTTTTCTTCTTTCTGGTTGGTCTTACAGATCTCAAAGTGAATTCCTCT…
TRINITY_DN11379_c0_g1_i1	8.96798e-08	145.5	CAGAAGCACAGCAAGAAGGGTGAGTTTGTGCCGGTCTACGCCGAGATAGGCATGGTGATCCTCTCGCTGTCGCTGGGTCTTCAGACGGCGAAGCAGCAGATAATGTACTCCCCGAACGTGCGCGTGAAGAAGAAGACGCGAGAGACAGTACCGGAGGTGATAGACCCAGATAAAGTGGTGGACGAGGCCGACAAGTTTGTGAAGAGATCGTTCTTCAGGAAAGTG
TRINITY_DN11410_c0_g1_i1	0.0038906	23.8571	AAGGACAGGCTGGCTCTGCAAAGGCTTCGTGAAGCTGCAGAGAAAGCTAAAATAGAGCTCTCATCAACAGCCCAGACTGAAATAAACTTACCTTTTATTACGGCTGATGCATCAGGTGCTAAACATTTGCAAATCACTCTGACTAGGTCAAAGTTTGAGTCTCTGGTAAATCACTTGATTGAGAGGACAAGGAATCCGTGCAAAAACTGCTTGAAGGATGCTAGTGTTTCCATGAAAGATGTTGATGAGGTTCTTCTTGTTGGAGGAATGACCCGTGTTCCTAAAGTTCAAGAGGTAGTAGCTGAAATTTTTGGAAAGAGTCCAAGCAAAGGAGTAAACCCTGATGAAGCAGTTGCCATGGGAGCTGCA
TRINITY_DN11425_c0_g1_i1	1.297e-06	9.20779	AATTTCAAAGTTTTTTTTTTTTTTCTCCAAACATTACATTTTTCTCGCTCTCTCTATCCAATGCCTGGAAGAAAAATTCATGCATTACATAGACAATAGCGACCGTAACTTCAGCGTCATTCTCGGCGATTGGCCAAATTCCTATTAAAAAAAGGCCTCAAGTTCAGGCTCATCAACGCCTTCTCTTGCTTCTAATTAAGTTGTCTATTGCAGTCCACAATTTACATTTGCAATAAGAATCCATATGCCCAAAAATATGAAATTCTTGATGGCGAACCGTAAACAATATTTTCAGTATGGACCCCAACAACTCAAGTACATGACTTTTCTCAAGGACTCTTCAGATTTCTCTTCACTGAATATCACTGTAGAAGAGGGAGACGAAAGCTTCTTTGCCTG…
TRINITY_DN1158_c0_g1_i1	0.0159453	2.90476	AGAAGCTATGTCAAACACTGTGAATATGTTGCCATCTTCGATGCTGATTTTCAGCCTGAGCCTGACTTCCTGAGGCGGGCCATTCCTTTCTTGGTCTACAATTCTGACATTGCCCTTGTTCAGGCTCGCTGGAGATTTGTGAATGCAGATGAGTGCTTGTTGGCAAGAATGCAGGAAATGTCATTAGACTACCATTTCACAGTGGAGCAAGAAGTCGGGTCATCAACTCATGCCTTCTTTGGTTTCAATGGGACTGCTGGAGTATGGAGAATTGCTGCCATTAACGAGGCCGGTGGGTGGAAGGACAGAACCACAGTGGAGGATATGGATCTTGCCGTCAGAGCTGGCCTTAAGGGATGGAAATTTGTTTACCTTGGTGACCTTCAGGTGAGAAGTGAA…
TRINITY_DN11651_c0_g1_i1	0.0226355	999	GGGAGTAGACTTTGGCTCGGTACTTATGATACTGCCTCGCAAGCAGCTTTGGCTTATGATAACGCAGCAAGGGCTATGTATGGTGCTAATGCCATCCTCAACTTCCCTAACTATTCTCCGGAATTGAAGGGTCAGTTGAATGATTTGCTCGCTACTGAAACATCACCAATTGAGTATGGAACTACATCGAAAAGCTGCGAGGCCATCGAGGCTGAGGA
TRINITY_DN11684_c0_g1_i1	0.0166888	999	GAGCTTCTAACTAGGATGAATGCGCTAACTATGGATATGATGCCGGAAATAGACCGATTTTATATCACCCTTCAATTCGAATTAGCAAAAGCAATGTCTCCTTGCATAATATGGATTCCAAACATTCATGATCTGGATGTGAATGAGTCGAATTACTTATCCCTCGGTCTATTAGTGAACTATCTCTCCAGGGATTGTGAAAGATGTTCCACTAGAAATATTCTTGTTATTGCTTCGACTCATATTCCCCAAAAAGTAGATCCCGCTCTAATAGCTCCGAATAAATTAAATACATGCATTAAGATACGAAGGCTT
TRINITY_DN11754_c0_g1_i1	1.10503e-06	5.62963	GACCCGAGGTTACTTTGTCCCATCTCCGGCCAAAGACAATACTAGTATTGCGGGTTATGCTGCTGTTTCTAACAACGTTTACGTGGACATCACTCAATTGAAAGACGCTTGCCTTAGCTTTGCCCGTGATAGATACGATATTTTCAAATCGCTGTCTGAACCCAATATTCGGACGGTTGTGGAGGGTGGATGTCCGAATCTTTTCCGGAAGGTTGTGAATTCTGCCAAAAGATTGAGAGCTTATGCAAAATTGGATGAAGGGGATGTTTGTGGTGCTTGTAATTTACGGGGTTCCTGTGATAGAGCCTACGTGATGCTGAAGGATAGTGAAGCAGATGCCCGTACAGTCGACATAGTGCGGATATTGTTATCTTATGCACTCGACCCACTTGTTTCAGG…
TRINITY_DN1177_c0_g1_i1	9.66494e-07	32.5455	GACAGGCTCTTGCTTATGACCATTTTTTCCCTCCTTTCCTGCAATCTCTTGTTCTTTACGGACGTGGCTGTGTTCTCTTCCTCTGCAGAGCTTTCAGTTTGCTGGAATTCTTTGATTTCTTCGCCTGACACAACTGTATGGAGCCTTGGCGTAGAGGAGACCGAGCTGGGTGAGCAAGAATCAACGGCAAGGCGTGTTCTGGAGCTCCAGTCTTCGTCGCTCAGGGACCTGAAAAAGGGAGTGGATGGCAAGCTCGCAACTTTACAAGGTTCTTGGGTTTTTTCATGGATTTCAATAATTGGGTTTGTTTCGGAATCAAGAACTGTTGATGGGTTTGGGTTTTTGGTGATAATTGTACGTTCAAACCAGTAGGTATCCAATAGTTTCAGAACATCCTCT…
TRINITY_DN1179_c0_g1_i1	4.54367e-05	4.85348	AAGCTTACCGAAAATATCGAAGTCCAAAAAGCGCAGAAGCAGAGAGAGATATATGTGCCGAAGAAAAGATGATATTGTTCTTGAAGACCTGGTCAAGATCAGTACACGATGAAGGGCATCATCATCATCAAGAGCTAGAGATCAACACAGAGGGGACCAGCACATCATTGACGGTGTGGAGAAAGTCACTAATAACAAGCTGCAACGGTTTTACAGTATTTAATTCCAATGGAGATTTAGCCTATAGAGTTGATAGTTACATTGATCGTCCCGAGGAACTCACTCTCATGGATTGCTCTGGGAAACCCATCTTCACAATTCATCGAAGAAAGAAGCTTGGAATGCTAGTAGATAGCTGGCTCGTGTTTGAAGGGGAAGCAGGAAATCCTTGCGCTATAA…
TRINITY_DN1185_c0_g1_i1	0.0130113	2.19298	GTCTGTCAAACAAAGCATAGAAAAAGTAGCAAGCAAGCAGTGGAGAAAAGATGGGTGGCTCCTCCCGGAATTTCCTCCAAGTTGTAGCCAAGAACTTTGATGTTCTTGCATTGCCCTTGGTTACTCTTGTTTACCCCTTGTATGCTTCAATTAAGGCCATAGAGACGAGGTCTCGTAACGATGATCAGCAATGGTTGACATACTGGGTTCTGTATTCCATGATAACCCTGTTCGAGCTCACATTTGCCAAAATCCTTGAATGTCTTCCAGTTTGGCCTTATGCCAAGCTGATTGTGACATGCTGGTTGGTGCTGCCACACTTCAATGGGGCGGCACATGTTTATCGGAACTTCATTAGACCATTTTACATGAATCCACAAAGTGCTCAAAGGATGTGGT…
TRINITY_DN11866_c0_g1_i1	0.000207867	67	AGAGAAAAAAAAGAAGAAAAAAAGAAGAAGAAGAAGAAGAAGAGCAGTTTTAACACTTTAGTGTTGAGTGAAGGCATCTGTATATCTATCTGTTCATCTAACAGTAGCAACTGTAGTTTCCTCAATTGGTGGACCTAAGTACTCAATTCCATCCATTTGTGAGTCAACAGGCATCTCAATCTCTTCCAACCATCCGTAAGAGTCACCCTCCCCCTCCTCCTCTGCCAATCTCTTCTCCACATTTGGATGGGAGTGGTAAGGGTAATCTTTGAAGTAGGAGCAATCTCGGCCGTCCTCTTTGGAATAGGGAGGTCCAACCACGTCAAGAATTGCACAAGGTGTGACGGCTGTGAATTGATGCATAT
TRINITY_DN11889_c0_g1_i1	6.07549e-13	64.5	ACTGGTGTCCGAAAGGAAGAACCCCAGATTCAGTAACACGAAGTAGGTCAGTGAATTTCATGGATTACTTGCTTGAATTTGACTTGGCACAGGGGCAGCATCGCCCCGTGAGAACATCTGCGTCGTTTCGCGAAGTGCCCACGTTGGTGAACCAACAAAATCATGATTTCTTCGTTGTCTGCTTGAATGCTGCGGAAAATGCGAACAAACTGAGACCCGTACAGAAGGAGTCTGAAATGGGTGTTGCAGAGAAGAAGCGAATTAAGAACGAAGAGAAAAGCGGTAAAAAGATACATTTAAAGGAGGCTCGTGTCATAAAGAAGGAGATGAATCACGGTAACAAGAAGAAGATTTCCAAATTAAAG
TRINITY_DN11913_c0_g1_i1	4.66981e-14	38.3913	GTTGCCGCATATGAGTCATTGTGTTGCTGTTCTGGGTCGTGATTTTCAAATTCTCTGCTTCCTTCAAGTTCTAGTTGCTCCAAATGGAATATCCTGTCCTCAATCTGCTCTTGTATTCCGTGATTTCTCGTCAGCTCATGCCTTAAACATGCATTGGTCCATCTCAAGTAGGCGAGTTCTGTAACTTCAGCCTCCCGATCCTTCTGCAGCTGTTTTAGCTCATTTAGAAGATGACTGTAATCATCCTTTGTTATATGTTCTTCTTCAATCTTTGAGACTGATGGGGCTGAATGTTCTTCTGAGTATTGCTTTGACAAAGCCTCATTCTTTTCTTCATTTAGTTGATTGACTATTTTATG
TRINITY_DN11937_c0_g1_i1	0.00244079	47.6667	AAAAGATGCTCAAAAAGTGCTCTTACGAAGTGACCACATGTGGTTTGGCAAGAGATGCTTTGAAATTGCTTCGAGAGAGGAAAGACGGTTATGACATCGTAATCAGCGATGTAAACATGCCTGACATGGATGGATTTAAGCTTCTGGAGCATGTTGGACTGGAAATGGATCTCCCTGTCATTATGATGTCTGTTGACGGAGAAACAAGCAGGGTAATGAAAGGCGTTCAGCATGGAGCATGTGATTATCTTCTCAAGCCAATACGGATGAAGGAACTTCGTAATATCTGGCAACATGTATTCAGGAAGAAGATAAATGAGGTAAGAGACATTGAAAGTCTTGAAGGGATTGAAAGTATTCAAATGAATAGATATGGATCCGATCAGTTCGATGATGGGC…
TRINITY_DN1195_c0_g1_i1	0.00358576	2.18142	TCAGACGATATAAATTCATCAACATTTTGTTTGCATCCACAATGATACAGATAAGGCACACAAACATTTGCGGCTTTATGTCTTGTCTACCTGAATATCAAATCTTGCTCATGTTCATCCCCCATGCTTAAAACTCTTAACACGTCTCCAAACGAAAAATAACCAAAAATGATTAATACTGCTCATTTCTGTCTTTCCACTACTTGCTTCCAACAGTTCAATATTCTAAGTTCAAAACAGATGTGAATAATTTATTACCAAGCAAGCCCCCTCTCAAATTGCTTCTTTGGGAGCTTTTATAGCTTTTGAAAAAAGCTCTAGCAATTAGAAACTCATGCAAGTCCAGCAAGCATGTGCTTCTATGTACATAAAGCAAAGATCAGGTTGAGCTCACGAGCA…
TRINITY_DN1196_c0_g1_i1	0.00563079	0.335624	AAGCGAAAATCGAATTGCCAGTGCCTGCGTTTCTCAATCAACGGAGATCTATTCGTGCGCTCATTTATTGGGAACTGAGCTCTCGTCTCTTTCTCTCTCTCTCGCTCGTTCGCTGCGCAATCTCTCAGTGAAGAAGCCATGATCTCCACAGGCAAGCTGAAATCCGTCGATTTTTACAGGAAAATTCCAAGAGATTTGACTGAAGCATCACTGTCAGGGGCAGGGTTATCCATTGCAGCTGCCCTATCCATGATGTTTTTGTTTGGAATGGAACTGAGTAATTATCTGGCTGTCAGTACCTCCACGTCAGTAGTTGTTGACAACAGTTCTGATGGGGATTTCTTGCGTATTGATTTCAATATCAGTTTTCCTTCCCTTTCATGTGAATTTGCATCAGTT…
TRINITY_DN11988_c0_g2_i1	0.00579865	0.192751	CTCATGGGTTTTATGGGGTAAACGCTTCTTGCTTGAATTGGAAGGTCGATGATGTGGTGAATGTGATTAAGTATCATTGGCTGCCGTGCATTTCTGCATTTGGGTTGTTGTTTTTCATGGCCGTGGAGTACACGCTCCGGATGATTCCGCCATCCTCGCAGCCTTTTGACCTGGGGTTTGTCGCCACCCGCCCCCTCCACAGAATGTTGTCTTCATACCCGGAGCTGAATGGCTTGTTGGCCGGCCTTAACACGGTGTTTGTTGGAATGCAAGCAACCTATATACTGTGGACGTGGCTAATAGAGGGCAGGCCAAGAGCGACGATCTCAACGTTGTTCATGTTCACTTGTCGTGGGATACTTGGTTACTCAACCCAACTTCCAGTTCCTGAGGGATTTC…
TRINITY_DN11993_c0_g1_i1	0.0138835	5.73077	TGAACAGTCTGAATTGACCTAGGGCCTGCCTGATAAACATCTCCACTCCACTTACCACAGTCACCCCAACCTGTTGAGCTTCCTGCAAGAGCCTTGTGTTTCTGGGCGTGTAAACCGCATCAAATACCAACTCATATGCTTTTAAGGCCTCCTTTGAGATAGGACTTTGATTTGTATTAGGTTTCATTCCAATAGCAGAAGCATTTGCAAAAATCATTCCTGTATCTGTTGTACAGAATCTGTCTAAACTTTCGTATGGAAGTGCTTCTCCTGAAACTGCATGAGCAAGAGCTTTGGCTCTCTCATAATTGCGGTTGAAAATAACAACTCGAGCTCCTCTAATTTTAGCACCAAAAGCAAGAGCCCTTCCTGCTCCTCCTGCTCCAACCAAAACAAATG…
TRINITY_DN12017_c0_g1_i1	0.00373737	0.271288	GAGAAATGCGTTACCTTGAAGGATTCTCAATATATAGAAACCGTTTTTCAGGAGAATTCCCAGCAAAATTTGGCCGCTTCTCTCGGCTAAACAGTTTTGACATATCTGAGAACCAATTTTCAGGTAATTTTCCGAAATTCTTGTGCGAAGGCAGAAATTTACAGTTCTTGCTAGCTCTCGAAAATGGGTTTTCTGGGGAGTTGCCAGACTCTTATGCTAAGTGCAAGACTTTAGAAAGGTTCAGGATCAACAAGAACCAGATGTCTGGGTCTATTCCTAGTGAAGTTTGGGCGCTGCCAGTGGCCTCCATGATTGATTTCAGTGATAATTTCTTTACTGGAGAGATATCCCCAAAAATCGGATTTTCTGCCCGACTGAATCAATTGATTCTGTCAAACA…
TRINITY_DN12018_c0_g1_i1	0.00494272	3.97241	GCTCAATCATGTCCAAGCCCCGGTGAAAACACAAAAGTTTTGCAACTTCATCGTTCCCTTGATGAGCTGCACCTGCCCTTTGAAGTCCAATATTTCTCAATCTCTTCAGCTGTTCTTCCTGGTATCCTACCAGCAATCAGTGACCACCTTTCTCCAACCAAGCTGAACATCCTAGTGATAAGATTCACTTCATCTTCAGAGAATTCCAGCCTCTCGGAATCTCGATCTTTCACATCTTTGGTGTCTTCACTGGTGACATCTGAAGTACGATTATTGAAGCCCCCCATTTGGCTCGTCTGCATCACAAAATCCTCGTTTGAGGAATTTTCTAGAGAGTGGTATTTAAGGAGGAAATTTTTGGGT
TRINITY_DN12082_c0_g1_i1	3.26479e-13	54.5153	TGATAAGAATCAACTGCCACATCTCCATTGCTGCCATCCTTTATCTTCTCAGGATATTTGTGAGTGAATATATCCCAAATACTTGGTCCTCTGCCTCCTTCCCTTGCTCCACCTTCATACTGATAAGCTGCTCCTGCTGTCCCAAAAACGAAACCTGGGGGGAAGCTAGATCGATTGAGCGAAGAAGTGTCGTAGCTAAATGGTGTAATAGGTACGCTACTGGCAGTCGCTGATGAGCCGAAAAATACTAGTAGAAGGCTAGTTAACAAGAAATAGCTTTGAATTGCCATTCTTGCTGTTTGCTGCCCCACTTAGCTTTCCTTTTGGCAAGATTCGGGACCATGAGATGGAAAATCTGTAGGCATCTAAATTCATTTCCTTGATGATATGAACATCTTC…
TRINITY_DN12128_c0_g1_i1	0.0459725	1.8387	ATATTTATCTTCTTGTTAATTATTATCTTTAACAAATAAAAAATCTCCCAACTCGTTTCCGTCGATTGTCGATTTGGTTCTCTGTTTAGCAGCCCGGGATAAACCCTAGCAGTCATAATCCTCAATTTTCTCTCTTGAATTTCAATCGAAAATGGCGACTCTTGCTGATTCTTTTCTTGCAGACCTTGATGAATTATCTGACAATGAGGCTGATCTCAATGAAGAAGATGATGCCAATGTCACCAATATGGAAGAGGATGTTGATGGGGACCTGGCAGATATCGAAGCTCTAAATTATGATGATCTGGATAGTGTTTCAAAATTGCAGAAAACACAAAGATATAATGATATAATGCAGAAAGTGGAAGATGCACTTGAGAAGGGGTCTGATATGTCAAG…
TRINITY_DN12205_c0_g1_i1	4.87717e-21	11.015	GGGAACACAAGCCAACTCTCTCCACACGCAATACCATTTGGCTTTCTTTGTGAGCTTCCCCTCCTATCAAAATATTCACATATTCCCCACTCCTCCCCTTGTGAAACCCTTCTAATTCTTCTTCAAATGACCACGGTCATCCCAAGCCCCGCATCCTTAACGCCCATAAGAGCCGCCGCCGCCGCCGCATCATCATCATCATCAAGACAGAACCTTGCCTCACCGGGTTCTGCCCGATCGCTCCGTGGATCGATGCGAATTAATGCTTCCGTGGCTACGCCCTTAGCCGAGCCCATTCCCTTCGACTCGCGGAGATCCGGCAAGGCGTCCAGCCTGTACGAGATTCTCCGAGTCAAGAAAACTGCGTCGCAGACGGAGATCAAGACCGCGTATAGGAGC…
TRINITY_DN1222_c0_g1_i1	0.0465993	0.345034	GCTGAACAAACCACCTAAACTTCCATCAACTTTCAGCAGTATGGTTCCATTACAGACAAGAAAAACAAAGGCAAAGACCACTACATTATGGGTGGACTTAATTGGTGGGATGCTAGTTATTACATGGACGAAAGAAAGGTTATTTTTGCAATTAGAAGGACTTAATTAACTCTACTAGCTGCTTCAGGGAGTGATGGGAAGAGCCACCTTGACTAATGCAAATTTGCGCTTGCTCCTTCAAATCCATTGCTCTCTGCCTCATCTCCTCCCCTTCTTTATCAACCATCAGCCTTCTCACAACCCTTTCTATCTCCCCTCTCTCCGACACACACTCCAATTGCAACCCTATTCTCCATACATGACTAACATACCTTGCAGTCACCTTTTGATCTCCAAAAC…
TRINITY_DN12256_c0_g1_i1	0.0354251	88	CTGTCTGTCTAAACAGAGTGAAAGCAGAGAGCTTCATAGATTATTAGTATTATTACAATAGGATCTTTGTATGCTTCTAAAGAGATGGCTGTGGATCTGATGATGGGGTTTTCTGGTGATAGTTTTGCAGCAAAACTACAAGAAAATGCTGTGAGGGAAGCCGCAACTGCTGGAATCCAAAGCGTTGAAGAGCTCATGAAGCTGCTCAAACAACAGCCGCAGCCGCAGCAACAATATTACCGAGATTTGCCATCCTCTTCAAGCTGCAGTATTGGAAGCGATAACATCGAG
TRINITY_DN12286_c0_g2_i1	4.20154e-13	20.1541	AAATCATGTGATTGTGTAGTTCGCATTTGCTTGCAATTCAGTGCAGTCCAAAAAGTCATGGACCTCAGGAGTGCTACTACTTTGTTCCTCTTCTTTGCTCTTCTAATCACAAGCACCAAAGCCGCCGACCCATGTGCCTTTCAATTTGGGGATTCAGATCTCTCTGTGATTCCCATCTATGGCAAATGCTCTCCCTTTGTGGCACCCAAGTCTGAGTCATGGGTCAACACTGTTCTCGACATGGCCTCAAGAGACCCAGAAAGGCTTAAATATTTGTCAAGCTTGTTGAACCAAAAGAGCACCTCTGTCCCAATTGCTCCGGGTCAACACACCATCAAACTCGGCAACTACGTTGTGCGAATCAAATTGGGCACTCCGGGTCAATTGATGTTCATGGTC…
TRINITY_DN1229_c0_g1_i1	0.00070191	7.7963	ACACAGAGAGATAAGCATCGAGTCATTGGTCTTATCTGAAAGGAAGAAAACTCGTAGGAAGGGAAGCGAGTTGGGAACGATAAGTCCTTGCGCTTATCTTTTTTGCTAACGTTGTCCTTAGCCTGCTCGCTCGCTCGCTCGCTCGCTCGCTTGCTGCAGCCTTCATCATCATCGAATAATAATTCTTTCAAAGAAAGAAAGAAAGGGAAAAAAAAAAGTGTGAAAATAACAGGAGCAGAGGAACAGGAACAGGATTCAATTCAAGTCCCACATCTCATTTACATCATCATCATCCTGCCTTTGATCGGGTGGTTTGAGAGTAAATGCTATTAGATTTTCATGGGCTGCTTTTTGTCAAAGAGAACTAAATATACAACAGGGTATGAGGATCCTACTCTT…
TRINITY_DN12399_c0_g1_i1	0.0446253	999	AATGGCTTCTTTCACAGCGACTCCAGGCCCATTATTTTATTTGATGGTATGTGCAACCTTTGCAATGGAGGTTTGAGGTTTGTGCGTCAAAACGATAGAAACAGGAGGATTAGATATGAAGCACTACAGAGTGAGGCTGGAAAAAAGTTACTTAGGAGGTCAGGAAGAGCTCCTGATGATATTTCTAGCGTTGTGCTTGTTGAAAAGGACAGAT
TRINITY_DN1241_c0_g1_i1	3.85271e-08	0.176362	GAGGGGCACTTGAAACCAAAATCCTCGTTGAAGTCGCCCGTTGCCACGTGGCACCATATTCTAGCTCTTGGCACTTTCAATGTTCACACACTAATGCCAAGTAGTTTTTCAACAGCTTAGCATCATCAAACTCCAAATTTCAAAATAGAGACAGCATAGAGCAAAAGGAGAGGGCCTCTAATTTCCAGGAAAGGGAGAGAGGGATTGTGCTAGAGATGGAACGCGGAGGCTTCCATGGCTACAGCAAGCTCCCCAGCACAAGCTCCGGGCCGAAACGATCAGAAACCAACATGGGATTAGGTGAGAAGAACAACAATCAGTTTGCTGCTGAAGACAATGAGTGCACTGTGAGGGAGCAAGACCGCTTCATGCCAATTGCCAATGTGATCAGGATCATGC…
TRINITY_DN12458_c0_g1_i1	0.00157366	33.6	AACTTGAGAAAGGAGAGGCGATTGTTGACCAATATCAAGGGATTGAGCTGAATTGGAGGTTTGTCTGCGTGGAGACCGAAAGGAGCGATCCCCATCGCCCCTTTAATACAAAATCTGAGAAGCGATCATTTGAAGTAAGTTTTAACAAGAAAGACAAGGAAAAAGTTCTGGTTTCTTATGTTCCTTACATTCTTGAAAGAGCCAATATAATTAAAGATGAAAAAAGAGTCTTGAAGATGCACACACTTAACAATTGTCCAGCCTATGGCGGCGTAAAGTGGGACTCTGTCAATCTTGAACACCCTGCAACTTTTGAGAAATTAGCTATGGAGCCAGCCCTGAAAAATTCCGTTATTGAG
TRINITY_DN12470_c0_g1_i1	0.00708962	999	GATCGCCTCAACAGATCTTTGGTACATCGGAAAAGTAAAAGACTACTCTTACATTGGATTGGAGAGATCAAGATGGCACAAATGTGGCTTCCCCGGCGGCCGAAAGGGACCTCCACCACTACTGCAGCCACTAAGACCGGCGGTGTTGACAATATTACTACCAGCACCACCGCCACCAGCACGGCAGAAAATAGTCCACAAAACTGTTGTTGTGGATGCGTAGCAAGGATAGTGAAGAAGCTGAAGAAGC
TRINITY_DN1248_c0_g1_i1	0.0485281	2.28211	AGGGCCAGGTTCAAGCATCAGAGTCTTTTGCAGGACTATGAGGACTTGTACAAGGAAACAGAAGCCAAGAGTTTGAAATTACAGATGATGAGACAAAAAAAATTGGCCTTATTGGCTGAAGTCAGATTTTTGAGGCGAAGATACAAATATTTGAAAGAAAACCAGACCCAGAAGTCCCCAGTGAAACAAGACATGGTGCAACCTCGGAAGTTATTGACTGGGAGTAGGGGTGGACGGATGGAAAGGAGTCACGACCATACAGATTTTGTTTCATGGCAGCCAGTGCCACAATTTGATTCAAACAAAAAGGGAAAAATTCACGGTGAAAGGAAAGTTGTTTTGGGAAATCCTGCTCTAGGTTCTAAATTGAAGCAAAAGCGGAAACCTCAGATTAGGAAG…
TRINITY_DN12566_c0_g1_i1	0.0274135	6.59429	CAGCAGTAGCTCCGCCAGTTTCTCCAATTCCAACGCAAACTCCTTCATCACCTTCCTGTATTCATCATCCAGATCAGGGATCTCGGAGATGTTTGACTCAGGGAGGTGGCGCAAGAAAAAGGTACTTTCCCAATCCAAATCTTTGATCTCTTTTTGGTCTCCCTCAAGAGCCTTTTTTGCCATAAGTTCCTTGAATCTTTGTTCCATGCATTTCTTGTAGTGCCCTTTTGTCAATCTCTCCACGGTGTCCAAAAACTCAGTGGGCATCCCATGGTTCAGCAGCTCAAAGAAGCCCCAGTTCTCGCAGGCATCTTTGATCTTTAACATGGTGGCCGCCCTCTCCTCGCCATTTAGTTTCTCCATGTTA
TRINITY_DN1257_c0_g2_i1	0.0154096	0.0272109	GAAACAGAAAACAGCCATGTGCTTTTGTTTGGTTTGAGGAACTGAGATAGATAAGTGTGGAAAGAAAAAAGAAAGAAAGAAAGAAAGAAAGAAAAATCTATATTCTAAGTAGATAGTGTAACTAGAAGAAGCTCATGTGACATTGCAAAAAGACTTCCTTTTTTCTTACAACTTTTACTTCCAACACACTGTGGCTTATTAAGATAGATGGAGCCTTTCTCTGCTCTTTTCAAGCTGAGTGCATGTGTGTGATAGACGCTTCCAATTTCAAGCAGCGCTGAAGAAATGACTAAAGAAGAAGACTTTATGTTCCTCAAGATCCAGACTTGTGTTCTCAAAGTTAACATACACTGTG
TRINITY_DN12670_c0_g1_i1	5.15474e-07	7.40886	GGAGCTTTTGTCTGTTTTGATATCTCAAGAGCTATAAGCTCAGCTATGCCAGTTCCAGCCTCTCCAGCTCCTAAGAATAAGAATGTATGGTCAGCCAAGGTTCCGCCAACTAACTTCAGGGCCGCTATGAGACCTGCTAGTACAACTGATGCTGTTCCCTGAATGTCATCATTGAAAACAAGATGAGTTGGGCTGTATTTTGACAGTAGCTCAAATGCATTGTGATTTGCAAAATCTTCAAACTGTATAAGGACTTTCTCCCCATAGCACTGCTTCACTGCAGTCATGAACTCCTCCAGAAGTTCAGCATATTCCTGTCCCCTTGCCCTCTTCTGTCGAAGACCAATGTAGAACTCATCATTCAACAATTCCTCATTATTTGTGCCAACATCAATGGTT…
TRINITY_DN12716_c0_g1_i1	2.48032e-06	12.6562	CGAACAAGCAAAGAAGCCAATCCCAGAGCCTGAAAGGTCATCATCGCTTTATAAATTAAATGCCCTCGAGCTTGCGGTGAAAAATGAGGTGGAAAGAAAGAGAATCAAGGAAGAGCTAAAGAGTTAGAGGAAGCAGGATGCCTCCTCGAAAGCAAAAGAGCTCTGCTCTGTATGAGAAGCTGCAATCACTCCGCGCTGCCATCCACACCAGTTCTGTGAATAAAGCCTCAATCATAGTGGACGCGTCCAAATATATAAAAGAGTTGAAGGGAAAAGTGGAAACGCTGAACCAAGAAATCAGAGCTTCGACTAGCCAAAATCCATTGCCTCAGGTTACGGTGGAAACCCTAGAAAAGGGTTTCCTTATTAATGTGTTTTCAGACAAAAATTGCCCTGGTC…
TRINITY_DN12792_c0_g1_i1	2.3499e-06	0.198469	GTTGTCTGAATCTGTTCTAAATCCCAAAATTACAGACAGAATGCCTTTTAACAATGGGCCAATCCTCGCAGTGTCTCCTCATGAACTTGGGAGACTATATAGCTAAGTGGGTTATGGACCAAAAATGTTTCAGCCCCTTTACTCACCTACAGAATGAAACCGGCTAGCTTTTCCCACCATCTAATTGGCCTTTTGTATATTTAACCCACGTTCATTGTACCCTCTTGCGCTCTGATGTTTTGAACAGATCCTGAACGTGTGATTCTCTCGATATTCTTGCCAATGTCTTCTGCTAGTACGGAGCTCCATTCATTCCCTGCGTAATGCTTCAATTAATCTTTCTTATTTTCTTTCCTACTGGAAATTATGGAGTTGTATCTCAAAAAGATAGAGCCTTTG…
TRINITY_DN12792_c0_g2_i1	8.74174e-06	0.210797	GTTGTCTGAATCTGTTCTAAATCCCAAAATTACAGACAGAATGCCTTTTAACAATGGGCCAATCCTCGCAGTGTCTCCTCATGAACTTGGGAGACTATATAGCTAAGTGGGTTATGGACCAAAAATGTTTCAGCCCCTTTACTCACCTACAGAATGAAACCGGCTAGCTTTTCCCACCATCTAATTGGCCTTTTGTATATTTAACCCACGTTCATTGTACCCTCTTGCGCTCTGATGTTTTGAACAGATCCTGAACGTGTGATTCTCTCGATATTCTTGCCAATGTCTTCTGCTAGTACGGAGCTCCATTCATTCCCAAAAAAGGCCATTCACTTTTCTAATCTGTTAGAACATCGTTGTACGTCCTTCATCACTTTGGACATGCTATATATATATAAT…
TRINITY_DN12888_c0_g1_i1	6.35921e-07	77.25	GAGGGAGGGAGAGAGAGAGAGGAGGTGAGAGAGATGTGGGGTCCGGCAAATAGTGTGGTTCAGCCACCGTCGTCCCCGACCGTGTCATCCATTTCTTCCTCCGATCTCGACACTGAGTCAACCGGTTCTTTCTTCCACGACAGAAGCACCACATTAGGCACTCTAATGGGCGTGAACTTTCCGGCCATCACTTTCAGAGCTCCTTCTCAGCACCTCCTCGATACCCATCTGACTGGCGCTGCCGCCTTGCCTTCCGGCTCCGCCAGTGCTAATAATAACAAGAAGAAAAAGAAGAAAAACCCGGCTTCCATTGTGGAGC
TRINITY_DN12903_c0_g1_i1	0.00520271	10.8571	GAGGCAGGACAACACCTCCGTTGGTGTAAACTTCGTCACCAACGTGAACGTCTTCTCCTAAGATTGTCATGTTCTCCACACGAGCCCACCTGCCAACCGTGGAATGCCATCCGATGATACTACTAGAAATGCAAGCATGCTTCTTGATCCGAACTCCTCGCATCACAGAACAATGTGAAAGCCTAACCCCCGACTCTATAACACACCCTGGGCCAATGGCTACATCAGGGCCGATTAGGCATCCATCTCCAATTACAGCAGTCTCGTCCAGCAGAACGTTTCCGACGATGTGAAGTCCGGAGGCCAATTTTGGAGATGATTTTTTCCTCAAGGAGTCTAGGTATAGTCTCAGACCAGTAATGTAATCTTTTGGCTGTCCAATGTCCATCCAAAACCCAG…
TRINITY_DN12922_c0_g2_i1	0.00498522	3.8125	ATGACAGAGGGGAGAGAGAGAGAGAGAGAGAGAGAGAGATTGGGATTATGAAGCTCATTTGGTCTCCGGATAGAGCCTTGAATGCTTATATAGACAGCGTTAAATCGAGCGGGAACTCTAAGGAATCCGGTGTATCGGAGCTCCTATCGGCGATGGCCGCCGGCTGGAATGCAAAACTGATAGTCGAATCGTGGTCCTGCGGCGGGCCGATCGCCACCAGTATCGGGTTGGCCGTGGCCGCTCGCCACACCAGCGGGAGACACGTCTGCATTGTGCTCGACGAAGTGTCGAGGTCAGAGTACGAGAAATTGATGCACGGCGCCGGCATGGCGAATGCGGAGGTGATGGTGGGGGAAGCGA
TRINITY_DN12930_c0_g1_i1	8.86247e-07	21.4688	AGAGAAAGCGAAGCAATCGGAAGAGTCCTTGAGAAAAGTCATGTACTTGAGTTGTTGGGGTCCATACTGAAAGTATTGTTTGGCTTCAAGAATACGATCTCTTTGGTCTTACGGATTGCTTATTGCAAATGTAAATTGCGGAGTACAATAGGCAATTTCTCGTATCGATTACCAAATTAAAAATTAGAAACCAGAGAAGGCGTCGATGAGCCTGAAGTTAAGGCCTTTCTGTCGATAGAATATTAGCCAATCGCCGAGAATGACGCTGAAGTCGCCGCCGCCATTGGCTGTGTAATGCATGTATTTTTCTAGTAGATACTGGATATTTATATCACAGTGTTTGTGTCAAGGGAAAAAGAATTAATAT
TRINITY_DN13107_c0_g1_i1	2.98514e-25	271	GTGCTCGAATCGCCTCAGTGACTTGCAATGCAGCAGCATTCCTCCCACCATGCCTGGCACTGCTGCCACCGTTTCTAGCATCATTGCCCGGCACCCATATCTTCTCTGAAAGAAGATGTCCGTAGGCCACCTAAGAGCTTTGACAGTCCAGAGAGCCATCTTGTCAGAAATGGTTGCTGGATCGTGATGCTTCTTTAGATCGATCGACAAGTCAGCTGTATACGCCTCCCATGGCCTAAAGCAGCTCCATTTCCATTGGCTGCCGTCGGCCTTAGTGTCCTTATTGGGCGGCACACCCCAATAACTGGCGATCCCATT
TRINITY_DN1318_c0_g1_i1	0.0429478	0.170022	GCAAGAGAGAGAGAGAGAGAGACTCATTTGTTTGGTGAATTACCGCAGAGAACTGCCAAACGCACTGCAGCAATTCCGATCAGGGAGAGGCAAAAGGTGGGGATTTGAGTGATGCAGGAGGACAAACAGGTGGAGTTAGAGAGGAGAGGGAGAGAGAAATTGCAGGGTGGTCATTAGCAGGGATTTCAACAACGAGGGAGATCCAGCAGCAAGAGAGAGAGAGAGAGAGAGAGAGATAGCTGGGGCTTCTTAGGGTTTCAGAGATTTTGGGGCAAAATTCGAACAAACAGAAATGGGGTTTCTGCGAGAAAGAGACGGTGGCATCTTGCCATCATCCGTATCTCTCTTTCGGGCCGGGTCATTCCGAAGCCTATTGAGAAATCTAATTTTCTATTTTTA…
TRINITY_DN13218_c0_g1_i1	0.0372871	8.32143	AAGAAAGGCATTACAGAGGAGTCCGGCGGCGGCCGTGGGGTAAGTACGCGGCGGAGATTCGTGATCCCAACAGAAAGGGTGCTCGTACCTGGCTTGGCACCTTCGACACCGCAATAGAAGCCGCAAAGGCCTATGATGCCGCCGCTTTCAAGCTTCGCGGAAGCAAAGCAATCTTGAATTTCCCTCTGGAAGCCGGGAAGGATTCCACTTTGCAGCCGGAATATCAAGAAACTGCAGAAATTTCTAGCAAGAAAAGAAAGATTGAGGAGATCACTGAAAGCCGAGAGAGGAGTAACGAGATGGTGAAAAAGAGGGAAAGTTCGCCGTCGCCGGAAAATGACGTCAGGCCGGCTGTAGCGACGGGGACGGAGCCCTTAACGCCGTCAAGTTGGAAGGGGT…
TRINITY_DN13264_c0_g1_i1	0.0229657	5.75556	GCCCTGGATCTCCGAATAGCCTCACCTGAAACTGGGAGACACACTGAGCCACCACGTACCCCTCTCGCCCGTCGTATGCTATGGATGGTCACACTAGCCCCTCGATGGCATGGCGGGATTCCCCATTGACTGTTCTTGAGGTCATTCTTTGGGAGATCCTTAATCCTGGAAAGAAGGAAAGGCATCAATCCAGACCGGCAGCACATCCACTTCGTGTTACCTCTTCCAGAACCCTTGGTTGCGAAAGCTTCCATCCGTGCTGTACTATACTAGTCTTTTTTCAAAAGGGGAAGGTCTTTTGGCAATATAAGGCATACTACTAAGAGATTCTTTGGCCATTCGTGATCGAATACAACCGAGAAACAGTTGTACACCTACATAACCTATCTTCCAGACCAA…
TRINITY_DN13291_c0_g1_i1	0.0121666	0.0205479	GTTTCAATCAGCGTTCTGTGTCTCTGGTTGTTGGCTTATTGCTTTTGATTTGTTGAATAATATTGGGAGTTTGTGGTTGAATTTATTGGCTTCAGCGAAAGATGTTTGTTTGTGTAAATGGGGTGTTCGTTTCCGTACAGAATTACTTTGGGTGTTTCTTCTCATTGCCGATTGTGATCTCTTCCATGAGATGGGGTGTTTCTGCTGGGAGGAAAACTATGGTCTGTGACAGTCAATTTACTCATTCTGTAAATGTCTGGACCTCTTTTTT
TRINITY_DN13372_c0_g1_i1	5.90535e-10	18.8605	GTTGCTGTGCTCTTTGCTTGGAACAGTTGACATGGCTACCTTCTGGGCACTCGAGTTCTTTTTGTATATTCTACACAACACCCAATCATCCAGCCTGGAGCTTCCATTCTTGTGGGAGTGTTCTAAGAGGCGATACTCGTGCATAATCCAATTAGTTTTGGTGCCTCTGGGAGCTTTGCCTACGTAAAAAACCAGAGCTTTCTTGATTCCAACTTTGCGCCCCTCTGTAGTGATAATTTTGTCCGTACCGGTGGCCTTCCAATACCCCGACCCTGCAACACGGTTGGGTCGGGTCCCGTTGGGGTATTTTCGATCTCTGGGACTAAAAAAGTACCATTCTTTTTCACCAAACATTGCTTTACTTGGTAAGACCCATGGATCAAACTTGTACAAATCGAT…
TRINITY_DN1338_c0_g1_i1	0.0383831	5.42188	GACAATGAATCAGGAGGACACAACAACGCTAACAGCGAGCTGTCGGCACGCGAACAGGACAGGTTCTTGCCTATCGCCAACGTTAGCCGCATAATGAAGAAAGCGCTTCCGGCCAACGCGAAAATCTCGAAAGACGCCAAGGAGACAGTCCAGGAGTGCGTGTCGGAGTTCATCAGCTTTGTCACCGGCGAGGCCTCCGACAAGTGCCAGCGCGAGAAGAGGAAGACTATCAACGGCGACGATCTTCTGTGGGCCATGACCACTCTTGGGTTCGAGGATTATGTGGAGCCTCTCAAGGTTTACTTGCAGAAGTACAGGGAGATGGAGGGAGAGAAGAGCTCCATGGGGAGGCAGGGAGAGAAGGA
TRINITY_DN13394_c0_g1_i1	8.48146e-06	999	CTTCTTTATGGTCCGCCAGGGACGGGAAAATCTACGCTGGTGGCTGCTATGGCAAACTATCTTAGATACAACATCTATGATCTCCAACTCCAGAACGTGCGCAACGATGCTGAGCTCAGGCGAATTCTGACGGCCACCACCAACCGATCAATGCTTCTCATTGAAGACATCGATTGCAACACCAAATCGCGTTCTCGTGCCCGCGATGCAGTCCCGAAAGATGACGAG
TRINITY_DN13476_c0_g1_i1	1.7615e-06	9.08333	ATTAACAAGCAAGTTGCTACAATTGAGATCTCTATGGATGACACATGGGTCATGGGTATGCAAATAATCCAAGCCCTTCAGGATTTGCTTGGACCACTTCTTGAGCGCCTTCATTGAAACATGCTTGTGTTTCTTCCTATACTCTCTCAAATTTCCAGAAGTACAAACTTCTGTGATAAAATTCAGTGTATTACGCTGCTGGTCGCGCCACGCATTGTACAAGGAAATAATGTTCTTGTTCTTTAAGTCCCTCAACAATTGAACCTCCGAATAAAGCCTATCGACCATGGCTCGATCATTAGTGAAGATTCTCAATTTGACTTGATTCCATGCCACCTCAATTCCTTCTTCTTGATCGAATGCCCGGTAGACTTTTTTCACAGCCCCGGAGCCTAGTAG…
TRINITY_DN13479_c0_g1_i1	0.0296278	2.01631	GCCTTGCTGGAGATCCCGATATCTGGGTGGACCTGCTTCAGGACTTTGAAGATGTAGATCTTGTAGGTCTCCGTGCTCTTCTTGACGCGTTTCTTCTTCTTGTCTCCGGCACCGCCTTGGGCTTCTTTGGGGAGCTTCTTTCCTGCCTTGGGCTTCTTCTCTGCCGGGGCTTTCTCCGCCACCGCCTTCTTCTCCTCCGCCGGCTTCTTCTCCGCTGGCTTCTTCTCTGCTGCTTTCGGTGCCATTTCTGTAGTGAAAATGCTATGGATTTCTTTGGAGGTCTCTCTGAGAGTAAGAAATATCTTAGTGCACAACGTATATCTT
TRINITY_DN1348_c0_g1_i1	3.8874e-17	14.5109	TGCTTCGCTTTCTCTCCCCCGAATTTCCTTGAAATCACTGTAGAAGATTGAGACGAGAGCTTATTTGCCTGGGGAATTGACCTGACAAGGTTCTTGGCATATTGGTGTAGCGACCTTATGGTATAGTTCCATCTACAGAATCCTTGGTCTTTCAAGGCCTCCACAGCCGCAATACTAGCTGCTGCTGCCCAAGCCCTGCTCGTTGAACTCATCTCCACAATAGACAGATACTTTTTCTTTGTCTCTTTGTACTAGAAACCAAAAAGAGGACACCTTTGTAACAGAAGAGAAGATCTTAATCAAAGATTTGTGCTTCGA
TRINITY_DN1349_c0_g1_i1	0.000146485	7.21795	GGGTCATTGCTTGGAGGCATTGGTTCAACCATAGCCCAGGGCATGGCCTTCGGCACTGGAAGTGCAGTGGCACATAGAGCCGTGGATGCTGTGATGGGTCCTCGTACAATTCAACATGAGACTGTGGTTTCTGAGGCTGCTGCTACTCCTGCCCAGGCTTCTTCGACAAACACTCTTTCCAGAGCTGATGCATGCAATGTTCAAACCAAGGCATTCCAAGATTGCCTAACCAGCTATGGAAATGACATCAGCAAGTGCCAGTTCTACATGGACATGCTGTCGGAGTGCAGGAGAAGCTCAAGCTTGAGCGTTTAATTGCTGCCTTCTAGCTATGTCGTCCAGTGGAATGTCAGATTCGGACTTCCTAATCTTAATAAATGCTTGTGATGATGGAGTAGC…
TRINITY_DN13490_c0_g1_i1	0.000402271	0.0413793	GTATATGGCAAATAAACTCCAAGTCCCGACACAAAATAAGAAGGATAAATGAAAACCATGCAGAATAATTAAACCATATTTATGCACACTGGAATCCCTCTGGAACGTGCTTGCCGCAATAGTTGAGCAACAAGCTCAAGGAAACTGGGATATTGAGATTAATGCCCAAGATATTAGCCTTGATGGCAGTGCAAAGGCAAACAGCGGCTTCGAGATCAACAAGACCCTCAATAAGGCTGCAACATGGGGTCTTTGGTGGGGTACCAACAACAAGGTGCAGAAGATCATTCAGTAAATTTGCACATACACCCAGTTTTAGGGCGTCCCTAGGGCAAGTACCCTTTGATGGAGCTGCTGGTGGGCTTGGTAGCTTGGGGGATTTTGGCTTTGGTGGTGGTG…
TRINITY_DN13538_c0_g1_i1	0.0412821	0.239845	TGGAATCACTGACAACGGACTTTTTGCAGTTGTTAATGGTTGCTCCTTCCTGACAGTTATTAGTCTTTATAGAAGCAATGTTACCGATGTCGGGTTAGAAATTTTAGCTAATGGCTGCTTGGATCTGAAGCACATAAATCTCTCTTACTGCTCACTTGTTTCTGACCATGGACTGAGGGCTCTTTCTCTAGCTTGCCATCAACTTGTGGCAATAAAGATATCTCAATGCAGGAAAGTAACTGGTTGTGGACTTAGCGGCTGTTCACCAACTTTGACTTATGTAGATTTTGAATCCTGTACCCTTGAACCAGAAGGGATCATTGGAATTGTTAGTGGAGGTGGCCTAAACTATTTAAATATTTCCAATGCAACCTTGTCAATACAGGGAGGTGGATTGGC…
TRINITY_DN13549_c0_g2_i1	0.00504702	0.235746	ATCAGAAGTGAGAGATCCTTTCTTCAGCGACTTGAACTTTGCTTTCTTTGGTTTCTTTTTGGACTTTGGTTTAGGATCGCTTGGCATTTCATTCATCATGGTATCATTTGCAGCTTCTTTCTCGTTAGTTTCAGCTTCCAACTCTTCCATCAACTGATGCTGAGTCAAGGCCTCAACTTGCTGTCGGTAAGCCTCAGTTGCAAAATCAGCATCCCATCTTTCATAAACAAGTGGTTCCTCATCCTCGTCAATCTCAGCTTCCATTTCCTCCTTATACTTCTCAATCTGCTCAAGTTCCCATTCTGTCTCCTCAAATCGAACTTGAGATTCCGTTGTGGCTTTGTCTATCATTGGGTCCCACAATTCCAGAAAACGGATTGCATATCTATCAATTGGGCG…
TRINITY_DN13572_c0_g1_i1	0.000943055	7.58929	AAAAAAAAAAAACACAGAAGATCAGAGAGAGAGAGAGAGAGAGAGAGAGAGAGTGAGAGAGAGAGAGTAAAAAATGGATGCGCTAAAGCCGAAGGCAGCAAACTCTCCCCCCCTGACCCCATTGGACTTCTTAGAAAGGGCAGCTACGGTATTCGGCGACAGCCTTTCCATCGTCTACAACAACACCACCTACACGTGGTCCCAGACCCACCGTCGATGCCTCCAGCTGGCTTCCTCTCTTTCATCCAGTGGCATCAAGAGTGGCCACGTGGTCTCCGTGCTTGCTTTCAACATTCCCGCCATGTACGAGCTCCAATTCGCGGTGCCCATGTCCGGTGCTGTCCTCAACAACATCAACACCCGCCTTGACGCCCGTACGATCTCCATACTCCTGCGCCA…
TRINITY_DN13605_c0_g2_i2	0.00485691	0.33697	CCACAACGGCTTCATTTTGGTGTCAAGCTTTTGTGACTGTTGCCTTTTCCATGCGTCCCCACCCTCTCTAAATATAGGAGGCATGCTCCTATCAAATTCATTCTTCTACATCTGTCTGTCCCCAACTTTGTTTTCTTGATTCAATTCAATTCCACATGGTGTCTCATGCATCTCTCTGCCTTTTCTTTGCTTCCCTCCTCTTCTCTTCATCCCTAGCCTACCATAATTTCTATGTAGGTGGAAAAGATGGCTGGGTTATTAGCCCCTCTGAGACCTACAATCACTGGGCTGGGAGAAACAGGTTCCAGGTCAATGACACTCTTGTGTTCAAGTACAAGGAAGGGTCAGACTCTGTGTTCCAGGTTTCTGGAGAGGATTACTACAGTTGCAACACCAAGA…
TRINITY_DN13742_c0_g1_i1	0.00446689	0.0962773	TAACCATTATTTTCTTAATTTTCCTTGCGTCAACAGCGAATGACATCACGCTGTCTTCTTTTCAACCGTGAATATCTTCCGTATCTTCATGCAAACTTGTCTACGTACAATGTGTTTACCGTTTACCTTTCATTCATGGTACATATTTTACTCACTTTCTCTATATAATCAAACTCTTTTACATATGAAAACACATATCACGAGTGTCTTGCCGCATGCATTTGCAGAAAACGTAGTTTTGAGATAAAAGTTAATAAAGTTTGGTTGAAGATGGTGCCTCAGGGCTTCAAATTCAGTCCCACTGATGAAGAACTCATCCAAATCCTAGACGGGAAAGTCTCTGGAGGGCCAGAAACGCCACCGCATGTTATTGTCCAAGCCAATGTCTACAAGCACGAA…
TRINITY_DN13759_c0_g1_i1	0.00289843	5.8804	CGTACCCTGAAGGGAGCTGGGAGGCTTCACTCGATAGCTTTCTTTGTGAAGATGCAGCTCAGGATGGTGGAAACCCAATGGATTTCTGGAACTTTGATGACTTCAACACTATGGTTGGGGTCGTTTATTGAGAAAATTGTCTGCTACCCTCTGTAAATACCGGTTGCATGAGTCAGTCAGTTTTCTCTCATTGTTAGCTCGTGAAAGTTGCTTCACATATGTTGGAGTTTGTTGGAGTTTGTCTGAAGTTCCCGTTAACTGGCTTTTAACTTTTCTTTGTTGCTATGTTGTGATGCTTGATCCATTGGAGAAGAAGAACATGTAATGCTTCTGCCTTCTATGTGTGGGAAGTGTCGCTGGAAGCATTGTTATAAGTGTACTGTACTTCATATGGGTCAT…
TRINITY_DN13779_c0_g1_i1	0.0330235	0.416129	CAAGAGTCTACTGGTGGGTGGAACATCACAGATTCACGCTTTCCTTCGTCCATATCTTCGACCGCCGCAGCTCCTGCGCTGGACATGGAACCACCACGATGGCCACCACACCCCCCACGAAGAACCGTCCCTGCCCCCACCACCACCACCCTTCTCAACAAATACAAACTGGGCCAGCTACTGGGCCGCGGTAGCTTTGCCAAGGTCTACGTCGGACGGGATCTAACGAATGAGGCCGCCAAGGACGAGCTCGTGGCGGTTAAGGTTATTGACAAGACACGAACTGAAGCTGCCATGGAACCTAAGATAATTAGTGAGATCTCCACCATGCGCCGCCTCCAGCACCACCCGAACGTCCTTAAAATCCACGAAGTCATGGCCACCAAGACCAAAATTTAC…
TRINITY_DN13783_c0_g1_i1	8.22693e-06	0.0988593	GGGTCAGGTCAATACTAAGCTTTTAGGGTTTAACTATGGATACGCCACAAGCACGCTTTTGCCCTTCAATCCAATTTCCAAAACAGAGCCATATTCTCAGCCTGAAGGGGAGAAATAAATAAATAAAAGAAAAGAAGAAGAAACAGTTTCATAGCGTTCTTGCTTTTTCTGGATTTTCTGAGGAATCAAGAACAAGAAAGTCTTTTCTTATATAAAAGAAATTGGGTTCTCCTGGTCAACAAAAATTGTGGTTCACTCTGGCCGCTGCAACAACGTTGAATTGTTCTCGCTCCTCCGAGTGGGTTTGGGGTGAGAGCGAGGGAGTAATACTACTTTGTGCTTTGAGGAGATCAAGGTCATCTCATGTTTGGAGATTGTGCCGTGTTTCGGTGGGTCTGA…
TRINITY_DN13797_c1_g1_i1	0.00924261	20.2857	ATGTCTGTTAACGAGCCTTACAAGATTGAGATCTTGGAAAGGATAAAAGAAGATCCCATCACTATCTACCATATTGGTGATGAATGGTGGGATCTTTGTGCTGGGCCTCATGTTGAATCCACTGGCAATATTGACAGGAACGCAGTTGAACTTGAGTCTGTTGCTGGTGCTTATTGGAGAGGAGATGAGAAGAAGCCAATGCTGCAAAGGATCTATGGAACAGCATGGGAGAATGAAGAACAGCTAAAAGCTTACGTGCACTTCAAAGTGGAGGCTAAACGCAGGGACCACAGACGTCTTGGCCAGGATCTTGATCTATTTTCTACACAAGATGAAGCTGGTGGAGGTTTGGTCTTCTGGCATCCCAAAGGAGCCATTATTAGGCACATAATAGAAGAT…
TRINITY_DN13807_c0_g3_i1	0.000389071	0.0801887	GTACAAACATTCCCACTTTACATTAGAGCCATGGCTTAATTGCTCTCCAAATTATGCCTCCTCGCATTAGAGCTTTGGCTTGAGTGTTCTCCAACTGTGACTGACATCGCTGTGAAAAATTAATGAAGAAAGTACATAGCTTGAATTACAACGAGAACTGTTGATACATCTCCGCGACAGGATTCATCTAGTCCAAAGCCCAAGCCTCCAACCAAAACACCAGGAAAATGGGGTCAGCTTGAAAAATTCTTCTCTCTTTTTCCCTCCTTATCTTATACTGTTAATTGCTCGACGTAGATGACTATCCAACCTGGATCTTTCCATCAGAAGAACCAGCATACAGCATTCCTCCATCTATATCTGATGCTAAGGATGTGATCTTGGCATGTTCCCCCATGA…
TRINITY_DN1383_c0_g1_i1	1.04901e-20	285.8	GATACTCAATCGAAGATAGCGCGCAGCGAAGGGATTATAAAGTTTCTTTGTAGCTATGGCGGTACGATTCATCCCCGTTCCGGCGACTGGAAACTCCGTTACGTCGGCGGACTCACCAGAGTTCTCGCCGTCGATCGCTCCATTTCTTTCGCAGAGCTCATGGTGAAGCTTGGCGAATTCTGCGGATATTCTGTTGAATTGAGGTGTCAACTACCGGGCGGAGACTTGGACACGTTAATTTCGGTCAAATCCGACGACGAATTGGCGTTTCTCATCGAAGAATACGAGCGATCCTGTCCGGGTTCCAAGATCAGAGCCGTTCTTTCTCCTCCGAAATCGATCAAGACTATCTCTCCTCCGTTGTCAACTTCTTCGAGTGTCGATTTCTCCGGGAT
TRINITY_DN13849_c0_g1_i1	0.0153838	3.57321	GTTCATTTCTTACTAGATGTCCACGTTAGAAATGCCACCATTTTCAGTCCTGTAAACACCCTTTCGTTGAGTACCCATCTGGACTGGTTAGAATCTCCGAGATGAACTTTATCAAAGAGCAGAGTCCACCCAGGAAGTTATGATCTATCATACCTTTTGCTTCCACAACATGGGCAAAGTCAATAAGTTTGACCTCGGCACATGTCTTCCCTCCTTTTACCACCATATCCTTTTCACACATGATGAGAACTGAACAAGAATTGAGGTGGTACATTGTTTGATCCTCAAACCATGCTTTTAGCTCCAATAATTGAGCCAAAATGCCATTAGAACCGCCATAAACAATTGATGCAAAAGAACAATCTGGTTCTGAATTTGGATCAGATGTTGAGTTAGCAG…
TRINITY_DN13854_c0_g2_i1	0.0125632	999	GCCCACAAAACTATGACATGAATCACTTTCCGCCTTTTCTAACTTGCCAAATTTCATCTAAAGATATGTAACAAAACGCCAACAAGTCCCTAAGCTAAAAGAAAATGGTGGCAATAGAGAGGGAAAAACCAAATTAAGGGGAGTAAATCCTTTTGATTCCGTCCACAAGCCACAAGAGCATCATCATAGCGCAGACATCATGGTCCTTGTTGCAGCCTCCCGCTTGATCTCAGCAGCTTTCCCACTGCCTCGGAAGTACATGTAGACTTGCTGGATAACCCAAATGCTGAGTAGGGATTCAACACAGA
TRINITY_DN13877_c0_g1_i1	0.00405993	2.28451	AAGGCGTGTCATCACTTAACACGGACACATAAATTCGACACAAAAAGTGCACAGTATAATTGCTCACACATCTCTCTCTCTCTCTCTCCCCTCCCCCACCGTATTTGTACACTTGCGTGTCTCTTACTACACGACGCGTTTCTCCCATGGCGGCTATTGTACCTTTAGCTTGTTCCCATATATCAAATCTCATCTCAAAGAAGTTTCAATCTTTACCATATTATCCAACCCAACAAACCGTACCCATGTTCTCTCATCTCATTTTCTTCTTGTTCTTTGCATTTTCCATCTCTTTCTCGCTTTCTCTGCTCCTTTTATACAAAACCCTCGACAGAGCAAAGAGAAAAAGACTGACTCAGAACGACCCATCAGCTATAAGCGGCTCGTTGGCGAAAATAA…
TRINITY_DN13910_c0_g1_i1	0.00373828	0.237585	GAAGGAGAATCCTAATTTCTTTTATGCAATAGATTTGAATGAAGAGCTTCGTCTTAGAAATGTTTTCTGGGTTGATGCAAAAAGCAGGAATGATTATATCAGCTTTAGAGATGTTGTTTCTTTTGACACCTTCTATGTAAAATATCATGAGAAGTTGCCATTTGCTCCTTTTGTCGGGGTGAACCATCATTGTCAGCCAATTTTGCTTGGATGTGCATTTGTTGCAGATGAATCTCGATCAACCTTTGTTTGGTTGATGAAAACATGGCTCAGAGCAATGGGTGGGCATGCACCTAAAGTTCTAATCACTGATGTAGATAGAACCTTGAAGGCAGCCATTGAAGAGGTCTTCCCAAATACCCGTCATTGCTTTTCTCTTTGGCACATAGAGGAAAAGAT…
TRINITY_DN13943_c0_g1_i1	0.0314987	2.5	CTATTAGAAAATTGCACCAAATCAAATGCAAAAAAGTGAACCTAATCAAAGTATCCTACTCATTCCAGAAACTAAATCTAAGCTACTACTAAAAGTAAATAAAATAGCTCAAAAACAAAAGTTCAGACATGATACATCTTAAACTACCACGGCTGAGGCATCAAAACTACAAAGCTCACCGACTCTACTCAAGAAAACCCTTTTCCGAGCTTCTGAATCGCACAAAACATCTTCCTTCTTGAACCAACAGCATTAATCCCCATATCCTTCAAATCCTCCAATGTCAACATTGGCAAAACCTCATCGTCCACCTCGTGGATTTCAAAAACTGGAGCATATCTCCCTAACCCTATACTATTAAGCCAAATGCGCACCCCATCCTCTGCTCCGCTGCCACCC…
TRINITY_DN13950_c0_g1_i1	0.0307384	19	GAGAGAACAAAGTTCATAAGCATCTTGTTATCTGATAGATTTCTTAATTCAACTAAGTTAATCTTTATATTTATGCATTGGACAGCAAGGTATACTGACCTTGCTGTTTCTGTCTACTCAGAATTACCATCTGACTGACATTTTTGTTTTTTCTGTTGTCATGCTCTAAAAGTTCATGGATGCACCTGTTCGTACATGTTGGCTTGCTTTGAGGGATGCTGTTCGCTCGACAACATTTTTATCTGCATTTGTTGGAATTTTTCAGGGGGTGATATGTACGCATAGAAAAGTGACAACCAAAGACCACAAACTTGTATATTGGATTGCTGGTGGAATAGCTGCCCTTTCAGTGTTACTTGAGAAAAAGTCCAGACGTGCTGAACTAGGATTATATGTTCT…
TRINITY_DN13956_c0_g1_i1	1.12128e-07	3.81984	GATTCACTTCATGTAACGATTTCCTCGATACACAATGTCGCATCCATATAGATATAGATACCAATAAAAAAACGAGTCATATGACATTGCTCTCCGGTCATAGTTGGCATATGAGATCATCGCAGTTGCAATAAGTAAGTTTACAAATCACAGCTCCGCTTTCTGCTCCTCTTCTGTCTTCAGAGAAAATCCATTTTGCACCCAAGCAAGATAACCTCCTCCCACATTGCTCACATCCTTGAAACCGGCAGCAAGAAGATCGGTAGCTGCAGAAAGGGATCTGACTCCACTTTGACAGCCCACAACAAGACGATCTTCCTTCTTGAAAACAGTTGAAACCTCCTTCAAGAAATCAGGATTCTTCACACGACCTTCTGGTGCATTGAACATGTAAGGAAT…
TRINITY_DN13956_c0_g2_i1	7.24477e-07	3.73828	GATTCACTTCATGTAACGATTTCCTCGATACACAATGTCGCATCCATATAGATATAGATACCAATAAAAAAACGAGTCATATGACATTGCTCTCCGGTCATAGTTGGCATATGAGATCATCGCAGTTGCAATAAGTAAGTTTACAAATCACAGCTCCGCTTTCTGCTCCTCTTCTGTCTTCAGAGAAAATCCATTTTGCACCCAAGCAAGATAACCTCCTCCCACATTGCTCACATCCTTGAAACCGGCAGCAAGAAGATCGGTAGCTGCAGAAAGGGATCTGACTCCACTTTGACAGCCCACAACAAGACGATCTTCCTTCTTGAAAACAGTTGAAACCTCCTTCAAGAAATCAGGATTCTTCACACGACCTTCTGGTGCATTGAACATGTAAGGAAT…
TRINITY_DN13976_c0_g1_i1	0.0495534	2.37928	GGGAAGAGAAATCGGAAGGTTTCAAATTCAATACAATGAAAAAAGGCACAAGAGCAGCCGAAAACAAATATTAAAGATCATAATTTAAGGGTATATCACGACCACTTTAATCACATATAAATCATAGATTAAGACTAGCTAGTACCACTAACGAGCACAAAATTTAGAACTAAGCTACCACAGTTAGGGGCAAATGATAACCCCAAAATCATCTGAATAACATTGTCGCCACTTATATATTACTGGGGTACATGAAGACCCTTACCCTAGCTCCCATTGATTTTGGAGGGAGATTAGACTTGAACTTGGCACGAACAACGGCACTGTTACCGTGAGGACGAGTGACCTTGCCCCAAATGCAGCGATAATGAGTACCATTCTTCTTCACCTTCGCCTTGT…
TRINITY_DN1398_c0_g1_i1	8.44977e-05	25.0909	AGGTGTTCAAGGAGAAATTCTACCGAAGGGTGGCTACCTACGTGGCTGACTGGCAAGACGAGCAAAATGTTGGGTCCAAGGACCGAGCCCCGGGCTTGGGGACTAGGGCCATTGAGCCACCGGATTGGTCCAGTCGGTTCTGTGAAGTGACTGACACTGGGCTCAGGGAAATGGTTTTGCAAAATTTCAAGGACCCATTAACCGGTCGTTTGCCGTGGCATGAAGGGGCTAAGAAAATTGAAGAGACGTTTGGGTCGAGAGGACTGGCGGCGCTCCAAGAGCATCATCGGCATCGGCATCGGCATCAGCATCAGCATCAGAAAGGGTAAATGGTTGTTATTATGACTTGTAAAAACATGAAAATTTTTCGGTTT
TRINITY_DN1400_c0_g1_i1	2.8539e-08	9.85149	ACACAACACAACTCATGTCCAACGAAACAAACTCGTCTTGGGCATCCCAGCTTGCCGGATCAGCCTGGGAACAACGGGGCTTCTTCCCTCTCTAGGTTGCCAGTCGATCCCGCCATGAAGAGCCGGCAAGACCAACAAAAAATGGTGCGAATTCTGGACTTGGATTCCGTCAAAGTGATATCGCCGGTTGGTCGTGGAGCCAAGGGTGTGGTGTTTCTGGTGAAGGAGGAGTTTTCGGGGGAACTGTGGGCGCTGAAAGTGATATCGAGGGACTTTGTTGAGAGGAAGAGAAGGGAAATCAATGACTGGAACGAGTACAAGAGAATTAGCTTTGAGCAGCAGGTTTTGAGTATTTTCAAGCACCCTCTTTTGCCCAGATTGCGTGCAGTTTTGTCCACC…
TRINITY_DN14011_c0_g1_i1	0.000636221	7.64828	AATACTTGACAATGGGGCATTCAGGTTTGTGCGTATTTGTAAGGAGTTTTGGGATATTGAATCGCTAAACAAGTTGCGCACACATTGAGCCTTTTGGGTATCCAAAAATTACATTCCTTGGTCAAAGCCAAGATGCAGCTAATTGGTATATCATACATTTTGAAGCAACTCTGTCTTGATGCTACCAATGGTAACAAGACCCTGTCCAACCCTAGGCACTAAAGTGACCACAACATCATCATCATCTTCAGCCTTCAAATCCTCCAGCAAGGTCGTTATCCCCAATCTCAAGCATGTCTTCATTGCATTCGCTTTCTTCTGCGCATGGGGCACATTCAAAAAGCTACCTGCAAACTCCGAGTTTTCTGGTGTGATCTGCGTTTCGTCCTCATCGTTAAT…
TRINITY_DN14027_c0_g1_i1	4.87656e-06	23.4778	TGTAGGTAGGCTATCGCCCCATCTCAGCCCATCAAAACATCAAAGGCTTCCATAGCTCGAGATAGCGTACAAGTTTCCGTTGCTTGTGCCATCTTTTCAGTTGTCGTTCTCGGTTGTTATTAGCTTTAGTGTGAAAAAAGTGTAGTATTTTTCATCATGTCTGGGCTTGTTGATATTTGGACTGACGAAGCCGCCAAGCCAAGTGAAAACGATCGATCCAGTAGGCCGAAGGGCTCAAAGGCCACCAGCTCTGAGTCTAGCAAGGTGGTGGTTCAAGCAGAGGAAGGCAGCTCTGCCAAGTCGTTGTCCACTTTCTTCAGAGACATACAAGTGAAGCCGTTGCCCCAGTTGGCATTGTCTGAGTCCTCACTTTCAATGCTTGTTGAATTCTTAAGCGCT…
TRINITY_DN14034_c0_g1_i1	0.000954081	5.07377	GCCAATTTTCTTGACGGGAATCAGATGTAGACCCCTAAACCAGAAATGGTGCTGGACACTTTTCGGTCGAATACATGTGTTAACAAAACGTTCATTGCCCTTGTCCACGTTCGCCACCTTAACCGACACATCATGGGATTTTACTCCTTTCCTTCTTCTAACAGGTCTACTATGATCTTAGTGGTCTATGAGTAAGACTGCCTAAACAAATGAATTTGAGAGAAATCAAGATAACGTCAGAGATTTCCATCAATCAATGCTGGATCCATCTCAAGTTTTGGAACTATAGCTGACGAAAGCTCTATATGAGAAACACGAACGGCACCAATCAATCGCTCTGGCAATTCATCTGTAGTATTTGCCTGCACAAGGAAAGCCATGTCAACTACCAATGTTGTT…
TRINITY_DN14035_c0_g1_i1	0.00113443	5.0885	CTTCTCTCCGCCTTGCATCCCCTTACTCCTCCCATTGAACACCTTGTTTGCGGTGGTTACCGCCTGTGTTGTTCTAATGCCTTTACGTGCCTTGCTTCTTGCTTTGTTCTTCTCCAATTCGACTTCCTTTTTGCTCTTATTATTATCACTCTTGTTGCCATAATTACTTGGATTTTCACTCAAGCAAGTCAAAGTGTACTTCCCGTCGCTCCTCGATCTCCGAAGCAAATCCCGAAATCGCCACGACCGATGTTTCCGCGACGATCCCGTCGAGCTGCTCTTCTGACATCTCGCCGGCGACGGAGAAGGGGAAGACGACGATTTCGGTCTCCACACACAGTATGTTTCCGGCTGGACTCCTTCCAATTCGTCGGCATCGGATGACAACGAAGAAGAAGA…
TRINITY_DN14047_c0_g1_i1	0.00170469	38	GCAGAAACCTACCAAAAAGATCACGAGGAGAACCCATCAAATGGCTTCAACTTGCTCATTGTACGAGGTACTCGGGATTCCCACGAGCGCGAGTGACCGTGAGATAAAGGCTGCCTATCGCAGACTCGCAAGAACCTGCCATCCCGATGTAGTGTCCATTAATCGAAAGGAAATCTCAGCCGATGAGTTCATGAAGATCCACGCGGCCTATTCCACATTGTCCGATCCCGACAAACGTGCAAATTACGATAGAAATCTTCACATCCGCCTCCGGCCTTTTGGGTCTTCTTTGAAGGCAGCAACAATGGCAGCCGCTTCTGGTTTTAGTTATAGTGCTGGTAGAAACTGGGAGACTGACCAGTGCTGGTAGTAATTTTTTTTATCAATTGAAATTTGTAT…
TRINITY_DN14048_c0_g1_i1	0.000113717	6.18561	AAAATCAATGGCGGAGAAGGGGCGATATGGGGTGGGGTACGCGCTATTGCCGAAGAAGCGACATAGCTTTATCCAGGAATCGTTGGAAATACTCTGCAGGGAGCGAGGGATCGATCTAATTAAGATCGATCCTGACCGTCCATTGGCCGAGCAGGGACCGTTTGATTGCGTCATTCACAAGCTGTACGGCGAGGATTGGAAGCGGCAACTGGAAGAGTACCAGGTTCTAAACCCTAATGTCGTGGTTGTCGACGCGCCTTCGGCCATCGAGCGGCTCCACAACAGAATCTCCATGCTCCAGGTCGTGGCGGAGCTGAGGGTGGAGGCCGGCGCCGACACGTTCGGGATCCCAAAGCAGATTGTGATTTACGACAAGGAGACGCTGTTCGATCCGCAGGC…
TRINITY_DN14053_c0_g1_i1	0.0142756	999	TCCCTGTTTTTGACTTACCCGCCTGAGCTGTCCTCTGAGGTTTTCTTTGTGGGAATATCGGCTTGCAGGTTGAATTGTCTGGTGAGTGGTTCTTGTGTTGCTTCAACATCTTTGTCTGATGGAACGGGTCTATGTTATTTGAAAACGCCGGAATTTGTTAGTGGATATCAGAACCCTTCACTTCCCAGTACTTCATTTGTCAAGGTGTGTGGGGCAGTGCAACCAAATCCTTCAGAAGGTACACAGGCTATAGGGAGCAACATACGTTGGAGAGTGCGTGCCTGGGTTGTTTTGGTTATTGTTATTGCTACCCTTATTGGGTTGGTCGCGGCAGAGGGTGGTTTGTGGTGGTGGTGTTGTAGAAATAGCTCCCATTTTGGGAGTTTGTCAG
TRINITY_DN14094_c0_g1_i1	0.0166186	5.69091	AAAAAAAGGAAGAAGGGGGGAATTGAAAGGTTAGAAAAGTGGATCTAATCTCCTTGTTCTGTGCCTACTCGCACAAGCTCACCTTCAAGTTCTGTGTCTGAGTGAAAAAGAAAAGCAAGAAAGAAAGACTTTCTTGTTGGAGCTGTCATGGAAGTGAGCATGGAATTTGAAGATGACTTGTTCTTTGCAGAATTAAGCAAGCAAATTTCTCTTCTACTCATAGAAGATGACGAGGACCCAACGGCAGTCCCTACGGTTTCTTTACAGGAATCCTCGGGAGGGAATTATGCAACTGCACCATCTCCATATTGGTATCAGAAAACTTGTAGAAGAGAAAGCAAAGGAACAGGGGTTTTTATCCCCCAGTCAGTTCAGCCAAGAAGGA
TRINITY_DN14146_c0_g1_i1	5.22568e-05	12.119	AGATTCTTTACTCTTGGGAATCTTTGGGCCATTGTTTCCTCCTTAGGAACTTCAAAGCAGAATGACAGTATTCTGAACTTGATTGAGGCTAAATGGGATGATCTTGTGGCTCATATGCCTCTTAAGATTTGTTACCCTGCTTTGGAGTCTAAAGAATGGCGTATAATCACCGGCAGTGACCCGAAAAATACTCCATGGTCGTATCATAATGGTGGATCTTGGCCAACACTATTATGGCAGTTTACATTAGCGTGTATCAAGATGGGGAGACGAGAATTAGCAGAAAAA
TRINITY_DN14152_c0_g1_i1	0.00114638	2.97747	AGTAGGAGAATGGTAAACCGAGAAAAAAATGAAAGACAAAAAAAGATTCAGAGAATCTTTCTGGGAATGGATTTTATTTTATTGAGTCGGTTGGCCCATCCCAGAGTCTGTAATTGGTTTCCATCCTTGCTCCTGTCTTAATTTTAATGAAACGTGCAAATTCAATCTTGGCGGCTGGCCGTGCAGGACCGGTCAACCACCGGAAGAAACGCAGCAGGCACGCTAAAAGGTGGGGAAATTAAAATCGAAGACTTTTCTTCCATTACTACAGGAAAGAAAAAAAATAATAAAAGACCATTAAGTTCTGCTTCTATAAGAAAAATCAGGAGACAGCAACACCAAGAATAGTTCTTGTTCAGAGCGAGAGAGAGAGAGAGAGGGAGAGAGATATGGAGGTGC…
TRINITY_DN14180_c0_g2_i1	0.000876348	4.185	AGAAAAAGAGGAAGGCAGCTTGGGATCCAATATATAAATTTGCTTCAAACCAACTTCACTTTTCTCGAAGGTATTGTTATCATGGAGAGGAAAGGTAACTCACGCGCTGGATTGGCGGTGTTGCCATCGATCATGCTATTATGTTGTTCGGTTGTTATCAACACTCTAGTACCAACAGCCGAGGCAGTGTGGTTAACGATTCCTAGTTCGGGAGCCAAGTGCGTTTCGGAGGAGATCCACAACAACGTTGTCGTTTTGGCCAATTTCTATTCTTTCATCGAAGAAAACCCTGAAATAACCCCCGCCATTTCTGTTCAGGTTACATCCCCACATGGGAACAACCTTCACCACAGTGAGAATTCGAGTCATGGTCAGTTTGCTTTCACAACCACCGAATCT…
TRINITY_DN14181_c0_g1_i1	0.0195894	6.23288	GTTTGCCCCTCTTCGTTCAATCAAACTACTTACAAAGGCATTAGCAATGATAATCAGCAAGAACATATTATATACACACTACTGATACCAACTTTGACTCACAAAAAATTTGTTCAAAATTCCTTCTTCTTGCAATGTCTGCTGTATTATGACTCCAATCGCAATAGGTTCTTCTATGTACACTTACTTGAAATGAGTTAGGCCACTGCAGGGATGCTAGAATTTTGGCGATCCCTATTGAGGCAATCAAATCCTTCTACTCTAACAGCAGCTGGTTTAAGCCCAAACTTCATTCTTGCACACCCTCCTTGGTGTGCTGCTGATGATGATGGAGATGATAAACCAGAAGGAGATGGAATTGACAATGGTGTTTCATCCCCAAATCGCACATCTTGGATT…
TRINITY_DN14239_c0_g1_i1	0.0464847	4.02632	GATCCGAATATCTATTCGGGAGGTGTGAAACCGTCGCTTCTGGAAACAAGCTTCTCCAAGAGGCATTCGCTAACGCCCTATCAAGCCGGATGCTAATCTTTCTCAAACCATACTCTCTTGACCATGTCAATTTTGGTCCAGAAAAACCTAGATCAATAAGCTCGCAATCATCAATCCATCTAGCAAATCGAGCACACTTACGGTACACCTTATTGGAACTCCCACTTTTCTCCGAGGCCAACTTCTAGGCATTCAAATCTCCTGCTACCAGCCATGGCCTATTATGTATCTTCGTGAGCTGATAGAGCGCCTCCCATAAGTACTCTCGTCTTGCAGGGATTGGGCTAGCATATACCGCCGAGAAAATCCAATGCTCACTCTTAATATTTTCAATGAACA…
TRINITY_DN1424_c0_g1_i1	1.24054e-08	12.4279	GGGTGTCTCGTCTACGTTGTGCTTGTTAATGTTCTATAGGTCTATTGGTGCCTGGTGGTGAGTGGTGCGGTGGTTCTGCGTCCGGCTAAGCCATTTTGTGTTAAGGAGACCACCGAGCGATGGGACCAGGAGGACCCGGTGGGCCGCCCGGATGGGGTCCCCCTCCACCGGGACCGCATGGTTTCTTTGGTGGCTTTTGTGACGTCATAGGTTCTTGCTTGAGCTTTTTGTGCTGTTGCTGGTTACTACGAGACTGCTTCGGTGGTCCAGGTGGACCCCCCGGCCCATTCGGACCACCTGGCCCATGATCCGCTGCATGCACACGCGTTCCTGATCCTGTGGCTCTGACGGGGATGCATTGTTACATTCGACGGCTGAGGATCCAACGTTAGATGAAAT…
TRINITY_DN14253_c0_g1_i1	0.00990886	3.355	GGGGGCTAGGGTCCAAGAGAGAGAATAAAGAAACCCAACACAATCTCATTGCGTTTTACATCCAAGGTTCCAAGAAAGAGAGAATAGAGAAGAACAAAGGAAACCAAGAAAAGAAAAAACTTGACCGAAGAAAGAGAGAAGGCATTGTTTTCGAGAAACCAAGAAATAAAGTAGCTCAAAGGCAGGAAAAGTTTCCACTGAAATCAAGGAATGGCCAAGTTGCTCACCGCTAGTTTCTTGATTTGTGCGGTTTTGATATTTTTGAGTGCATTATACACCGTTCAAGCAAGTGGGGACCTCGAGCACAACCTGGGTTGGATGCCCACCAGGTCATCCTGCAAAGGGTCCATAGCAGACTGCTTGGCTGCTAATGGGGAAGGGGAGTTTGAGTTGGACTCA…
TRINITY_DN14336_c0_g2_i1	0.000105943	32.4286	CAGCACCTAATCCGCCACCTCCTCCACCACCATAGCCTCCCAGCCCACCACCAAACCGGGGTCGATGAAAAAAAGCTCTTATCATCCTCAAAAGAACCCTTTTGATCACTCACGAGTTTCCTAGCACTAACGTTGCAAACAAAAGCTCCAAGAAGCCAAACAAAGAGCAATTTCGAAGCCATCTTTGACAAATGCCCGGAGCTTTGATAGCTAAGAAAGATGGCTACTTTGGTTTGG
TRINITY_DN14345_c0_g1_i1	0.010394	0.0421053	TTGTTGCCTGTTGGAATGGACTAAGTTCGTGCTTTTTTGAACTGTGCTGAATGTTATGTATTGTGGCATATGGACTTACAGAAATCGGGGTCTTCTCTTCATATCTTCTGTTCACAAAGGGTAATTTACGTGTGTGCTCTCCGGATTATTGTAACGGATGCCTGATTTGTGTAATTCGTGTTTGAATTCGTTAGCCATAGAACAATGAGCCCGAGTGTAGCAACACTGTTGGTGTAACAGTTGCATATGGTTCCAACAGAAATGCATTTCTGAGCCGGAATCGGACATAGAATTAGATGGTTGTACTCGGGTCTCCCACTAAAGCAGCAGAAGTGAACTGATAGACTATGTCACACAACAATAGCTAG
TRINITY_DN14364_c0_g1_i1	0.0350289	33	ATGTATTTGACCTGGCCATTTGATGGCCTAACTTTCATTCATAGATTGTTTGAGAGAGTCCTTAAACCTCAAACTCGGTATTAATTGTCGTTTTATAACAATTTTCTTTTTGTAGTTGGTGTGTGTGTGTGTATAATTAGAGGAGTCATAAGCAATCTAAGACTAAGACTAATGTGATATAAACAGAAAGTGACAAAACTTAGTGCCCATTGTGAGTCCACAACACACCCATTATATGCGTGTATGAGTGAGAGTTGGAGACAGAGAGAGAGAGAGAGAGAGAGTAATGCGATCAGAGGCAAGCTCAACGCCAAGGCTACCA
TRINITY_DN14393_c0_g1_i1	0.0011607	48	TAACTGGATATGTATCATACTTGGCATTCTTTTGATGATCATATCACCTATTGGAGGTCTAAGGCAAATTATTCTTCAAGCCAAGAGCTATAAATTCTACTCTTAGTCACATTCCTGGGTTTTTGAAGTAGACTGCAATAAAATGCAGATTCTAATAGAACGAAGCCTGAATGGTGACACCAACTGTGGGGTGATGACATTTTGGCAGTGAAATGCAAATGTTTGAAAAG
TRINITY_DN14393_c1_g1_i1	0.000965399	9.2973	AGTTATTGTTGCCTATATAATTGTGGCCTTGTGCTATTTCCCTGTTGCTCTAATTGGGTACTGGATGTATGGAAATTCAGTCCAAGACAACATTCTTATCTCCTTGGAGAAGCCCGTCTGGCTTATTGCTATGGCTAACATATTTGTTGTGGTTCATGTTATTGGAAGCTACCAGATTTATGCAATGCCAGTGTTTGACATGATGGAAACTGTACTGGTAAAGAAGCTGCATTTCAAGCCCAGTCGTATGCTTCGCTTCATTGTACGCAACATTTATGTCGCATTAACAATGTTCGTTGCTATTACCTTCCCTTTCTTTGGCGGCCTTCTTGGATTTTTTGGTGGATTTGCTTTTGCCCCAACAACATACTTCCTCCCTTGCATAATGTGGCTTCTCAT…
TRINITY_DN14406_c0_g1_i1	3.43154e-07	6.78148	GCCGTAGGGTATTGCCATTCTCGTGGCGTTTTCCACCGTGACTTGAAGCCCGAGAATCTCCTCCTTGCCGAGAATGGAGATTTGAAAGTATCGGATTTCGGACTCAGTGCCCTCACCGATCAGATTCGACCCGACGGGCTCTTGCATACACTCTGTGGCACGCCGGCTTACGTGGCGCCAGAGATTCTGGCGAAGAAGGGATACGACGGCGCCAAGGTGGATGTTTGGTCATGTGGGGTCATTCTCTACGTGCTCACCGCCGGTTACTTGCCGTTCAACCACCCCAATCTCATGGTCATGTACAAGAAGATTTACAAAGGAGAATTCCGGTGTCCGAGATGGATGTCCCATGATCTTAAACGCTTATTGTATCGGCTTCTCGACACGAATCCGAATACG…
TRINITY_DN14408_c0_g1_i1	0.0452213	2.54153	ACCAAGCTACATAATCAAAACAAGACTTCACCAATCTCTCTCTCTATTGGTCTGTGTCTCTGCCGCTCTCTGTTTTACGGTGTCCTAAAGAGACTTGGCTTCGATGTTCTACCATCTTGTATTTATCGAACTCACTTCTGTTTCAGACCAAGACCACAGCTTTTTGCTCCGGAGCCGGTTTGCTGATAAATTCTATCGTTGACCAGATGAATGAGGTCAACAACACCCATACCAAGCGGAAGCGGCAAAGGGAAGAGGACAAGGAAGCAAGCAACCACTATGGCGACGCCAATTCAATGGAAGAAGAAAACAGCAGCCCCGGCCCCGGCCCCGGCGGGAAGAGGACGGATTTGAAGGGCGTAATCACCTCGCTAATGCTACTAGACGAGCAAGACAAGT…
TRINITY_DN14495_c0_g1_i1	0.0345539	5.54348	AGCCTCTGCTGGTCTGGAGGGATCCCCTCCTTGTCCTGAATCTTGGCTTTTACATTGTCAATGGTGTCTGAGCTTTCCACCTCAAGGGTGATGGTCTTTCCAGTAAGGGTTTTCACAAAGATCTGCATCTTCTTTAGGAAACACAAAAACGTAGAGCAATTGAGAGAAATGAAAAGCTTCAACGAAACTGAAGCGCTTAATGATACCCTCAAGCAAACGCGAGGTGGTATTTTATAGTCGGGATGGGGACACGTGGAATTACGGTAATACCCTGCAGGGATCTAGCCAAGTACGGCGACGTTTCGTACACGCGTCTAATGCAAATCCAATTCGCTGAATCTGGGACTCTCTGGAATATCACTCCACGCTCTTCTCGTGGGAGAGGAGGCGTGCGCCCTC…
TRINITY_DN14498_c0_g2_i1	0.0121442	0.145038	GGGGCTTGCCCAACTACAGGAGTTGGTGGGCACTTCAGTGGTGGAGGGTACGGCTTCTTGATGCGAAGGTATGGCCTTGCAGCAGATAATGTAGTTGATGCACGGTTGGTTGATGTGAAGGGTAGAATCCTCAACAGGGCTTCCATGGGAGAGGATGTATTTTGGGCGATTCGCGGCGGCGGAGGCAACACCTATGGAGTGGTGGTTGCATGGAAAATAAAATTGGTTCCAGTTCCATCCATCGTGACTGCATTCAAAGTCAGTCGAACCTTGGAACAAAATGTAACCCAGATTATGAGCCGTTGGCAACACGTAGCAGATAAGTTTGAAGAGGATCTGTTCATTAGGATCATTGCCAAGAGGGTCCACATTAGTAAAGGAAAGACAACAGTAAGTGCT…
TRINITY_DN14515_c0_g1_i1	0.00184702	7.67708	ACCCAGGAAATGTAAGAATCATTAGATCATGACAATCATAAGTTGCTACTTGAACTATCTTCATTGTTTGACCACCTGTTGAAGGCGCAGGGCAACAAGTTCCTGCTAGCAAAGATCCCCACCTTTGCCAATAATGCCAACCTTCCTGTACTTCTTGACGGCCCATCCGCTACAACTACTTGACCATCCATCGCAGGAAAGTCCACACCACTTTCTTGGCCTCCGTCACTGGCGCTAGCATCCAGAACTTCTATTACACTAGCCTCAAAATTGACAATGAGCGAGGATTTCCGTTCCTGCAACAAATTCACAATTCCACTAGTCACACCCCTGCATTTCTTCACCTTGACCTTAACCAGATTTGGGCACCCAAAAGCAAGTGCTGCAATTCCGTCATCT…
TRINITY_DN14547_c0_g1_i1	4.57953e-05	4.96635	TAAGTATAGTGTTGGAGGGCCAAAAGGGTGGCGTTAGCAAGAGGACCTCTCAAGTAATCAGCAAAATCACTATGATGTCCAACAAACCCTCCCCTTTAAAACCATCTTCTCCTGGCACTACTTCTTCCTCATGTTTTCCATTACCTTCTTTTCTTGAACAATGCTTTCTTTGCGGGCAGAAACTCTTGCCTAGCAAAGATATCTACATGTACAAAGGAGACAGAGCATTTTGTAGCGTGGAGTGCAGGTGCAGGCAGATATCTAGGGACGAAGAAGAAGCTTTAAAAAATG
TRINITY_DN14558_c0_g1_i1	0.00390784	3.85876	AAGCAAACCAATGGAAGGATCTTTTGTGCCTGTATTAGTACGAGAATATCTCAAATCTTTATCTTTTGCTTAAGACCCAGATAACGTGTCATCTCAGAATCTTACCTCATGTCTGGTTTTTAAGATAACTTATTGGAATACAGAGTCTTTGTTGGTTTGAAGATGCCTGGAATTGTTATGGATGGAATTAATGAGAAGGGCACAATGAATGAGTCGAATGGAAATTCTGCAGCGATTAAGGAAATTTCAGTTTCTAATAGGTCTCCAAAGAGCACATTGAGTCCACAAAGCCCTCACAGTGCAGGCCATGCTACTGCTGTTGATGGAGTGGCTGTTAATGAGATCACTCCTGATGTGGTGGCCATTAATGAGATTGCTCCTGATTCGGTGGTTGTTAAT…
TRINITY_DN14580_c0_g1_i1	0.0311003	1.80646	TTTCTTTAAGACAGTCCTTAATTGTTGTTTGGGTTACAAAGTTGGACTAATATTTTTTTAGAACATAATATTGACAGCGCACCAAATTACTATCTGCCTGTCTACCACCGCAGGGATGAGGCACCGAAACAACAAAGAGGACGCTGTTGTGCTAACTCACGAAATGGGTAGGTCTACTGCTCCCAAATAGCAACTTCCATAAACCCATCTTCAGTTGCACAGCCTCTGAACATCCCATTTGTGTTAAACCTACAAGCCACCTCCCCACTTGCGGACACAGCAATCAACCCTGCTTTCCCTTCGTCAAGCCTCTCATTCACCACATAGTCCACGGCCTCCTGCAGCCCCAATCCTTTGTACTCCATCACCGCAGCAACGTCCCGGGCCAGTGTGCCTCGG…
TRINITY_DN14591_c0_g1_i1	6.38404e-05	6.36036	TACCAAGAACTCTCTGCTGCATTAGGCAAAATGTTCAGCTCCTTCACAATTGGTAATTGTGGGTCGCAAGGAATGAGGGATTTCATGAATGAGAGCAAATTGATAGATCTTTTGAACGGTTCCGATTATGTGCCAACTTACGAAGACAAAGACGGAGATTGGATGCTTGTGGGAGATGTGCCATGGGACATGTTCGTTGACTCTTGCAAGCGCTTGAGGATAATGAAAGGGTCTGAGGCAATTGGACTTGCCCCTAGAGCAGTGGAGAAATGCAAGAACAGAACCTGAACAAGAAATTTTCGCAATTGCATATACAAATAGTTATCAAAATGAACAATCCTCAAGTCTACCGTCAAAGGAAATTAGCAAGTGGATCGGGTTGACTCAAAGTACAGGAGC…
TRINITY_DN14609_c0_g1_i1	1.54548e-11	14.7658	GGGAAGATGAACGTATATAGATGTACAAAACCAAATTACGCAAAGAAAATAAGTTTGACTCGGGTGGAGAAAATGAACACAAGTCAAAATATTCACAGGAGAGAGACACTCAAGCAGAGAAGAAGCCATTGAATGCCGCAAGGCTGAATTGGTTCCTGGGTTCGGACACCGACTTGAGAAGCCCCAAATTCCGTTGACTAATCATCTTGTTGTTGATCATCTTATCAGCAATGGAAGAGATCCAGGAAACCAAGTTGATCTCCATGTCCCCTCCTCCTCCTGGACCAGCCTTTCTTGAATTCTTGACTCTCCTCTCATGGTCCTCTGCGACCAGAATAGCAATATCAGCCATCTGTGCCTGAGTAGTAAAGTTGTCACAATCTTTCCTTTCCTTGATTT…
TRINITY_DN14617_c0_g1_i1	0.00027731	3.42259	ATTTTTTCTTATTATAGGCTATATTATTCAAAATAATCAACAACGACATCTTCAGAATCCAGTGTTTGGAATATTCATTATTAAATTAACAGTCAGTGTAGGACTCTCAGTCCAACCGATGGAGAAGATACTCAACTTGAACAAGCTTGGTAAGTGGCATAACCCATTCTCCGTAGAGGCGTGAAACCACAGACGGATCAACCTTGTACTTTATGTCGTTTCCATTGTTGCCAAAGCTCACTTGTTGACCAAATACCATTGCTTTCTTCTCAACCCTCTTCTTCACCATCTCTTCTACACTCTCAAATGTCAACAGTTCCATCAGAACATCCCTGTCCTGAGAGCGAATTGCAGGTTCATAGTCCTGTGGGGCATCCCTGAACTTAACCTCAGCTACAA…
TRINITY_DN14642_c0_g2_i1	0.00599301	0.147368	AGAAGGTGAAAAAAAAAACACAGTTTGAGACATGGCAAAATATCGAGGCCAAACATACATTGGACCCCCTGAACTACCTGAAAATCTTTGATCCCGGAGGAGAAACATAGACGGCGGACAAAGGTTCCCGAGTGGTAACTTGCTCCATTATGCTCCCAAATTGGAACCAGAAGTCATAATAACTAGTAGATACGACACTTGAAATCGAAAAACACAAAGGAAAGCCACTTCCTTTGATTCTACTCCACCCCCAAGATCAGCAACAACAACGACAAGGACAACACTAACAGCCACGACAACAACAATGACAAGGACAACACCAACAACAACGACAACAACTCCGCTCATTCCTGACTATTAACATCTCAAACAATTCCCATTACTCAAAAACAAAAATTA…
TRINITY_DN14664_c0_g1_i1	2.04656e-06	6.76774	GGATGGGAGGAGGAATGGAGAGCAAGCAAAGGAGTTGGAAAATCACGAGCCCCAAAATGTCGTGGGTGCTGGCAGTGCTGATGCTATTGGTGGTGTCATGTCTGGCAAAAACCGCCGCTGCTGCTGCTGAGACGTGCACCCTTGATTGTCTCCTCAAATGCCGCCGATTTTGCGTCATTGAAATATGTGACACGATATGTGCCCACGCCTGCGGCTGTCAAAAACAAAATGTTTAAATTTGATACGAGCTAAGTTCTCGTTGAAATAAAAATTGCATCTCTTTTATTAGCTTTTAAATA
TRINITY_DN14672_c0_g1_i1	2.09306e-11	20.8571	TGGGGACGAGAACAAGTGCAGTATAACATAATCTCAAACCATGGGTGTATTGGGCAAGAATTATGCATCCCTCTTGTTGTTTGTCTTTGTGGTGTTATGCACAAATCATGTTGTCCGGGGTCAGCAGTATACTGTTTACATTTTCAACAATTTGAAGAGTGATACCCTCAGACTCCATTGCGCCTCCAAAAACGATGATCTAGGGAACCATGTATTACCAATTAATGGTAATTTTCACTTCCATTTTGGGTTGAATTTCTTCGCCACAACTTTGTTTTGGTGTTCCTTTAACTTTTCTCCCGTTAACCATGGAGGTTCGTATAAGGTCTTTTGGGCCGGGGATAAATTTTTAATTTCGTGTGGTCCAACTAACAATTGTACTTG
TRINITY_DN14682_c0_g1_i1	9.83113e-29	86.1759	ATACCACGCTTAATCACATCAGATCTATCATAGTAAGAAAGCAGATAGAGTCAGAGTGAAAGGTAATATTGCAAGGAGAGAGAGGGAATCAATGGAGAGCTTTCCGGTGATTGACTTGTCAAAACTCAACGGTGAAGAGAGAAAAGCAACCATGGAGATGATGCGAGATGCCTGCGAGAACTGGGGTTTCTTTGAGTTGGTGAACCATGGGATATCACTGGAGCTGATGGACAGAGTGGAGAGGGTCAACAAAGAGCATTATAGGGAGTGTCTGGAGAAGAGATTCAAGGAAATGGTGGCAGCTAAGGGTCTGGATGCTGTTCAGTCGGAGATCGCTGATTTGGACTGGGAAAGCACTTTCTTCTTGCGCCACCTTCCAGTCTCAAACATGGCTGAAAT…
TRINITY_DN14694_c0_g1_i1	6.28902e-11	14.5543	CGTATCTTAATAGCACCTTAAAGCAAATCCTTGTCATTTGAACAATATAAACACAAGAACCACACGTACAATTGGCCAACTTTGTATAGTAATAGCATCTTAAAGCAAGTCCACATTCGCATTGATAGTAAACGATGTAGAGCTGCTTAATGGGAGGGTAGAAAACGGCAGGAAGCTTACCAAAGGTACATCTAGCAGGCACCGGATCCACCCTTGCGGCTGCTGCCACCTAGAAGTTAACATGGCGAACCCTTCCCAACAACTGATATTCACTATAGCCTTTCTTGTCACCAACCTTCAAAGTAGAGGTGATTTTGAACTCATCCTTGAGGCCCACCCTTCCAGTGGACCACTCCTTGAAATCACTCCCAGTTGAGGAGCTCTGCTTGACTGTAGTAT…
TRINITY_DN14730_c0_g1_i1	6.00751e-10	11.3776	GGTCAGTTTGTCTACCACTCTACCAACCCACTCGACTTATGTGCACAACAACCGTGCTCTTTTCTTTCTTGAATCCCTTGCGTCCGACAATCTCATGCTACTAATGTAACCATGATATCATGAAAGTCCGTGTTAGCCCTGCAAAGGGATTTTGCTTTTCTTTTTTTTCCTTTTTTTTTTTTAATCCTTTCAAGAGACTGTATGAAGCAGATCCTCCTTTGCTTTATCTGTGTTAAGAGAGAAAATATCAACAGGTGCAGAGATGCAGCCAATGGCTCTGTGCTTCGATCTACCATTGGAGGAACTCTTTTCGTGATCAAGATAAATTACTATCACGGTGATGTCGTCATGAAAATGCCGCCTTACACCCCTTTCAATTTTCTTTATGTCATTGTATCT…
TRINITY_DN14731_c0_g1_i1	1.71836e-05	3.89731	CCAAACAGACAAAAAATAAAAAATAAAAAGAACAGCTGGTTAGCATCTCCAATCTCACCTAATTCTCTGATTCTTTTCTTGGCCTGCATTTCTCTTCTCATCTCTCTATTTTCGATCTTTCGTTATCTGGGTTCGTTCCAAGAGAAGGGAATCTTGCTCGCCAACAAAGATGGACCTTTTCTTCAGAAGCTTAAGCGAGGAGTCTGTACCTTCTCAGCTAGACGCACATAGATGCCCATTTTTGAGAAACATTAACGAGCCCACTAATTTCTCCTTATCCTCGTCCATGGCTTTCCCAATGCCAGCACGCATGGGCAAAGGTCCAATTTTTGAAGATGGTCCCAATTTTGAGATGGCATTTAGGTTATTCCATGGGCGTGAGGGAGTAGTCCCACTTTC…
TRINITY_DN14794_c0_g1_i1	1.06182e-11	5.36054	AGCACAATAGTCCTGTAAATGGACCAAAGAAACATGCATGCAAGAAGCACAACACGCAGACGAACAGAGTCGTTACAGAATAAAATACTGACTTATGGCGATTAAAATTTAACCCTTAACAGACACCATTCATCTTCTTCCTCTGCATGACAAACTTCCTCCAGACTGTAGTAATCTCCCTCTGAGTCTTCTTTACAGTGTCATCCTTTTCTTTCTCTTCGATCTTGGCACTGATCTTGGATGGTAGTGCATCAAGGTCGTGGCAAACCTTCTCAATGTCAAGGACAAGGCGCTCTGCGAACGTGCGGGAGAAGTCTTCTCTTACGACTACACGGAGCACGGTGACATGCTGGGCATCAGGGGGCATGGTATATGCAGGAACAATCCAACCAAAGCGCC…
TRINITY_DN14831_c0_g1_i1	1.27064e-20	59.1061	GAGGTACAGCAGCCGGATCGATCTGCCAGAGAAGATTTACGATACTAACCAGATCAAGGCTGAGATGAAGAATGGCGTGTTGAAGGTTCTGGTGCCCAAGGTCAAGGAAGAGGCGAGGACTGATGTGTTCCAAGTTAAAGTTGACTAGGAAGAGTCTGTTGTGGCTTTTGCAATGGTGTTCGTGTCAAAGGGTTTTTTTTGTCTGGTTTCCGAGTATCTATATAGTACATGACATAGTCTCCAATTGTAGTGACTGGCTTATAAAGCAACGTTTGTTTGTGTGCTGTTAGCATGGATGGAATATGAGCGTTTGTTCAATTTCCTGAATCGATCT
TRINITY_DN14861_c0_g1_i1	6.36132e-06	3.54951	CATTTAATACATATTTACAAGTCTCAACGTTAATTCATTAATCGTGTACCAAAAGGCAACAAATGGTCATAATAATGAATTAACAAGTAAACTCGCATATTAAACTCGTTAAGTTAAACCAAAGTCCATATAACTTCACTGAATTTGGAATTGTAACGTACACAATAGTGCCCCATTGAGAACATCAACTTTCATGTGCCCCCAATGAAAACCGAAATGCAGAGGGAAGAGAACAAGCAAAGCTTAACAGGAAATCGGATATGTCATCAAGTGTTTGTCAAGTAATGCTTTGTCCTTTTCAAAAGATCATTTCACATAATCCATCCGTCTTCAATAGTCTACCACTACAAGTTATTCCGCCAGGTGTCAATATCTCCGCCATTTATTACTTTCCCCTGG…
TRINITY_DN14861_c0_g1_i2	0.0389797	2.56271	CATTTAATACATATTTACAAGTCTCAACGTTAATTCATTAATCGTGTACCAAAAGGCAACAAATGGTCATAATAATGAATTAACAAGTAAACTCGCATATTAAACTCGTTAAGTTAAACCAAAGTCCATATAACTTCACTGAATTTGGAATTGTAACGTACACAATAGTGCCCCATTGAGAACATCAACTTTCATGTGCCCCCAATGAAAACCGAAATGCAGAGGGAAGAGAACAAGCAAAGCTTAACAGGAAATCGGATATGTCATCAAGTGTTTGTCAAGTAATGCTTTGTCCTTTTCAAAAGATCATTTCACATAATCCATCCGTCTTCAATAGTCTACCACTACAAGTTATTCCGCCAGGTGTCAATATCTCCGCCATTTATTACTTTCCCCTGG…
TRINITY_DN14875_c0_g1_i1	1.34748e-05	0.140018	CCTTTTGCCTCCCCCAGTAATTTTGATTTAGCAAGTTGAATTTACAGTAAGAGATTATGAAACATGTATGCAACACACCATGATCTATTCTGGCATGTGTGTGCTCTCTCCATGATTCTCAAAATAGTAATACAGGTTTGGAAGCTTAAAAATGCGCTCTCCTAAAAATGGGCCCGTTAAAGCATCCATTTGGCTGCTAATTACACCCGAGATACGGAATCCCTCCTTCTGCAGTCTTGCCTTTTGCCTCCAAAGATATTCCCGGCTATCAATTTCCATTTCATCTTCAGATCTCATTATCAGAGAGGACCAATCTCTGATTCCTGCAAATATGAGGTGCTCTGTGGTGGCATTCCGTTGTTTCTCTGGCTTTCTTGATATCAAAATCAAAGACCACCC…
TRINITY_DN14876_c0_g1_i1	1.09861e-05	213.5	AGGAGGACTGATATGGTATATGCAAAAATTGTGGAGAAGCAGGGAATATGCCTCAGGACAAAATAATAATCCCTGAAAACAGGACATATTTACAATTTAGAGCTAAATCAGGATAAGTAACAAGTGCTGGCTTGTCCCGGTCTCCATGAACAGAAACAGAGACAGAACCACAACTAGTTTTGATAAGATACTCCTTTCCACCAGGAGATGGCGTCTCCATGTCGATGGAGACCGAGTCGCTCGAATCCGCCATCTCTCTCTCTCTCTCCCTCTCCCTCCCTCCCTCTCGCTCTTTATCTCAACTCGAGAG
TRINITY_DN14889_c0_g1_i1	3.0899e-08	4.38462	AGAGGCGGTGGACACCAAAGCACTTCTCCTTATATAGGTGGGTCCAGTGGGTCCCACCAAACCCAGGCCTCCACGTCATAAAGCAAGGTAACTCTCCGCTTTCAACGCAGGTTCGGTCACCCTTCTCCTCGTGATCCAGCCCAATTTCTGTGTCAAACGAGTATCCTCACCGGCTCTCTCTCTTCCTTATATGTACCACCCCTCACACACCCGTAAGGACCAGACCTTCTGAAAACCATCGATAACACAGCCACGAACACAAAACACGGACGTCCTTTCCATCTAAAAGAAAAAAGACAAGACCGAAAATGGGTCAGATCAGATCCGCGGCCTCGCTGGCCTTGCTGGCTTGTCTGGTCGTCGCGTCTATGGCCTTAGACATGTCCATCATTGACTACG…
TRINITY_DN149_c0_g2_i1	0.0382694	2.51754	GGGTTTGAAAGGGTGGGCGATTCTTGAAACAGAAACGAGGCAAAGTCCCCTTCTCCAGTTTATCCGCTAACAGTAAACAGAGACCAAATGAGGCCGAGCAAAGACCCACCTAAAAGGCGAACCGCCCGCCCCCATTCTCCACCCGGTTCACGCCGACCCGCAACCACTCCGTCGGCAAGTTTCCTCGACCGCGAGATGGCGACTGAACCGGACACAATCTCTCTCTTCGAAGACCTACAAATCTCCGATGAATACGCCAAGTCAAACGCCGAACCCAGGAGCTTCTCGTACAGCGTTAAGCAGCAGTGCTGGGACAAGGCGGAGAAGGTGAAGGGCCGGGACCCAGATCGATGGCGACGGGACCCACTTGGCAACATTGTGTTTAGGAAGCTTGTAGGT…
TRINITY_DN14955_c0_g1_i1	0.0149947	999	AGCGCGCACCAGTCCCTTACATCCATGTCCCCCAAAGCCATACCTTCCACGTTATTAGTCATTTCGGAAGCATCCGATTGCCGGGGCATCCAGAATTCCCACTACCCTGAAACAATGACCCTGAAACTCTTATCTGAATGTTGCAAAAACGTTGCCTAAGTTTCCTTTCAGCGATGTCAAATACAACCAAATGCTCCAAAAGTAGTCCAAGCCATACCCCTTTTTTGATTAGCCAAGCATACCTTTCAGTAGATGATCAAAGCCAAATCTCATTCCAATATGATGAAAAAGAGTTTCCACCTTATTTGTGTAACCTCACACTTAGGTT
TRINITY_DN14969_c0_g1_i1	3.43139e-05	0.28624	ATCATTATTTTGGTGCGTTGAGAGAGGGAAGGGAGGCGGCATGGTGGGGTGTTTCATAAATTAAAGAAAGAAAGGAGGGCGAGACAGCAAGGTGGGTCAGCAACACGCGTCTTGTTCAGGTAAAATCCATGTGCCCACATGGCTGATAGCAATCGCAGCAAGTCACAGGGTGAGAAGTCAAGTACGGTGTTACTAAGTGGTACATATTAATGGAGGAGACACTAGATAGCACCTACAATAATAGCCGTATATACTTCCAAACTCCTCACATAGATGGCCACAATAAGGAGGGAAGTCACGAAGCATTTCTACGACAACAGCACACCCTCACTCTAACACACACCCCAGTCCTGACTTAGAGAGAGAGAGAGAGAGAGAGAGATGAAGGAGAAGGGTGAA…
TRINITY_DN14980_c0_g1_i1	0.0206411	0.21831	ACAAGGGTTCGAGATTGATGGCCATACAGTCAGGGGCCACCTGTCCGAGCTCTTTGTGCCATACATGGATCCATCCCAGGAATATTACTACAAAACATTTTTTGATTGTGGGGAGTTTGGGTTCGGTCAATCTGCAGCTTCATTGGCGCCACTGGCTGATTGCCCCGCCAATGCTGTGTTCATGGATGCGTATTATGCTGCCCAAGATGGCACGCCAGTTAAAGTATCAAATGCGTTCTGCATATTTGAAAGGCACGCAGGGGAGGTCATGTGGCGCCACACCGAATTTGGGATCCCAGGAGAAGTGATTACAGAGGCAAGGCCTGAAGTGAGCCTCGTGGCAAGGATGGTGGCAACAATCGGAAACTACGATCACATTGTGGATTGGGAATTCAAGCC…
TRINITY_DN14986_c0_g1_i1	0.00377083	3.17415	TTGGCATTGAGATCTGGACAATGCAAGATGGTATTTTGTTTGATAATATCTTGATAGCAAAAGATGAGAAGCTTGCAGGGTCCATCAGAGATGCAAAGTGGAAGCCAAAGTTTGAAACCGAGAAAGAGAAACAAAAGACTGAGGAAGCAGCTTCTAGCTCAGATACTGTTCTTGCTGGCATCCAGAAGAAGGTATTTGACGTCCTCTACCAAGTTGCAGACATTCCTTCCTTAAGCAAACACAGGCAAAAAAATTATTGATATCATTGAGAAGGCAGAGAAACAACCAAACCTGACAATTGGCATCCTTGTCTCCATTGTGGTGGTGATATTCTCTGTTCTACTAAAGATAGTTTTTGGTGGCAAGAAGCCGGTGGAACCCGAGAGGAGACCTACACCA…
TRINITY_DN14987_c0_g2_i1	0.0297968	0.41308	TTAAGAAAGAGAGGAGGAGAATTGATCATAGTCTTTCGTCTTTCTCTCCTCTCTCCGGTAGCCTTTCTCTGCTTTCTCCCTCTACGTCTCTCTGCTTCTTCTTATTGAAGAAGAGAAAAGAGAGAGAGAAAGAGAGAGAAAGAGAGAGAGAGAGAGAGAGAGAGAGAGAGAGAGAGAGAGAGAGAGAGAGAGAGAGAGAGAGGAAAGGAAAGAGAGCATCCCCCATCGTTCCAAGAACGCAATTTTCTCTGGGCTTGGATTGGTGGGGTTGAGGGGATTTCGTTTGGGTTTGGTCGCTTTTATTGGGCTTGTTTTTTGGTTGGGGTTAAGATTCAAGATGGTGGTAGCAAATAGCTTTGATCTATGGCAGAAAGATGCCTTCTTTTCTGCAGCCGAGGA…
TRINITY_DN14989_c0_g1_i1	8.60773e-10	0.178733	GGGAGCAACGAATTATAACCTTTGAGTCTCTCTCTCACAACCGCGCGAGGCAAGGGCCAGCCAACGAGAGAGATAAGAGAGAAGAAATAGATCATGGACAGAGAGTGGGGCTCGAAGCCTGGCAGCGGAGGCGCTGCCTCCGCCCAGAACGAGGCCATCGACCGCCGCGAGCGCCTCCGTCGACTCGCCCTCGAGACCATCGATCTTGCAAAAGATCCCTATTTCATGCGAAACCATCTCGGGAGTTATGAGTGTAAGCTGTGTCTGACTTTGCACAACAATGAAGGGAACTACTTGGCCCACACCCAAGGGAAGCGCCACCAGACCAATTTGGCCAAGAGAGCCGCCCGTGAGGCCAAGGAGGCCCCCCCTCTCCCACAGCCCAACAAGCGCAAAGTT…
TRINITY_DN15000_c0_g1_i1	5.89112e-06	0.199098	GTTTTTCTTAAATCTTTATTCAACAATTGCTTTTGAAATTTCCACAAGAATTCACTTTACTATATTGATTTTGTTTTCTGATGAACAACAATTGTCACGCTTTTATCTCATTCCAATCACTACCAACATCAAACTAGCTCTCTTTTATCTATTATGATATATACCTCTCGCAACCTCTCAAAATGGTAAACATCATAATGTACCTCAGAAGCTAGGGAATGAGGCCGCTATAAGGCCAATGACCATTGACGACCCAACCGAAATGGCTAGACCCTTAGATCCTGAGGACTTGGGAGATGGAGCCGCTGCTTGATCGAACCCTCCAGTACTTGTGGTAGGTGCACCAGCAATTGATGATGTCGGTGCAGGGGTACCGGCAGGAGTTATGCCCAGAGCGCA…
TRINITY_DN15005_c0_g2_i1	0.0490176	0.283862	ACTAAAAAACGTGTAACTAGGAGTTTGAGAGAAGCAAGGCACTCTCAACTCAATTTCTTTGAGTTCCAACAAAAATATCAACGAGACCGGAGCTGCCGTGGGACACAAAACTGATGGCTGTCAGCTTCTGCAGCATTTCACTGTCCCCGCTCTCATTACCATCTTATTGTGCTCCTCTTCCTTCACTTAGACGCTTTGAAACACGAGCCCAGATCATCTCTGCTTCCTCGATTTCATCCTCGCCGACATCATCCCACATGGACCTGCATGGCCAGAAGTTTTTTGAGTTCCCTTTTGTGTCGGCCCCGCACAGGGATATGATGGTTGATCTTGTATCAACGGTGGAGAATCGCCTTGGGTCACAGCTCCTCCCTTGTACTCTCCCACCTGAGGCACAAA…
TRINITY_DN15010_c0_g1_i1	7.74639e-05	0.236105	CAATTCTCATTAATCTCGCCCAAGATATTTACAACTTACAAGGGTGGTGATGATGATATTCACACACATATGCACCCCCAAACAATAATAGAAAGGTTACATTATTAACTCATGCAGTGCAACACCTAATCTCACACACCCAAGTTTAGGATTGCAAATCAAGACTAAAAATGGCGGAAATACACACACACACATATATATATAAATAAACGTGTTCATCTTTCTAATATAATCTTTAGCCAACGAAGGGAAGAGCTCCAAATTTATCAAATCTTTCACTGTCTGGAAGTAGAGGAGAGTGAGATAGAGAAAGAAAGAGAAAAAAAAAGGGGGGGGGATGAAGCTCAAAGTATATGCAGATCGAAAATCGCAGCCATCTCGGGCTGTTATCCTTTTCTG…
TRINITY_DN15010_c0_g2_i1	0.000663415	0.315073	CAATTCTCATTAATCTCGCCCAAGATATTTACAACTTACAAGGGTGGTGATGATGATATTCACACACATATGCACCCCCAAACAATAATAGAAAGGTTACATTATTAACTCATGCAGTGCAACACCTAATCTCACACACCCAAGTTTAGGATTGCAAATCAAGACTAAAAATGGCGGAAATACACACACACACATATATATATAAATAAACGTGTTCATCTTTCTAATATAATCTTTAGCCAACGAAGGGAAGAGCTCCAAATTTATCAAATCTTTCACTGTCTGGAAGTAGAGGAGAGTGAGATAGAGAAAGAAAGAGAAAAAAAAAGGGGGGGGGATGAAGCTCAAAGTATATGCAGATCGAAAATCGCAGCCATCTCGGGCTGTTATCCTTTTCTG…
TRINITY_DN15023_c0_g1_i1	0.00020374	2.4766	AGTCAAGAAGGAAAATGAGATGGAATCACGAGCTTTCTCAAACTGCATCTTCCAGTTGCGCTACCTACCAACTTACCTATGAGAAGGGCAGGGGGCGTTAGCTACACTTGCAATTGGCGAACACATATGGGGAGTAATATTTTTGTAGCTTAAATATCAATCGCTCTCTCCTTCCTCATTATTAATTAAACTTCTACGGACTGCCATAGAGATTATACATAAACCCAGATTTTGGTTAAACTCTTCTGGGTCAGAAACAACAGAGTTGTACTGCTGCACAGGGCAATTAAGAGAGTCATGGGCACAGAAATGGTTATGGTCGATGAGATCTCTTTCCCAGCACAGATCACGACCAACAACAAGCCCTTGTCTCTGCTGGGTCACGGAATCACGGACATT…
TRINITY_DN15036_c0_g1_i1	0.00466896	0.358534	TCTTCTAGAATCAAGAACTGATCATAAACTGAAACATTCAACTATTTCAAACTGTAGCATCCTATGGTACTTACAAGAAGCTGCCTCAAACAACCTGCTGTGGATCCACCTTATTTAAACAATTACCTGCAAGAAAGAGCTTGCTACAACTTATTCTGCAGAAGCTTGCCTTACGCATTTCCTATCTTTGGAAAACCAAGGATCAAATAGCCTAAGATCCTCCAGATTATTTCTTAATATGTATATATATACTTCCCATTGATTTCAACCAGGTAACCTAGGAGCCTATCCCTTTCATTTAGGATGTGACGTTCTCATCCCTATCTGCTGCCCTTGCATTTGAACTGTGTGTTACAAGATTGGCGTAGATGATCACAGATTCCCTTGAAAACTTCACCA…
TRINITY_DN15038_c0_g1_i1	0.000798682	20.2727	GCGGCCGCTTTGTGGACGAGTCACCTGCCGGGCTCGGGAAGGCCGTGATACCTCCTGGCAAAGGTGTCAGGGGAGCCCTTGGTCTCAACGAAAGTGGTCCACTATTTGGATTTACAAAGGCCAACGAGCTGTTTGTGGGGAGATTGGCGCAGCTGGGCATAGCATTCTCTTTGATTGGAGAAATTATAACAGGGAAGGGGGCGCTTGCGCAGCTGAACTTTGAGACAGGCATTCCCATTAACGAAATCGAACCACTTGTCTTGTTCAACGTTGCCTTCTTCTTCTTTGCCGCGTTGAACCCTGGAACTGGCAAATTCGTGACCGAT
TRINITY_DN15053_c0_g1_i1	6.06718e-05	5.68421	CCTCCAAGATTTAGAAGCAGGACACCGACATTCTCTTCCGATGCATGTAAGTGAGGTTCAGCAAGACTTTCAGTAAATGGGCATACTCCCGTTGAGGATGATGCATACAATGGTTGTCCAAAACTATTTCTTCTCTGAACCGAACCAGAAAGGAACAATCTTCCATTGCCGTTAGTTGTCTTGTCTGCCGAGCCGAAAATTGAAGCCGCCAATGCTCGGGAAAAAGCTCTATTAGCATTGATCTCAGCACATGACCGTTTCGTTTCATAATCAGAAGCAGAGACAGAGAGCTTCGGCCTTGTAAGCCCCCCACAGAGAGACATCGCCTCCATGGTCTCAATTTTCAAATCCAGAAACAAGAAA
TRINITY_DN15059_c0_g1_i1	5.99196e-06	199	GGGACACTGGATTTGGTGGTGATTGGCTGCGGCCCGGCTGGTCTATCGCTGGCTGCTGAATCGGCTAAGTTGGGATTGAGTGTTGGACTCATCGGTCCGGACCTTCCTTTTACTAATAATTATGGCGTATGGGAGGATGAATTCAGAGATCTTGGACTTGAAAGATGCATTGAGCATGTCTGGCAGGATACTATTGTTTATCTTCATGATGATGACCCCATCATGATTGGCCGTGCCTATGGGCGAGTTAGTAGACATCTGCTCCATGAAGAGTTGTTAAGG
TRINITY_DN15068_c0_g1_i1	0.0300426	0.328739	TTGCCAATAGGAAAAAGAATTTGGGATCATTCTCTGGAGAAAATTCATCTTCTAGGATAGATACAAGCTTTCGGAATACCAGAATTGAGGATCTCTGCATTGACTTTACTCTTCCTGGGCATCCAGATTGCATTCTCACTTCTGGTCCAGATCACCAAGTGGTGAATATGGATAACTTGGAGGAGTATGTTGCTCTGGTTGTGGACGCTACTATACATGGTGGGATTTGCAGACAAGTTGAAGCATTCAAGTCCGGATTTAACCAGGTTTTTCCAATTAAGCATCTTCAGATTTTCACTGAGGAGGAAGTCGAGCATCTGCTATGTGGAGAACATGATTTGTGGGATTTTAATGAGTTTGTAGATCACATCAAGTTTGACCATGGATACACTGCTAGCA…
TRINITY_DN15090_c0_g1_i1	3.7258e-06	0.153748	GGGGGGGGGGGCGGGAGGAGGGCAAAAGAACCCAAGACCTCTACAGATCATGCCTTCATCTTACAAGTAACATGATTTCCCAAAAAAATGTCACACTCACTCAACTTCCCTTCACAAATCGACCCTTCAACCGTGGGCGTTTCTCGGCATTGAGTTTGCGAACTTCATATCGAATTCGCTTGGAGAAAAGCCTGCTCTGCCTCTTCTCCTTGTATCTCGACATACTTGCCTCTCGCTGCCCTGCCTTCCTGCCATCTGCTCCCCTGTTCTCCATCATTTTCATCCCGTCCATTTCTGGCACCGTCCACAAACCTCCCAAATGCCCCAAGCCATCAGTTAGACCATTGGAACCATCATGCAAGTCAGGGACAGTTTGTGGGAACTCTCCCTGTATGTAAA…
TRINITY_DN15090_c0_g1_i2	8.24784e-06	0.110634	GGGGGGGGGGGCGGGAGGAGGGCAAAAGAACCCAAGACCTCTACAGATCATGCCTTCATCTTACAAGTAACATGATTTCCCAAAAAAATGTCACACTCACTCAACTTCCCTTCACAAATCGACCCTTCAACCGTGGGCGTTTCTCGGCATTGAGTTTGCGAACTTCATATCGAATTCGCTTGGAGAAAAGCCTGCTCTGCCTCTTCTCCTTGTATCTCGACATACTTGCCTCTCGCTGCCCTGCCTTCCTGCCATCTGCTCCCCTGTTCTCCATCATTTTCATCCCGTCCATTTCTGGCACCGTCCACAAACCTCCCAAATGCCCCAAGCCATCAGTTAGACCATTGGAACCATCATGCAAGTCAGGGACAGTTTGTGGGAACTCTCCCTCTATTATAT…
TRINITY_DN15095_c0_g1_i1	1.94106e-06	3.13288	ATCCAAGATTCGTCACTACAAAAAGGATAATGGTAACCCCACCATTAACTATTTCATTTATTAACTACTTCATTTATGAATTTCATAGTAATATGAATTTCATAGTAATAGAAATAAAATACATGTCTATCCTACCGAGACAGAATTTGTAACTTGCTATCCTCTTGCCTAGCAGGCAAAGATTTACCTCCGTGGAAAGGATGATTCATTCGGATCGACATGAGAGTCCAACTACATTGCATTGCATTGCCAGAATCCATGTTGTATATTTGAAAGAGGTTGACCTCCTTGCTTCTCTCATGGTACAATCCTCTTCTCGCTGAGCCCCTTTCTCCTCGGTCCACAGAGACAAAATGTAGGACTGGTGCCAACAGTTCATCACGGAAGAAAGGACTCACT…
TRINITY_DN15095_c0_g2_i1	4.01263e-07	3.35348	ATCCAAGATTCGTCACTACAAAAAGGATAATGGTAACCCCACCATTAACTATTTCATTTATTAACTACTTCATTTATGAATTTCATAGTAATATGAATTTCATAGTAATAGAAATAAAATACATGTCTATCCTACCGAGACAGAATTTGTAACTTGCTATCCTCTTGCCTAGCAGGCAAAGATTTACCTCCGTGGAAAGGATGATTCATTCGGATCGACATGAGAGTCCAACTACATTGCATTGCATTGCCAGAATCCATGTTGTATATTTGAAAGAGGTTGACCTCCTTGCTTCTCTCATGGTACAATCCTCTTCTCGCTGAGCCCCTTTCTCCTCGGTCCACAGAGACAAAATGTAGGACTGGTGCCAACAGTTCATCACGGAAGAAAGGACTCACT…
TRINITY_DN15098_c0_g1_i1	0.00296989	2.58885	GGAGGACCTTATTTTGATATTCAATTCATTTTCCGGGAAAATCCCAGAAAGTCTGGGAAAATGCAACAGTCTAGGCCGGGTTCGATTAATGAACAACAGGCTCTCCGGGACTGTTCCTAGTGACTTCTGGGGGCTTCCACGAGTGTACTTACTTGAACTCGACAGGAATTCCTTTTCCGGGGAAGTTTCCGGAAAAATCTCCTCTGCTCATAACCTCTCAGTTTTGAGAATTTCTAACAACAAATTTTCTGGGTCTATACCAATTGGGGTCGGGGGTTTGGGCAATTTGAATGAATTTTCAGCGGGCGGTAATATTTTCACAGGTCAAATTCCTGGTAGCTTAGTTAAACTGAATCTGTTGAGTAAGCTTGTTCTTAGTAGTAATGAACTATCCGGTGG…
TRINITY_DN15099_c0_g1_i1	0.00180505	0.315134	GGGAAGCCCATGGTAGCAGCTCTGGCCGGTCTCCTGTTTGGATAGAGGGAAAAAAGAAAGAAAGAAACGAACGACTTACGACCTTTGAGGTGAGCGGGAGGGAAAGAGGAAAAAGTATCAGCTGCGTGCGGCTGCATATGAGCTCTGATTTAAACTAATTCCTTCAACAAAATGGCTCAAACTTTGTTTCTCAAGCCTTTCGTTTCACTCTCGTCTGCTCCTTCAGCCAATTTCAGCCAGAAAGCGGATGCTAACGTTGTCTATGCTAACTTCAAAGCACATGGAAGATTGGAGGTAGTGGCTAGGGGAATGTTGGCTCCGAGGAAGTTCATGCGGAGGAGAAGGAAAGTGGAAGTGTTCAAAGATGCGGCCGATGAAGCTGATCAGAAGAACTGGAGG…
TRINITY_DN15116_c0_g1_i1	0.0374397	1.80874	TGTTTTACTTGGGTACAATAGAAGCTTAATACCATAGGTGTCATATAGAGACACTAGGACTCGCCTAGAACCTCTCGATTCTTGTTGGTGTCTCTAACATTGGACAACAAGTGCGGGACAATAAAGCAGGTAAAAGATTAAAGTGTTAAACAATATAAATTCAGCACTCCATGTGGTAATGATCACTGAAGAAGAATTGATGACACAGTATCTCCTTCCTCCTCCAACAAAAAGTTTCAAAACTCAAAGAAAAAACGATACAGCTTACAGGCACGAGCTCCTCTACAACAGGTACTGAATCATGCTGAAGAGGCTTATTTCTTAGCAAGCAGTTTTTTTGGCAGCTTCTCCAATGGGGTAGACTTAAGCAGGAAAAGACGGGCAGCACGCTCTTGCAAA…
TRINITY_DN15125_c0_g1_i1	0.000202939	0.298206	TGGGGTTGGGGGGGTGTGGAATGAATACACTCACAATTTCTAACCAGATTCATCAGCTTTAGCTTTCGCCTTCCAGTCGTAGGCCAATTGAGAGAGCAACTTGGTAGAAGACCCATCCTCACTGAGAACTTCAGCTGCTGCGTCTTTTAAATCGTTCATTCTGCTGCGGACCATTTTCCCTTCTTCGCCTAGCATCAGAGTCCTTACAACATTAGCAACCTCCTCTCGTCCAATTAGGCCATTTTGACCAGCCTCAACTCTCAGGGCCACTTTAACGTCCATAGTTAACATCACTGCATTCATCTTCTGCTCGGCATAGAGTGGCCATGCGATTAATGGAACACCATTTACCACGCTTTCAAGGGTCGAATTCCACCCACAATGGGATAAGAAGCCTCC…
TRINITY_DN15132_c1_g1_i1	1.04193e-08	4.27459	ATCTTCGAGCCCGACTGCACCTCCCTCTTTCTGAAAGAGCCCTCCATTTTCGCTCCCATAACGCCGTCTTACGCGTCGTTTTTCGCGGAAGAAGAATATGACGACTTCAGCTTTACTCTTGATTTCCTGAACCCGAAGCCAAGCCCCCTTGAGCTCACGGATCTGATCCAAATCGAGAGAACGCCATCGTTTTGCTCGTACAGGAGGAGGGTTCGCCACCAGCGATTCGGAACGGACTTGGAGTTGCAGAGCCTGTGCGATCGAGTCAGTGCTCTGGAGTCGAGGTTTGATCAGTTGGTCAACCCGAAGATCCTCGGCGGCGACCGAAAGTACGCTTGGACGGCGGAGATCAAGGGACCGGTGGAGAGGAAGTACAGATGGGCGGCTGAGATCAAGGAA…
TRINITY_DN15134_c0_g1_i1	0.00993424	1.93304	TTAATTATTTAATCGCGTCGGATGCGCGTTGCACGACTCTATAAAATCAGCATCCTCTGACGGCAAATACATCAGCAAGACAGCAAAGCAAAGCACTCAAGTTACACAACTCACAAGCTTTCTCTCAGTGCTCGCCCTTGTTTGTGTGATTTCATATCACGCTCATAGTTGTAAGTGAAAACTACTGTTAATTTGTTCGATCATCACGGTTAAGAATGGCCGAGGAGAGTCGCCCAAAGAGCCATGAGTGCGAGACCACCACCCCAACCCCCATCGTGGTTGAAGGAACTGCAGTTGAGACCAAAGATCGTGGGTTGCTTGATTTCATGGGGAAGGACAAAGAGGAAGATAAGAAGCCCCACGAGGAGGTGATTGTCACCGAGTTTGAAGAAAAGGTTC…
TRINITY_DN15140_c0_g2_i1	0.0256912	3.10556	AACTCATTGCTTCACTTGAAAGTGGAAACACGCAACAACTCTATCAGCCATTGCCCCTCCTTTCTTTTTGGTTTTGTTACTTTAAATAGACAAAGGACAGGTTGCTGTGCTATTAGCTGTGTGAGCCTGTGCGTGAGGACTAGAAATTCCTTTTTACAGTCTTCCAGTTTCATAAATTCATCTCCAATTGCGAACTGGAGCTTTGCCTTCTGGCACTTGTAACTCCAATGCAACAAAGGCCCGAGCCTGTTCCTCCTGTCTTGAGTCCAGTGGCTTAGATATGGCAGACGATCCCTCGCCGGGGAAGAGCAATTTGTTTGGGAAATACGAGCTGGGGAAGATGCTTGGATGCGGTGCGTTCGGGAAGGTGTACCACGCCAGGAATGTCCGTACAGGGCA…
TRINITY_DN15156_c0_g14_i1	0.00405764	0.338609	CAGAGCAAACAGATCTCCTACTAACCCCACAGCTTTTAAACGAATGTCTAGCTGATCAGTCAACAGCTCCCCTGTGAGATACGGAACAGCTCCTGATAGGATCTGAGGAGCACAACGATAAATATCATATATAACTTCATGATAATCGACTTGACTATTTGCTGACTGATTATCTCCAGACATTGATGATATAATAAACTGTTTTATGCCAGCTTCAAGTTTTCCAGCACATTGCTCTATAACATTCATAGCAAGCCTCCTTGCTGCGGCAGAAATATCAGTTCTGTTTCGACCTAATACAGACAGTATAATCTGTAAAAGATCCTCTCTGACATCCTCACTTTCTTCTATGAGAACAACCATGATTGTCTGCATTGAAGACAATACACTTTCTTGGTG…
TRINITY_DN15162_c0_g1_i1	0.0484421	2.12828	GCTTTTTTACACCAACATTAGATGAAAAGATCAAAATGCGACATTAAATCAATTACAAGTTCCCAGTACCAATTCCAATCTTTTAACACAGCAAGTCATAAGGATCCTAAAGAGTACAATGGCTAGATATCTCGTAGCCAGGTCCCAGTTCCAAAATAATCAAATAATGGCTCCACAGTTTTGAACTTCTTATGTTCTGAAAAATCCTGCCTCATAACCAAGTCATTTCGAGACTTAGATAGCTGATACCTTTGGAACATCAACTGGGAAGCAATCGATCTCATCCATCCATGGACTTTTCTCCTTTGCAGGGTTTATGGTCTTCAAAGCCTTCCACACTGCACTGTTACACTTGAAACCTGAACCAAATGCTATTTGCCATGTCCTGTCTCCCTTCTT…
TRINITY_DN15205_c0_g1_i1	7.23885e-05	3.25837	GAGAGAGCTTATCCATTACATCGCTATAAATAATAATGATGAAAAGAAAAAAGAGAGAGGCCTAAACAATCCAAGAATTGGAGCTCAAGCCAAAGCAGTGTTGAGAAGGAGAGCATCGCCCATCGTCTTTTCAAAGCTTTAGATTTTGGCTCTTTGTTCATTCGTCATCCCCACTTTTTTTTCTTTTTGTTCACATGGCATCAAAGAATATTTTCCATGCGAGGGCAGCTGGCAGCTATTTTTTTAAGCCAGCAGAGAGTACTGGCGATAATAATCCAATCAAAACTAGTGCTGACAGCGTTTTAGAGTTTGATGAGTCTGACATTTGGAACTCTTCTGCACCTCCTACAATGGAGATGACGACAAGGAAAATGGTATCAAGTTCTTCGCGGACGACAA…
TRINITY_DN15215_c0_g2_i1	0.00767875	3.47423	GAAAATAATAAAAAAAACCCCATGCTATATTTGGAGAACTTTTGAGGCCTGAATGGTAGGTTCCGAGGGGGGACCCATCTCCACAGCCCCTTCGATCCAACCAACCTAAGCACATGATGCATCATGCTACTACTTACTAGTCCAAAACCTACTCTTTGATATTTGTGGGCTCCTTAGCCATTAAGCCAATCTTTTTTCCTTATCTTCCCTTGTTGCTAGGTTAATCCTATAAAGATGAGCACATGCATACATGTGCCTGTCGTGTCACTCCAGTGATCCAATCTTTTCTTCTCTTCCTTGATAGCCATGCCACCGCCGGGCTGGGGACCGCCGCCGGGAGGACCTCCGGGGGGACCGGGGATCTGTGGCTGCTGTGAATTCTGCTGTCATGGTATAGGC…
TRINITY_DN15218_c0_g1_i1	0.000115131	7.32432	TCTGTCACTCGTCAACAAAGTGCTTTTCAACTCCTCTTCTCTCTCGTTCAATCGGAATCTAGGGTTGGGGATTACCGATTACTTTTCCTTTTCTCATCTCCGTCTTCTTGAAAGAAATTAGTGAAGATGAGTTCAAAAGAAGGAACCACCAAGGGCGGAAGAGGGAAGCCGAAGGCCTCCAAGGCGGTGTCGCGGTCGCAGAAGGCCGGGCTTCAGTTTCCGGTCGGAAGGATCGCGAGGTTTCTTAAGGCCGGAAAGTATGCCGAGCGAGTTGGCGCCGGTGCCCCTGTTTATCTCTCTGCTGTCCTCGAGTATCTCGCCGCTGAGGTGTTAGAGCTTGCTGGAAACGCAGCAAGAGACAACAAGAAGAATCGTATTGTGCCGAGGCATATCCAGCTT…
TRINITY_DN15220_c0_g1_i1	0.0108439	11.3913	GGGATGAACATTCCATTTTTTTTCTACTCTTTTAAACCAATTCCATCCTTGCCTTCTGCTCACCATCATTGGAAAGTATCCGTCCAAAGCCCAGAATCATTCACTTTTCCTCTCCAAAACCAACAACATAGAATCCCAAATGGAGGGTCTTATTCCTTTCGTGTATAGGTCCATAGTGCAGTACAAAAACGGAAACGAAGGCCCCTTGGGGTCATGGCTCAATGACTCCCCTTCACATACCTACATGCGTCTACGGGGCGATTCGGGTCGGTTTGAGACATCCGATGTAGGACTTTTCAGATCCGACCACGGCTTCTCAACATCTTCCCCGGCTCCCGTCAAGAATTCGTCTAGCACCCAAATTATTATATCGACTGGAGCTCAATCTCCTCTCCGTCG…
TRINITY_DN15243_c0_g1_i1	1.11005e-05	3.56522	GTGCCATTCACTGTCCAAATGCACTTGCAGCTAATAATTCCTAGCACGCAACACGCAACATAAATAAATGTTGTCTCTATCTCCCCAGCCATCACCGCTTCTCCCCGTGCCTCCCCCATCGTCTCCTCTCTCTCTCTCTCTCTCTCTAAGCCCTTCCTTCCTCTATCTCAAAACCTCCAAAATTTTTCTCTTCCTGAATCTTTGTCTTCCCCTTAAAACTCGAGACCTATCTCTTGTTATCGGTCCCCAATGAACATCTTGAACAGACTCGGTTTCGGCGCCAGGTCCACCATGGAGCCCACGATTCCCCTGGGACCGGACGACGACGTACCGTCCTCTGGCCAGCAATTCGTCCAGTTTGGAGCCGGCTGCTTCTGGGGGTTGGAATTGGCGTTACAA…
TRINITY_DN15247_c0_g1_i1	0.0181223	2.08564	GGAACCCAAGCCCATACCCAACGAGAAAGAGAGAGAGAGAGAGAGAGAGAAAGAGCTAAGCGGCAGGGGGGAAGATGAGCGGCGGCGGCGGTGGCGACAGGCTGAAGGGGTCGGTGAAGTGGTTCAATGATCAGAAGGGATACGGCTTCATAACCCCCGACGACGGTGGCGAGGATCTGTTTGTCCATCAGTCCTCCATCTGTTCTGACGGTTTTCGCAGCCTTGGAGTCGGCGAGGAGGTTGAGTTCCAGATCGAGCATTCTGACGATGGCCGCACCAAGGCGGTGGAGGTCACCGGCCCTGATGGCAACCCTGTTCAAGGATCGTCTCGCGGTGGAGGGAGCGGTGGTGGAAGAGGTGGACGTGTTGCCGGCGGGGGCGGTTATGGTGGCGGAGGAT…
TRINITY_DN15256_c0_g1_i1	0.000981312	0.266499	GCTAATAATTGCTAAGTTAAGCCTCTGGCCCACCCAACCCCACGCAGTAGCTGTAGCTATTTTGGTTTGTGGACAAATACCCTTCACCAAAACGAGTGAAGGCTTTGGCTTCTCTTGTCTCCTGCTCCGGCAAACCTCAATTGAAACATGAACACTGTTCAAAATGCACTTGCCCAACTCGTTATTACCTTGCTCCTCTTCTTTGTTCTCCTGCCGGTTCATAGCGTTTTGGGCGTCGGTGTAAACTACGGCACTCTCGGAAATAACCTGCCATCGCCCAAGAAAGTAGCTCAGATGCTCCAGTCCACAGTCTTCGACAAGGTCAAGATTTACGACACCAACCCGGAGATACTCGAAGCCTTTTCAAACACGGGAATCGACCTCATTGTCGCCGTTGAG…
TRINITY_DN15257_c0_g1_i1	0.0296959	0.152406	AGGATGTTGTTGGCAGTGAACAATAGAACGAAGAAATGATGCTGGTGTTGGTAAACCAGGCTTAGAATTTTTCAGCATCTATGATATGCTAGTTTAGACGTTTAAAGCCACAAACATACTTAATATATATATATATATATAAAAGCATAGTTGGATATGAGAATTTGCTTATGCCGCGCAGCTGCACTTGCACTGGGACATGCAGCTCTTGCACTGGCCGAGAGTTGGCTTCCCACCATTGCAGTCGCACTTGGTAACGCACTTAGACCTGGAGGTGCCACCCCACAAGCACCGTGCCATGCAATGAAGTAGCGGCACGCATGACGGGCAACTGTACTTCATCTGATCAAGAACGCAGTCTTTACATGCGGCGGTGCCATGCGGTGACCCCTTCGTGCA…
TRINITY_DN15257_c0_g2_i1	0.00018033	0.0372671	AGGATGTTGTTGGCAGTGAACAATAGAACGAAGAAATGATGCTGGTGTTGGTAAACCAGGCTTAGAATTTTTCAGCATCTATGATATGCTAGTTTAGACGTTTAAAGCCACAAACATACTTAATATATATATATATATATAAAAGCATAGTTGGATATGAGAATTTGCTTATGCCGCGCAGCTGCACTTGCACTGGCCGAGAGTTGGCTTCCCACCATTGCAGTCGCACTTGGTAACGCACTTAGACCTGGAGGTGCCACCCCACAAGCACCGTGCCATGCAATGAAGTAGCGGCACGCATGACGGGCAACTGTACTTCATCTGATCAAGAACGCAGTCTTTACATGCGGCGGTGCCATGCGGTGACCCCTTCGTGCAGGCCAACCCTGGAGAGACCAT…
TRINITY_DN15261_c0_g1_i1	0.0453515	0.173669	GGAAAATTACATGGACGAGCGGTGGTAAGTAGAATCCCCAACGAGAACATCACTACAAAGGAGACGGAAATCCCTTAGTTATCAACAACAAACTAGACAGTAAACACAACGCCACACTTGGATTGGGGAAACATTCAATTGGATTTACTACTTTTTCACAATAAATCCAGAGGAGAAGCTTTAAACAAGATAAGACAGACACAAGAAAGATATGTATGTTACAATAAAGTAACTTAGGACGACCAGCACCAAAAGGCGTGATCTTCAAAACTTGCAGGCGGGCAGGAGTAATTAACATCTTCCAGCTTTGGAAAGCCATATGAAGGCAACAGGTTCTTGCTCAAATTATCATCTTCATCTTGTGATAGATCTGAGTGATCTGGTTCGAAAACATATGAA…
TRINITY_DN15268_c0_g1_i1	0.00710353	0.361707	GAAGTGGGCTAACCGTAATTGATGCTCTCTCAATTCGTTCAATGTTTTGCTTTCCTTCCCAAACCAAGAGAAAGAGAGAGAGAGAGAGAGAGCGATTTTCTTAAATAAAATCACAAATATCTCCCAAAATCTTCTCAGGCTTCTCTCTTCTTCGAACCTAGGGTTGTTTGCTGTCTCTTTCTTTGAAAATAATAATTAAAAAAAAAAGAAGGAAACAACAACCAAAACAAAAAGGAAAAAGTAAAAGACAATAGCAAGACTGAGAGGAGCTGGAAGGAAGTGGTGTCTACTACACCAAAGCAAAGCACACGGCACAGGTGGATGAATGCATGCTGGCTGGCTTGTTTTGGTCGGGGATCGATCGGAGGAGCAGTAAATGTTGTCTTCACGATCTCATGC…
TRINITY_DN15303_c0_g1_i1	0.0183861	999	GCAGATTTCCACACTTACGGAATCCTCTGGAATCAACATCAGATTGTATTTTACGTGGATGATGTCCCCATAAGAGTGTTCAAGAACAATGCAAATATTGGGGTCAGCTATCCAACGCAGCCAATGCAGGTCGAGGCAAGCTTATGGGATGGAGAAAGTTGGGCAACAGATGGGGGCCGAACAAAGACAAATTGGAGTCAGGCACCATTCCAAGCTCATTTCCAGGGATTTGTCATTAATGGCTGCCCAGTCCAAGGTTCCAACATCCAGCCATGTTATTCTTCTGGGTACTGGTGGAATGCTGTGAAATATTGGAAACTTGACCGCAACCAACAGA
TRINITY_DN15311_c0_g1_i1	0.000279594	5.72103	GCTCTTCCGATCTGGGGGAAGAAAGAAAAAGAAGAAGAAAAGAAAGAAAGAAACCAATATTGTTTAGGAATTTTCAGTTTCAACCATGCAGAAGAGCGCTTCAGCTTCCACATTGGGCCCAGGCGGGCTGGACATAGCACAAGCCTTCTTCAAGCCGATCCGCAACACCGCCCCGCCATCCCCCACCAAGCGCCACACCAAAGTCTCCGTTATTGGCACCGGAAACGTCGGCATGGCCATTGCCCAGACCATCCTCACCCAGGACCTCGTCGACGAGCTCGCCCTCGTCGACGCCAAGCCCGACAAGCTCCGTGGCGAGATGCTCGACCTCCAGCACGCCGCCGCCTTCCTCCCCCGAACCAAAATCCTCGCTTCCACCGACTATTCGGTCACCGTCCA…
TRINITY_DN15316_c0_g2_i1	0.00182408	0.258472	CATACTTCATTCAGGATTTCAGGAGAGAAGCAACAATTTAGTGCCAATAATAATGTAACAAAGAAAGGAAAATGGGGTCACACTCGCATGACATTGATACATCTCACCCTCTTATCTTATGTATACACAACTTAATGTATTGTTAACTAAAGACATACAAGAATCCCCCTCATCATGGCTGGCTCATGTCCTTTGCATGCGTCAAGCTAGCAAGTATTGGGGCCAAACCCAACAAACCCATTAGCCCCATCAAAGGAAATCTGAATGCCCTCTTGCTGAATGTTCCCTATGATGGAAAGTCTAGAAGGGGAAGAAGCGAATGCAAAACAGAAAGTCCCCGCATCATCTACTGGAATTAGAAAGTTGCTTGCCGGGAGGGTCAAGATTGGCCCACCCGAG…
TRINITY_DN15318_c0_g2_i1	0.00753156	7.325	ATCTCGTGCCCAGCCAGGAAAACCAACCAGTCTCCAAACTCAATTCAAGACACCGAAAAAAAAAAAGCAAACTTGTTTTCCTAAAAGAAACATGGCTAAATCTTCAAGAACTGTGTTACTTTCTTGCGTTCTTCTGATCTCCATGTGTGTCCAATCTTTAGCCCAAGATTGCAGCAGCTATAGATTCTCCAGCAACGAAAATTTCGCCTCCTGCAGCAACCTCCCTGTCTTGAGCTCCCATCTCCATTGGAATTTCCACCCATCAAACAACACGG
TRINITY_DN15319_c0_g1_i1	3.92963e-05	2.87433	GGAAGAAAAGCTGAGCTAATACTAGGGTTTTTATCTTCTAGAGTATTCTTCCTCCTTTTTCTGTTTGAAAGCCAGCACCTTTCAACCTCAACCCAAGCAGAAACATCTGATCGAAGGTACTAAGAAAAGACCAGAAATGGCGACAGCGCATCTTACTGCAGCACCGTCGGTCTCGGTGTCGGCAAGAAACTTGACTTCGTTCGACGGGCTAAGGCCTGCGAATGTCAAGTTCGCGCCTTTTGGGGCATTTAAAGTGGCGGGAGGGCTCTCTCGGCGGTCTTTTGGGGGCTTGGTCGTTAAGGCTGCCACAGTTGTCGCGCCCAAGTACACCTCAATTAGGCCCTTGGGTGACCGAGTATTGGTGAAGATCAAGAGTGCAGAGGAGAAGACTGATGCTGG…
TRINITY_DN15341_c0_g1_i1	0.00924535	3.69767	TTCAAGGAAGTATGTTCGTGCCACATTCTTCACACGTATGTCAAGAGCTGGGAAAATAACCTCGTCCTCAGCATTGCAGTGGTGCTTATATATCGCGCGGAAAAAATGGTACCTCTCAAGCAACGGCTTGAAATCACCGCCGACGCTGCTGGCGTAAGCCATGGCAGCGCGGTGGAGCCCCTCGAGCTCCGACCGAATAGCTTTATGGAAAAACAGAAATATAAGAATCGGAGATCTCAGAGCCGAATTCTTGACACAAGCCTTCGCCTGCGTAGAAGAATCGATTGGATTCACCGGACCTGCCATTACCGCCACGCCTCCCCCGCCGCCTCCATCAATACCCGAAAATGGTGCCGCCATAATCAAACCAGAAAATCGAAATAAAGATCTTAAAATTCA…
TRINITY_DN1538_c0_g1_i1	1.45017e-07	275	TTGTTGAAGTACTTTCAGGGACTGTATGGACCGTCTCGACTTTTGTTCACTATAAAAGAGGAGGAGAAAGAGGAGATGGAGGCCGAGAATGTTTTATCTCCTGCAGAGAAAGAAGCAAAGAACGAGAAAGAGAGCGTTTGCCCGGAACAAGTATTAGATGATCCCATGTCGACTGCGGAGGTTTCTGTTGATGAAGACACGCCGTTTTCGACTCCGTGTGCTTCGCCGCCGTTCTACACTCCATCACCGTCTCCTTCTCGCGAAGGGAATGGGTCATACGCATCGGAAAACGATAACGGTGTCGTTTTGGAGAGTTGAAAGGATGCAAA
TRINITY_DN154_c0_g2_i1	0.00488575	999	AGAACCGATGCATCGCAACCATTGACAAAGCAATCATGAAAATGAAGCCGCAGCAACGAGCCTGCCATTCTCATCTCAACCTTGATAGCATTGAAAACTGCTCTCCTCACGATTTGCAGAAGTCTAGGACACGTTGCTGAGTAAAAATCAGTAGTTAGCTGCGGCCTCACGGCTACTACACACAAGTGCAGCACCAAAATTGTCACCAACAAAGTAGTACAGCAGCTTGACTTCTTCATGGCTGACTACTAGCTACCTGGAGTTAATCGCTATCAAGGACCAAAAGGCTTGCTT
TRINITY_DN15458_c0_g1_i1	0.012758	29.25	TTGGAATTGGGGCCTTCTGTTTTTTTGTTTTTTTTTGTTTTTTGTTTTTATCTCTCCCCTTTCTTTCGGCTGGTGGGGTTGCCTTATGGAGAGGTTGAGCTAGAACGTCAATCAACGGACCAACCTACAGGACTTCTTTGGAAAGCATAAAAAATATTATGGAGAGGAATATTATTAGGCTTTTGGGCCATATGGGGTCTTATGTAGTGTAATGTTCAAGTCTTTTGCAATCAGTGCCGTGGAAGCAACGTAAATTGTGGGGGCAACGGCTGTAATTGAAGTGCCCCATTACACCCGTTGATTGTATGAATTTGTGTCCACGAAAGACGCCACCCAGGGATGAAAGCTCTTTGATGGTATTCATTGGATTAAGGAG
TRINITY_DN15568_c0_g2_i1	0.000172991	7.0375	ATCGCAATTTTCATTCTCGTTATCCAATCTAGTGACTGCAAACTATCATCTTCTGGACTGCCTTTCTTATACAACGAACTTGATAGATCCCTGTTTGGCATATATCTGTAAATGAGGAATTTCTCATTTTCGTTCTCTAAGTAGTGTCCCAAGAGGGGAACAAATCTAGAATGTGAAACATTATTGAAAAAATCCAACTCCGCTAGGTATGCTTCCTCCTTAATGGACTGCAAGTCAACCTTTTTTATGACAACAGGGATCCCACTTTCCAAGATACCACTTAAGAGATCCCCGGAATGGCCATGTTTGATGAGATTCACATCACTGAAGTCACCAGTGGCCTGGAGGAGCTGCTGATATGAGAATGTATCTCCCAGGCTTGAAAAGTTCAGTGATGGC…
TRINITY_DN15592_c0_g1_i1	0.0235182	0.405057	GTGGATTTTGAGGATAATAGAAGCGGAAAGAAGACCCGGAGGGTATCGCGGAGCTCCGAAAAAGCTATGGAGGTCGTACAGTTCTCGGCCGTTGCTTCCCGCCATTTCTTCTCTTCGGCGACCCTTTCCGGCAGCTTCTGCCAATCCAAATGTGCGCCGAATTCCGGTAGAATTCTTTTTTCCCCGTGGAGTGGTTACATCAATGTCACGTCGCTGTCCTCGGGGAACTTGTTCACTAGAGAGATATGGAATTGGCTTAATTCCAAGAGTGTTTCGAGCAGAAGAGACACGCGTGGTGTGGTAAAAGCGGAAATGTTCGGGCAGTTAACAAGCGGCCTCGAAGCCGCTTGGAGCAAGCTCAAAGGAGAAGAGGTCTTGACCAAGGAGAATATCGGGGAA…
TRINITY_DN15660_c0_g1_i1	0.0366969	9.79412	GCGAACTATATAATATGGAAAAAAGGAAAAACAAAATAGACGGATGGAACAGAAAGAGAAGGTCAGCCGGCATAGATGTGGATGCCAATGGCAATGAGGAAGATAGTGATGAGACCGAAATAGATGATGGCATGAACAACGATGGAAGCACCACTGGTCTGCATGTTCCCGAACTCAACCACCCTGTGCTTCCCCGGTATCTGAAACAGCAGCCCCGGCGACAGCAGCACAAACAGCAGCACCGCTATTATCACTGGCCCCCAATCCGCCATGCCCCCAGA
TRINITY_DN157_c0_g1_i1	0.0367105	0.128514	GGAGGTTCTGTTGGTGGGACTTGCTTTCCAAGTTTTGCTTCTATGCTTCTGGTTCTCGCCGGAGGAGGCGGGAAACTGAAGTTCTGGCCGCTTTGATTTGAACAACAAATACACACACACACGCACAACCAAAAAAAAAAAAGAAAAAGAAAAACAGTGTAAGGGGAGCATGAACTCACCATCTACACAGTTTGTTGCCCCTGCAAAGATGGGCATTTATGAGCCTATCCGCCAAATTGGGACGTGGGGGGGAAACAACCCAGAATATATGATACTAACAGGCAATCCGGGCTCGTCTGCATCAATAATAGTGCCAGAAATGAAGCAAGACAATCAGTCAGAGGATACTTCCCAGGGTACCCTTGGACCTTCAAACAAGTTTGATCAGGAAGCAAGCAA…
TRINITY_DN1575_c0_g2_i1	0.0105809	0.0314465	GCAGCGTAAGGGAGGTCACCGTCGTTTCGGGGTTGCCGGCCTCCGCCAGCACCGAGAGGCTAGAGATTCTGGACGACGAGAAGCACATACTCAGCTTTAGGGTTGTTGGGGGTGAGCACAGGCTGAATAACTATCGCTCTGTTAAGTCGGTCAATGAGTTTAACAAGGAAGGGAAGGTCTACACGGTGGTGCTTGAGTCTTACATTGTGGACATACCCGAGGGGAACACGGCGGAGGACACCAAGATGTTCGTGGACACAGTCGTGAAGTTGAATCTTCAGAAGCTGGGGGCTGTATCCGTGGCTTCTATGCATGGGCATGATTGATTGGTCACCTTGATGATGAAGTTTCTTCGGCCATTGGTGGCGGCGGGCGGCGGTGAGATTCTCCTTTATTTGA…
TRINITY_DN15757_c0_g2_i1	0.000126033	27.5484	GCAACCTTTTTCACAAGATGAGAGCCAAACTTTTGGTAGAGTTAGCAGCCAGCTCCACCTAAAAACAACAGCTCAAGACCCCTCCAAGTCCTTGAACAAAGAAGTTATCCTCAAGCGGATCCGCCACCGCAGATGCTTGAACAATATACAAAACGCTATTCAGGCCCTATCAGCTGGCAACCAGCAGAAGTGGCTGGACCCTGAGGACGCTTTCTCCTCTCCTTGAACCTTGCAGAAGGGAACACTGGTTAGATTAGACTGTATAATTAATTATAATGGAAGGTTGGTTGTTGCATGCCTGACTGAAGAAGACAAAGAAGGTACGATCGGCATAATTTGCCCCATGGATCA
TRINITY_DN15897_c0_g1_i1	0.0155313	92	ATTGAGTCCGAGTTGATCTGATCTGCTTCAATGAGGAATCGAGCTGCCTTTCCAGTGACTCAAGGTCTTTGCTGCTTAGAGGGCCAAGGTCTTCTCCCAGAAGGTTCCTTTGGTGTCTTTGGAGGGCTTCATAGCGCGCTTTAAGCTTCAGATATTCCTGTTGGCTACTTAGCTCCAGGGCCTCCCTCGCAGACACATTTGGCTCTG
TRINITY_DN15913_c0_g1_i1	0.00441375	2.46448	AACCTTAAATACAGAGCCAAAGAGAAAATTAAAAAAACTTTCCCGCCCTGAAGCGGCGACTGCGGTTTCCACGTTGGCAATCCGCGTGAAAATGTACGGACCAATCAAATCGCACGGATGACCCCTATATAATGCCAAGAATTTTTGCGATTTCTCATGCTCTCTATTTTCACTTGATTTGTTTTCCTTTTTCCAATTTTCGTTTTTCGTGAGAGAAATTGGTAAAGATGAGTTCGAAGGAAGGATCGACGAAGGGCGGAAGAGGGAAGCCCAAGGCCTCGAAGGCGGTGTCGCGGTCGCAGAAGGCTGGCCTGCAGTTTCCGGTGGGGAGAATCGCGAGGTTTTTGAAAGCTGGAAAATACGCCGAGCGAGTCGGCGCCGGCGCTCCCGTTTATCTCT…
TRINITY_DN15927_c0_g2_i1	8.71909e-07	8.68	AAAGGAATTGGCGCTGGCTTTCCTTCTTTTGACAGCTTCAGCCAGGAGCCTTCTCTCTGCCCAGGGGATCCACTTCTACTTCTTGCTATTTCAAGGGGTATCTTTCCTGGTTGTTGGTCTAGACTTGATAGGTGAGCAGGTTGAGTAAAGGATGCACGATTGTTTCCAAGGGTCATTTATGGCCAACACAAATCAGGCAACATGGGTGGACACAAAACTATGCTGAATAACCACTTTCATGGGGAAGATCGTAGCTGGCTGAGAGTGCTTCCTTTCCTTGATAGGCCTCCACCTTCGAGAGCCCCAATACATTATTGCACCTGATACGGGAAGAAATCGTGTTATAT
TRINITY_DN16021_c0_g1_i1	0.0162903	22.8333	AGTTGCCCACCAGTTGGTCAACTCATCCATCCCATTAGTTGTGCCAAATGAATGTTTACTCAGAGAAGTGTCTGAATGCAGGCATCACAAAAAATTGGAAAAGAAGCTTATGAAGTATCAGACCTTGAGAATGCATGTTGGCTCAAACTTCTTCAGGGCATCCTTAGGCCTCCAAAAGAAGAAAAAGGACAAAAAGAACAAAAAACACATTTTAGGCCCGCAAAATCCCATTAAAGAACAACTTTTAGATAGGCTTTCCCCTTCAGAGTCGGGCCCTTCTACATCAGAGTATTCA
TRINITY_DN16031_c0_g1_i1	6.89448e-14	385	ACACAACCCAAACATCGTCAGCACATAAACCACCCACAAAGCCTCTCAAGAAGCTTGTTTCTTAATTATAAATACAGCAGAGAGAGAGGGAGAGCGGATTAAAATGGGTGTGGATTATTACAAAATATTGCAGGTAGAAAGGAATGCGAAAGACGAGGATTTGAAGAAGGCTTATAGAAAGCTTGCTATGAGGTGGCATCCCGATAAGA
TRINITY_DN16044_c0_g1_i1	0.0226558	0.0390071	CCTTGTTCCCCAGTCATTGGACTACCAATTTTCAGATTTGTCAAACCTCATAAGTCATTCCTACTTTGAGGAGACGCTTGCGGGGAATGAGAAGAACTTCATCTGGCTCCCTTACGCACCTGCTTAACCCCTTGTAACAGTAATCTATGGTTAACCTCTTCAAGACGTTGGAGTCTTTTGAAGCCACAATCTCACCTTCACCCATCAGATAGACAACGCCGCCAACCTCGCGTGCGTTATCAACAAATGCCAAATTTGTTTGAGCAACTTCTCCGCCATCCTCTAGTAAAAATTGCCTCAACTGATCAACCAATATCTCTTCAAAGGAACCCTGCTCTTTCCTTGAATCGTTGTATCCATACCTCACAATGCACCTGAATATTAGCTCGTGAGGCTCGA…
TRINITY_DN16150_c0_g1_i1	0.0123228	30.25	AGAGAGAGAGAGAGAGAGGGAGAGAGGAAAATTGAGGATGGGAAGCACCATGAATCTTGAAGTTGAAGACCATATGAAAATCATTTCTCAAATGTACGCTGGTGCATACAATCCAGTTGTTCCACAACAAGGTGAATCCAAACCCAGACGTAGGCGAAAGAAGAACAAGGCAGGAATTACAGGGACCAAGAAGAGGAAGCTCAG
TRINITY_DN1616_c0_g1_i1	0.0114656	0.393519	AAAAACTTGCATGTGGTCGTCCATTCAAATTGCAACATAAAAATGGGCAGCAACCAATTCACAACACAATAAAGGCTATCAAACTGATAGCCAGACAGACCGATGTTGCTTTGCCTAACTACAGTACACAGATGTTAGTTCAGAGCTGCAATTTGTTAGGTCAGAAGATCGGACACATTACTGTGGACCATTATACTTGTTGTATTCTTCCAGTTCCTTCTTGTATGCTTCCATTGCTTCAGTGGCTTTGGAATTCCACATTTGCCTCTCCTCTTCCCCAAGTTCCTTCCACTTCAGGGATATAAGTGCATTAAGGGTAGAATTGTTCATCCCCGGGTGCTCTTGCATTAAGATTTTCCTTGCTTCCTTGCTGAACAGAAGAAATGAAGATGCTGGCTT…
TRINITY_DN1616_c0_g2_i1	0.00264278	0.337706	AAAAACTTGCATGTGGTCGTCCATTCAAATTGCAACATAAAAATGGGCAGCAACCAATTCACAACACAATAAAGGCTATCAAACTGATAGCCAGACAGACCGATGTTGCTTTGCCTAACTACAGTACACAGATGTTAGTTCAGAGCTGCAATTTGTTAGGTCAGAAGATCGGACACATTACTGTGGACCATTATACTTGTTGTATTCTTCCAGTTCCTTCTTGTATGCTTCCATTGCTTCAGTGGCTTTGGAATTCCACATTTGCCTCTCCTCTTCCCCAAGTTCCTTAATTATGTTTTCTGTTTTCTCTTTCTTCTTAAGCAACTGCAGGGCTTCCTGCTTCTGAAGTTTCATGTTCTCTTCCTCTTCTCTCTTGAGGTTCTGGGTTTCTTCGTCCTT…
TRINITY_DN16161_c0_g1_i1	0.0131268	0.293402	AGTCTCAGAATAGTTTCTGACACAAGAAAATCCATAATCAAATTCAGCAATAATACAACAGCCAGATATTGCAGAGATTTTAAGTACAACCTCAGTTCATTGTTACATATACATACCCTGTTCCTCAAGCTTAGAAATTGACTGTATTGGAAATGCACCAACTTCCTAGAGTACAATCAGCACATGAAGCTGCTGCTGTTGCACTCAGTAATAATTTCACTCACATCCTAGCAATCTTGTATGCCAAAGAAATTGCATTATTGAATCCTCCCACAATTCACTTCAACAGGCATATGTAGTTTGCATTCCCATTTCTCATAACATCTAGTTTGTTGAGTTTTCCAACGCTTCACAATCAACAGCTGTACCACCGTGGTTTTGAACAGCCTCCAAGGCCTG…
TRINITY_DN1617_c0_g1_i1	0.0448516	2.6374	TTCAAAACCATTGCCTATATATGCACCTTATCCTCTCTCTTTTTCTTCCATTTCACAAAAAAGAAAAGAAAGAAATATTCGCTTAGGCCTTAGTCCACAGCACAATTATATATGTTTCAAAGGCCATAAAATTTGTACTCTTACCTGTTTTTCTCTTTACAATTCATGGCTGAAAACCTAAGAATCGTTGTCGAAAAAAACCCATCACAATCGAGACTCCATGAGCTAAATATCAAGTGCTGGCCCAAATGGGGTTGCTCGCCCGGGAAATACCAGCTAAAGTTTGACGCGGAGGAGACGTGCTACTTGTTGAAAGGGAAAGTGAAAGCCTACCCAAAAGGGTCATCAGAGTTTGTAGAGTTTGGTGCAGGAGACCTTGTGATCATACCAAAAGGCCTC…
TRINITY_DN16357_c1_g1_i1	0.000623174	13.4286	CAAGGTTAAGGACCCAGAAGTTAAGGCTTTCATTGAGAAGTGTCTTGCTCAACCCAGGGCCAGGCCCTCTGCTGCTGATCTTCTCAAAGACCCTTTCTTTGATGGAATTAATGATGATGAAAATGATGATTGCAATGGTTCGTGACACATGATGTATTGAGATATAATATGCACGGTGATGTTTTTGATTTTATTGTTTTCTCCTTTCCCTTATAATTGTGACTATTAGGACAGGTGTGGGGATGGTGGGCTCTGGATCTGAAGTTGACTATCAAGTATACATCTTTTAATTAGAGAGCTAGGATAAGTGTGGAATTTGTGAAAGAATTTGATG
TRINITY_DN16484_c0_g2_i1	0.00275842	0.226956	TTATCAACTAATATCTGACACATATATTTATTACCTTTTTAAAGTAATAATATCCGGTTCGTCTCAAAAATGGTGTTCCAGGTGACCATAAAAGCAGCCTGAAATAGTGACGTTGATTACCCATTCAGTCATTCTTATCGCTTTCCAGTTCGTTTGTCTGTCAGCAATTCCGCACTTTACGTCTATCTTTTAATGTGCGCACAATCTTCTCCCTCCCCCCTAGGGGACAGCAAGTATATCCCATGAACTGCCATAATCATTTTTTTAAGATTCCTCAATCACACTGTTATGCACCTCCACCACATTGGGATGTGATGCAGCCAGCCATGCCACAAAACACGCCAGAACGCGTAGAGTAGAATCAAAAGGAGCAGGAAGAGAGGCTTTTGTGCTTCAAAC…
TRINITY_DN1653_c0_g1_i1	3.69461e-11	209.5	TCCTTGATTGCTTGATTGACGAAATAGAGATGATGAGAATGGTAATCGATCCTGTAGGTGTCCGCAAGGGCCTCCTCAAGAGGTAACGAGGCATTGTTAAACTCATCCATACCATTTTCAGTGATGTACATGACAGGATCTTTGTAAAATTTTTTCACGTACAGTAGGAGATTTCGAATTCCTATAGGATAGATGTAAAGCCAGTCCGAAGCTCCCTGAGGACCAATGG
TRINITY_DN16539_c0_g2_i1	0.0321956	21.2	GAGAGTAAAGAAGATTGAGGAGGAGTGAGATTCATGGCAGAGCAGGAGAACTGCGCCCGCATTACTCGGGCAGCCAAGAAAAGGGCTGCGGCGGAAACAGCGTCCGACGACCAGCCGGAGCAGAAGAAGCGGGTGGTGCTGGGAGAGCTTCGGAACTTGTCCAACGTTGTCTCTTCTTCGAACCCGAGCTCTGGGGATGAGCCGCAGAAGCGGAAAAACAACAAGGCGGCGAAGTCCAAGGCCAAGAAGGCTAATGTAACTAAGAAAGATGATGCTTCCAGTGAGGATATTGACGCGAAGTCTGATGATCCCCAGTTGTGTGGGCCATACGTTGCTGATATTTATGACTATCTTCGCAAAAGGGAGGCCGATCCAAGGAGAAAGTCCTTGCACAATTAC…
TRINITY_DN16601_c0_g2_i1	7.58799e-18	27.038	GATGTGTCGGGTCTCCAATTGAACCCTAGCAGCCCATCCGGTTCCGACTTGAGCGATTCCAGCTTACCCGGTGCGGTTTCCTCTACGGTCTACAGGCCCATGGCCAGAACCGGTTCCCTTGTCCCGCCAAGTCTGTCGATTGAAGCCTCTTCGTCCACCACGGATCCGGCTACCTTGCTTAGCCTTTCTCTGCCCGGATCCATGTCAGGCGAGGCTTCGAATCAAACCCCTCGTTCCGGATTGCCATCAAATCATGTTCTGAATCCGAACCCGACCCATAACGTAGAGACGACACTGGCACCAGCTCCAGCGCCGGTACAGAAAACTCCGACGAGAGAAGAAAACGGTGGTTTTGGTGGGTACGAGAAGCAATTTTTCAGTCCGGAGTTCTTAAGGGTG…
TRINITY_DN16613_c0_g1_i1	6.55251e-07	999	CGCCCAGATGACTATAATCCCACCAAAGTTGGGCGGTTCCCTTGCTTCCCGCTGTTCTGCCATCAAAGCAACTTCCGTGGCCTATGACACATCCACTGTTGACTACAGCTCTTTGACCTCTGTATTTCCAGCGGAAGCATGTGAGACAGTCGGGGGAGAAGCTTGCCTGGCAGACATATACCCTGAAGCGAAGCTCAAACCTGAACCTACAAATGAAGCAGCTAGAATCGGTGCGGAGACTGTTGATAGAGACTACATTGAGTACAATGGTCCAAAGACGGTTTTCTGTGCAGAGGCTTGTGATGATCTTGGAGGAACGTTCTGTGAGCG
TRINITY_DN16639_c0_g1_i1	0.00727785	10.5714	AGAATCCTATGAATTAATCATGATGTTGGCGGATGTGGAGAATGAGGGATCCTCCACCCCAACCCGCGGCGAGCACCGGATACCGGAGCCGCTGGTGTGCCCGCCGCCGCCGAAGAAGAGGAAGTCTTTTACGTTTGGGAAGAAGAAAGACCCGCCCAAGAATGGGTTCTTCCAGCCTCCTGATCTTGAGCTACTTTTTGCTAGGGCTTCAACGAGGCAAGCTTGTGCTTGAGCCTCTGATTTTAGTTCTAAATTTGTGGTATTGGGTTGACGGCTTTTGATGGGTCAAAAG
TRINITY_DN16717_c0_g2_i1	0.0015034	0.11215	GGAAGGAGATTGGAGAGGAAGTTCACAAGGATGCTGACAGACTTTTTAAAATGATTGGAGAAGCGTATGCAGTGCTTTCAGACCCTACCAAGCGATCCCAGTATGACCTTGAAGATGAGATGAGAAATGCTCTAAAGAAGCGCAATGGAACCAGCACCTATAAGACACATATGGATGTAAAGAATTATCCATTTGAAAGAACTGGCAGTAGGAGACAATGGAGAGAAGTTGGGAGATCATATGGTAGGTAGCATACCAGCTGAATGGGCAAAGGCACTTGATCTAACTGATGGTAACACGAACTGGGACTCTGCATACTGTAAATGAGTCAAAATGTTGGTGAATGCTGTGGGTTTTCCACAATTATTGGTGTACGGAGAGACTGCTTCCTTCCAACCG…
TRINITY_DN16736_c0_g1_i1	1.19221e-07	27.1935	CCTCGTAGAGAAGACCCTATTGGGTCTCTTCGTAGCCATCATAGTAGCTATTATCGTCTCCAAATTGCGTGGCAAGCGCTTCAAGCTCCCTCCGGGTCCTCTGGCCATGCCCGTCGTCGGAAACTGGCTCCAAGTTGGCGACGACTTGAACCACCGCAACCTCACCGACCTGGCCAAGAAACACGGGGACGTCCTCCTACTCCGCATGGGGCAGAGGAACCTGGTGGTGGTGTCCTCGCCGGAGCGGGCCAAGGATGTGCTGCACACCCAGGGAGTGGAGTTCGGATCCCACACCCGGAACGTTGTGTTCGACATCTTCACCGGGAAGGGGCAGGACATGGTGTTCACCGTCTATGGCGAACACTGGAGGAAGATGAGGAGGATCATGACGGTGCCTTT…
TRINITY_DN16747_c0_g1_i1	0.00654278	0	CGGGCGGGACTCTATGATGGAGCTGGACTGGCCTGGCGAGGAGAAGAAGAAGCGTTGGGAGGCGAAAACGGTGGCGAAATCGGACGGCGGGGAGTCGGTGTCAGAGTCACAGTCGGAGGAAGAAATGGAGTCGGTGGAGGGAGCGCTGAGGGATTTGGAGGTGGAGGACGAAGAGAGTTCGTAAATGGAGTTGAAGTTCTTGATCATCGTGATTGAGCTTGTGTTGGCTCTGGGAGGGACGGTTGTTGACGACAACGGAGATGGTAATGGATGGTTTTGATCTTGCTGTGAGGGCAATGGAGGATGGAAGGGTGGAACGACTGTGGTTGGCAAGCATAGTCTCAGCAAGTTCTTCCACATGATGGTGGGCATTCTCGTCTTGATGATGATATTTCTCAA…
TRINITY_DN1684_c0_g1_i1	0.000422582	3.06977	ACTCCATATTATACTCTCTGTCCCTCCACTTTCTCTACCAATTGTTCTTCTAGTACGCCTTCTTTTTCTTCTTCAAGTAGTTACCTTTCTTGGTCTTCTCCTGCCTTTTCTTCTTCCTCTTTTCACCCTCCTCCATTTTCTCTTGGATTTCCGAGTTCTGGCTCTTTAAAGGGAAAACCCATTGGGGTTTATTGTAAAAGAGCTTGCCTTAGTCAATTTGAGGGAGCGGAAACGAAAAGGAGAAGCCTTTTTGTAAAAGCCAAAAGCAATATCATGATTACAGAGGTTAGAGAGGAAGGGGAAGAGAACTCTGCTCCATTGCTTGAATCAGAAACCAATTCCAGTCCTCGTCGTATTGCTCTCTTTGTTGAGCCTTCTCCTTTTGCATATGTGTCAGGG…
TRINITY_DN16905_c0_g1_i1	0.0437798	1.80474	GGGCATCCTGCGGCTTCCTTAGCAAACATAAACTCAATTTCGGAAAAGGAAACAAAAAGAAAAAGAAAGACAATCAGAGCAAACAACACAAACCCTCGGCTTCTCCACGATTCTCGCTGTCCGGCTACAACAAGAACGACGGAACTTCGTTATTAGATTTCTCGAAGGTTCCTTGTTTAACGATGGTGTCGGACGCGAGCAAGAAGAAGGCGGCACAGAAGAAAGCCGCCGCTGCGGCCAAGAGAGGCGGAAAGGCAGCTGCTTCTGCTGCGGCGTCTTCCAAGGTGTCCGTGTCGGATGCGCTCAATGGCCGCGTTGACAAGCTGTCGAGTGACGTTGGGGAGCTTCAGATATCGGATCGGACCTGTACCGGCGTGCTCTGCTCGCATCCTCTCTCCA…
TRINITY_DN16929_c0_g1_i1	0.000197337	2.65536	TTTGTGATGCTGCTGCTCTTGCCTATGTTCGCCCTGACCACCCTTTCTCTTCTCAACAAAGGTTGTTCTGTGGGTTTGACGATATATACTGTCTTTTCACGGGGCGCTTGAACAACTTGTACACACTCAATAGGCAATATGGATTGACGATGGGGACTAGTGAGGCCATGTTTCTGATAGAAGCTTATAGGACCTTACGTGACCGTGGTCCCTATCCGGCCGACCAAGTTGTCAAGGATCTTGATGGAAGCTTTGCCTTTGTTATCTTTGACAGCAAGGCTAGATCTGTCTTTTTTGCACTGGGTTCTGATGGAAGAGTGAAGCTATTCTGGGGTATTGCAGCTGATGGCTCTATGGTTATATCAGATGATTTGCAGGTCATTAAAGCAGGCTGTGCTA…
TRINITY_DN16931_c0_g1_i1	1.9771e-05	999	GCAGTTTAGCTCATCAGGTCAAGAAGTACGGCGGTGGCGGCTTGGCGGAATCGGATGTCAAGCGCTGCACAAGATCTTTGCTAAAGGGTCTTTGCCACATTCATGCAAAAGGCTTTGCTCATTGCGATATAAAGCTTCAAAATTTGCTGCTTTTTGGTGACGGCGAATTGAAGATTGCCGACTTTGGATTGGCCAAGAAAACAGGGAAAAAACAGAGAAGCATAGAAATCCGG
TRINITY_DN17065_c0_g2_i1	0.000182651	0.0422535	GTATTTTTGGAGGAAACAAGGATCCAAGCGCTTTATAGTGGATAATAAAGCTGTGGATATCTTCTGGGACCTCAAGCTTTCAAAATTTAATGGTGAAACTGAGCCTACATCTGATTACTATGTAGCTGTTGTTTGTGACGAGGAAGTTGTACTCCTTATTGGCGATCTAAAGAAAGAGGCGTACAGGAAAACCAGGTGTAGGCCTGCTCTTGTTGATGCCATTTTGATTTCAAGGAAGGAGCATATATTTGGCAAGAAGAAGTTTTGCGCTAGAGTCAAGTTTCATGAGAAAGGGATGCTTCATTATATATCAATTGAGTGCAGGAATAGAAATACCAGTGGGCGTGCAAACAATTCCCAGTCCACCGTCGGGAAAGAGCCAGAAATGGAGATAAGGAT…
TRINITY_DN17098_c0_g1_i1	0.00123631	2.88109	CAATCACATGCATCCCAAGCCCCCTGGCACGCCGGGCAACTTCCGATCCAACCTTTCCAAAGCCCATAACTGCCAGGGTTTTCCCGACAAGTGATACGCCCACATATTTGCTCCTCTGCCACTTTCCAGCCTTAACAGACGCATCAGCTTGGGCAACATTCCTGGCCATGGCCGCCAAAAGGGCGATCCCATGCTCCGCAGCAGCGACGGTATTGGCCGTCGGCGCATTAACCACCAAACACCCGTGCTCCGTGGCGGCGGCCAGATCCACGTTATCGATCCCGACACCGGCTCTCCCGACAACCTTCAATCTACCTCCAGAGGCCTCGAACACTTCGCGGGTCACTTTAGTGCCGCTTCTCACAATCAGAGCATCACAGAGCGAGATCTTGGTGCTGAG
TRINITY_DN17140_c0_g1_i1	0.0301395	1.95398	GGGGATTGCAACTAAGCTGAACTAATTAACACCACAGATATAACATTAACATTGATCGAAATCCAATATCAAACAGAAGTGATGAGCAGAAGCAGTACCTAATGAAGCTAAAAACATTAAAAAAAAAGGAACAAAAAAAAAGGCAGTGGGGGGTTCTAGAAATTCACTTTTTTTTCCATCTTTCAATAAGGCGGTGGAGGCGGCGGCCTGGCAGTCGGTGCCCATATCACATCAGACGGTAAATGACAACTGTACATGCCCATCCCGCACGACTCTCCTCCACTTGGCGCGTGTTGCCCACTCTCGCCGCCTCCAGCCACCCCAGAGACAGACGGCGAGTGTCCCTCGCCTGTGCCGGCGGACCCAGAATTTCTCCCCTCCTCGTCGATTGGCAATCGG…
TRINITY_DN17184_c0_g1_i1	0.0210328	7.16667	AATGGAAGGATCGGAACATGATGATTCTAATTGGTTCCATGAAATCAAAACTCATATCTGAAGAAGTGGAAGAAGTAATTGATTGCTTGGAACAGTTGGAGGACCTGTGTGAACAAAGGGATCAGTATCGGGAATGGATGATATTGGAGAATTACATAACAGACCTTATCCAGCTTCTAGGAGCAAAAAGTCGCGAGATAAGGAATCATGCTCTTGCAATCCTTTGCATCCTGGCAAAAGATAGTGATGATGCTAAGGAAAGGGTTGGGAAGGTTGAAAATGCAATTGAGTCTATTGTGCGATGTCTTGGGCGTCGGGTTGCAGAAAGGAAGTTAGCAGTGGCACTAATGTTAGAATTATCAAAATGCAACTTGGTAAGGGAGTGCATTGGCAAGGTTC…
TRINITY_DN17239_c0_g1_i1	0.0217782	999	GGACTGATCTTTTCCGACAGAACCAACTCTCTGGCTTTGTCTGCGGCGGGGGCGGCCGCCTCTACCACCAACGGTGGGCAGCTAGAAGTCCTGGAGATGGTGGCACAGTTGAACTCCAAACCCGACACATTATTATTGTTATTGGCATAACCACCACAAGGCCCATATCCCACGAAATCCGGCCAGCCATTATCCACCAGAACCGGGTCCGGTTTCACGGAAAGCGTCGTCGAAAGAGTCACCACCTCACCAAGACCACCTCCACCCTGAAACACACTGCTCAGTTCCCCAAAACGACGCTCTTGCTGCTGCC
TRINITY_DN17250_c0_g1_i1	0.00922466	2.76413	GGGGGCTAAAAATGGAGAAGTGAAATAAAAGCATACATTGATCATTTCCTCTTTGGAACCATTGTTTCTAAAAGCAAGCTGCAATATCCTTGAAATTAGAGTCAAAATATGCAGCGTAGATAAAAACGCAGACAAAAGGTTGCCAAAAACCACTTATTCAAATCATGGAATTCCCTCCGGAAGAATTTGGCCTGTGTCTACCGCCTCAGGGTATGGAGGATGTACTCAGCATACAGGTCCATAGAATACTGTATGGCTTCAACAGCCACAGTTGAGGGTAAAAATTCATTAACTGCAACCTCCTTGTTCTCATTTTTCTTGTAATCTTCGAAGAAACGACGGATCTCAGAGAGGCGATGAGGGGCCAATTCTTTGATGTCAGTATAGTGCTTATACTCT…
TRINITY_DN17263_c0_g1_i1	0.00533704	0.0897436	CATAGGTCGAGGACGGCTCGGGAGGAGTGGAGGAACTTGAACTTGTTGTCGAGCTGGACGAGCTTCCAGGAAGCGCGGGACCGGTAGCCGTGTTCTTTGGCGAGACGGTAGTACTTGTCCAAGCGGTGCTTGCCTTTCACTTTGCCCATTGTCCCGGTAGCGAATGCTGTGGTGGCGGGAGCGGCGGCGGCGGTGGGCTTTAGATTTTTGGCGACCGGTGAGACGTAATTTGTGAGGGTTATTATAAAACCCTACTGAAGGGAACGCCCTGCAGGGTTGGGTTTACTCGGCTCTCCCTCGTTCTCTTCCCAAAAAG
TRINITY_DN17265_c0_g2_i1	0.0128744	2.14911	GCTTTTTCCCTCGCTATATTTTAAGCTCCTTCAAAGCTCCGTCTTGCTCTGCCTCCACACTCTCGACCTACGGCTCTTCACTTTCTTCTTTTTCTCTCTCTTCTTTAAGCCTTAAGCCCATAGCCCCGGACCCGCCATGCCGCCGAAGTTCGACCCGAGTCAGGTGGTGGACGTCTACGTCCGAGTCACCGGCGGCGAGGTGGGTGCAGCTTCCTCCCTCGCTCCCAAGATCGGTCCGCTGGGTCTGTCTCCCAAGAAGATCGGTGAAGACATCGCCAAGGAGACTGCCAAGGACTGGAAGGGACTCCGCGTCACCGTCAAGCTCACCGTCCAGAACCGTCAGGCCAAGGTCTCGGTGGTCCCCTCCGCCGCCGCCCTGGTCATCAAGGCCCTCAAGGA…
TRINITY_DN17358_c0_g1_i1	0.000342519	0.291774	ACACAACAGCTCAACTCAAACCAGGGTTGCAAGAAGAGCACAGCCAAAATTAAGGCATACTTTTCCTAGAAACACCTTCAAGTTTTGATCTTTTGAGTTTGGTTCTTTGACAGATATAACCATGACTGTTGAGGAGGCTCAGGTGGCTGAGGCTGCTGCTGCTGTTGAAGAGAGTAAGAAGATCGTTGAGGAAGTTGATGCCGATTCCAAGCCTAAGACAGTTCAAAAGATCTCCTCTTACAAGGAAGAGAGCAACTTTTTGTCTGATCTTAAAGAGTTTGAGAAAAAGGCCTTAACTGAGCTCAAATCCAAACTTGAAGAAGCCATTCTTGGAAACAATCTGTTTAAAAAGGAGGAGCCAAAGAAGAAAGAGAAGGAAAGTAGGAGTAGTGAGATTGA…
TRINITY_DN17462_c0_g1_i1	3.63505e-08	39.4	ACTAAGCCTAGTTTTGAAACGACTTGAAATTCAAGCCTCCGTGATAATGTGTGCATCAACATCCTTGGTCAGGTTGACAGCTAAATCCAGGAATTTATTTGGATCCGGCACATCTTCACTGACTTTCTCATATTCCCAATTCCAAGTGACCAAACTGCCCTTGTCCTTTGGAGTTACTTGGAGGACAGTCCGGAAGCTTTTGTAGATGTTCAGTATTTCCCCTTCTAGTGTTGTGGCAGTTATGATCTTGTTCGCCGTATCCACTTCAATCCTCCCTTTTACAGTCTGAAATTTTCCATCTAGGCAGTAAGTCCATGTCTTGACTGCAGAAGTGGAATCAAAGTCACCGTCGTGTACTTCCACGCCGTGTATATTGTTGGAATTGGTTTTGGAAATTAT…
TRINITY_DN17478_c0_g1_i1	3.21619e-12	24.2305	AGTTATTCTGTAAAAGAGAAGAAAAAAACACATAAGCTGTCCAATACCCCTCCAGGGGCAAGAAAAAAAAAAAGAAGAAAAGTTCTACTTCACGTAATGGGCAATTATATTTCTTGCACATTAGCCACGCCAATGGTCAGGAACTCCAAGGCATCAAGGGTGATCTTCCCCGGCGGCGAAATCCGGCAGTTCCGGGAGCCCGTCAAGGCGGCGGAGCTCATGTTAGAGTGCCCGAACTTCTTTTTGGCAAACTCACAATCGCTTCACATTGGCCGGAGGTTCTCTCCGCTGGGCGCCGACGAGGAGCTGGAACTTGGAAATGTTTACATTATGTTTGCGATGAGGAGGGTGGCTTCTTTTGTGACCGCGGCGGACATGGCCGTGTTCTTCGTGGCTGCT…
TRINITY_DN17503_c0_g1_i1	0.000135134	9.85714	GTAAATACTCTACTCATCGAGACACCATCGACATCATCATTGCTTCCTACACTGAACTTTCCTGTGCTTACACTGGCTTGAAAGCTATTGGCACGATTTATATGTGTACTGAGCTGACCACCATGGCTGGACTTCTGTTCATTCTCCTGGAGTTGAAGTGCAGATTCCAGATTCCACAAGACATCTCCCATTGAAGGTCTATCAACACCACTTTCCGCCATGCATTTCTCAACTATTTCTCTAAACTTCTTCAATGATTCTGCCTCTATTGGGCCTTCCAAAAGAGGATCTATAATTTCCTCCATCTTCCCTCTCTGTCTACATTTT
TRINITY_DN17577_c0_g1_i1	0.000270118	999	GAAGCTGAGGACTAGATGTCAGACCTCCTTGACCGAAAAGGAGTGTGTTAGTTTGGCTCTGAGAGGGCTGAACTTCAATATGAGGGAGAAGTTTGAAGGGCAAGAATTCACCGATCTGTGCCACCTGACCACTAGAGCCGCTAGTTATGAGCGGTTGCTGAAGGAAAAGAAACAGAGAAAGACTTCATCCAAGGACACTTACTACAAGAATCCAAGTCTAGAAATAGCTGTGGTCGAGTATGATTCGACCTCTGAATCTGAAGACGAAGAGGTGTGTGTGGCTGAACTTGTGCAAGGGAAGCCCTATGAGTGCCCAGCGTT
TRINITY_DN17661_c0_g1_i1	1.01927e-28	42.2329	ACAAAGCCCAGCCTATATAGACTTTAATAATAAAGGCAGAAGTAACGTGATACTGTAGTCCCCATATTCCTTGTTTTCATTCTTGGACTCTGTAACTTTCAGCTCTTCGTTCTCAATTCCTCTCGTTCTTAAACCAGGGATCAAAGAAGAGAGCAGAAGGCAAAAGGCAATTATGAGTCTAGCAGGTAGGGTTTGGATTGTGGCAGCAAGTATTGGCACAGTGGAGGGGTTAAAAGACCAAGGAATATGCAGGTGGAATCAGACAATAAGATCGCTTGAAGAACTTGCCAAGGACAATATCAAGACTTTTGCTCAGGACAAGATGCTGCCTTCCTCTGTAATGGAGAATGTTAGCACGGAGAGATCCGAGGAATCCTTGGAAAAAATTATGCATTTGGA…
TRINITY_DN17666_c0_g1_i1	0.00219614	5.91579	TGCTAAGAACCAGGCGGCTGTCAATGCCGAAAGGACCATCTTTGATGTCAAGAGACTTATTGGAAGAAAGTTTGAAGATAAAGAGGTCCAGAGGGACATGAAGCTTGCTCCATACAAGATTGTTAATAAGGATGGAAAGCCTTATATCCAAGTGAAGATCAAGGATGGGGAAACCAAGGTTTTTAGTCCTGAAGAGATAAGCGCCATGGTTCTGATTAAGATGAAGGAAACAGCTGAATCATTCCTTGGGAAGAAAATCAAGGATGCTGTGGTCACTGTTCCCGCGTACTTCAATGATGCCCAGAGGCAGGCCACCAAGGATGCTGGTATTATTGCTGGACTCAATGTGGCTAGAATTATAAATGAACCCACTGCAGCTGCCATTGCTTATGGTTTGGA…
TRINITY_DN17808_c0_g2_i1	0.0241735	3.3125	GTTTGGGGAAGCCTTAATTTCTTCGGTTTTTGCAACGGTTTCTTCGTTTGAAGCTTCGTACTTGCAGTTACAAACTGCGCACGTTCCTTTCAGCGAAGACAGCATTAAATCGGCCGATGAATCTTTGGTTTCTCATCTTCAGAAACTGTCTGATTTCCGGCGCTTTTATCGAGATTTGAGTAGGAATCCTGACATTTCTCAGGATTTGCCAATTGGTTCTTCCCTGGAAGCTCAGGTACAAGAAAATCAGAGCAAGCTGAGAGTTCTGGGAACTTTTTCGGACCGGCTACAAGCAGAAATTGATCACCAGGACAATGAGGTATTGGCTTTGAGGAAGAAATTAAATGACTTGCAAAAGTCCAATTCAAGGTTGTCCAAGAGGTTAGCAAAGAATTTGAA…
TRINITY_DN17854_c0_g1_i1	0.00163795	0.143345	ATGTGTCCTGGTTCTCCCCCTTCTCTTACCTTCGGCACGTGCACTCTCTCTCTCTCCAAAATTTTTTAAGCCAATGAAACTCACAAGGCCGATGACTCCAACACAAATGTAGCTAGACAAACACAAACCCACTGTTACCATTTCACCAGTCTTTTCTTCACTCTTTAGTCGCAACACAAACCCAGATAATACTGCTAAAATAGTGCATAGAACTTTGGAACCCAACCAAGAAACGTTACAAATCCTCTCTCTCTCTCTCTCTCTCTTTATGGACCCAAGTTTGCTTTTACTTCAATGACTACATCGTTCTCTTTCAAAGCTTTGGTGGAGAGTGAATGGGGTGCATGGTCTCTCAATTAGCTTCAAAATTTGCCTTCTTTCCTCCATCTCCACCCACAT…
TRINITY_DN17948_c0_g2_i1	0.000176244	6.68889	ATAAAAATAGAATAGATAAAAAAATTCTATTTGACCCACTGGTCGTAGGCTTTTGACCCACTGGTCGTAGGATGTTGACCATTACTGTCAACTAGGGAGACCTCAGTCATCTCCCCACCAATGAAAGCTGGTGACTTCTGAAACTGAACAGGGAACTGTCAGGTGCACCCATTGGAACAAATCCATTGTTCTAATGTTCTACACACAGAAGTGAAGTACAGAAGAGCAGGAAATTCACTATTTTGAATAAAAAACTTAAGATGTTCATCTCCAAGCCTAGCCTACTCTACATTATCATATGGTTTCGCGGGCACGTCCAACCGTACCTTGCCACTTGCCAGTTCAAAATCTAAAAGCCGGTCAATAAGACAGATCCGGATCCTAGTGCTTTCGAGATGG…
TRINITY_DN17974_c0_g1_i1	0.00275828	2.43599	TTGTCTGGAATGAAGAAGAGGAAAGGCAGTGATGAAGCTGCTGATGATAGGAAAAATATGGAAGTTTCCAACATTTTTCTGATGCTCCGATTACTCTTTGTTTTACACGATCATATCGTCGAGATTTAAGGTCTTCAAAAAAACACCCAGAACCAAGATCCTTACTCAAAGTTTTGAACGCTTTCAAGATTGAAAAATTTATTCGAGAAGCTATGAAAGATTGCTACAAGACATCAATGGTTTACGAAGAAAATGGTCTGCCACTAGGGCACTGAATCTGTAATCAAGTCCATTTGATTTTACACAAAGCCCACGTCTTGCAACTTTCCGTAGTCCATACACGAAGAAAATAATGAAGGCATCACAATTCACGCATGTAACCACCTAATAGAAAGTCGA…
TRINITY_DN18015_c0_g1_i1	0.00868379	11.7586	GGAGCCGTGAAGACTCTGTCTACTTTCAGCTTGGCCAATCTCAATTTTGCAGGCTTCAAATTGTCATCCGCACTGGGAGGATCAACCCAATCATACGACTTGATGTGCATTGTTCCGAGTAAAATCTTGCTAAAAACTGTCATTCCCGGATGGTTATGAAGGGGAATGACAGCAGTTGCAGGAAGAAAAAAAATGTACATCGAAAAGTTGTCGCAATGGCATACGTTTGTGTAAGTGACCCTCGGAGTCCCTTTGAATGCTATTTTAGGACTGAAGAACAGCAACTTGCTGCTTAGCC
TRINITY_DN18160_c0_g2_i1	6.07799e-22	11.6961	CACGTTTCTAGAACATCAATAATTTAGCCAAAGTTTCCATGATTGACATCATAGCTAAGAACATTAGCTGTAGGCCCTCTATATATGCACCATTGTTGTCTGAATTCATAACCCCAGCTTCAAATATCTTCTCTTGAAGCCTTACATCCAGCGTTTGTCGCTTCCTTAATTTCTTGCGACCTTAAATCTTGATTGTCAGTCATGATGGAGTTGATTCCCGGTCTCCCTGATGATGTTGCATATGATTGTCTAGTTCGTGTTCCGTACAAGGAATTCGAGACCGTTGCATCCGTTTGCAAAGGGTGGAAGGGGGAGATCGAGTCGCCGGAGTTTCGCCGGAAAAGAAGAGTTGCTTGTAGTAGCCAAAAGGTGGTGGTTGTGGCCCAAGCACAAGTTGGC…
TRINITY_DN1818_c0_g1_i1	8.1647e-06	3.13711	TATAAACTTTACAGCCATGCACTCTTAGAGCGCACCGTTCTCGTTTCTTTGCTTTCTTTAGTTGCTGCATTATCGGAATATTTAGTCGAGATACTACTAAATCAAGGGCAAAACCTAAAACAGAAGGAAAATATAGAGACGGAGAGAGAGAAAGAGAGAAGAGAAGGAGGAAGAGCGGCGGAGACTTGAAAGGTGTTTTTTTTTTTTTCTTTTTATTAGAGAGAGAGAAGCTGCGAAGGGAAAAAAAAATGCAGAGATTATTAGCTAAAAGGGTATTATTGGGAAAAGAATTTTCTCGATCACAACGCTGCTTCTCTCAGGCCGTCCAGGAGTTACCAACCGTTGAGAATGACGTCGTTGTTCCTAAAATGCCCCCTTTCGACTACTCTCCGCCTCCTT…
TRINITY_DN18210_c0_g1_i1	0.034735	4.14286	GCATTCTGAAACGTCTCATTATATTAGCCCCGTGTCCAGCAGTTCCAGTACATCACTCTGAGCAAAGACTCTTCGGCCTGTTTTCTCCTAATCCCATCATCAGCACCCCCACTACCGGTGGAAGACAATGCTTTCTTGCTGCCGTTGTCCGCGGATGTCCGCTTCAAAACATGACCTGCAGTTTGGCCTTCTGTTGCAGACACATTGGCTGCCTTGCAGACTATGCTCGAATAGCTCATCTTTAACCTGCATTCCAATGAAATATCCCTCACTCAGCAAGTTTCAACTCATCATTTTTCTTCTTGATAGTATGCTGGGGAATGGAACTATGTGGACTCTATAAATAAGATTGCAATTGAATGGTATCAGGTGGCGAAGAAGATG
TRINITY_DN18231_c0_g1_i1	0.00520271	0.045045	GGGGGGAGGGGGAAGTGGATAGGCAGATTAAAAAACTTTTTCTGGTCAGGGAAGATTTTTCTTCAGTTTTTTTTTCTTGATCTAAACAAAACCCATTATCTTCACAAAGTGGCTTATTTAACGGACAAAGAGGAACACTGAATCGAGATTCAGGAATGGTTAGCAGCTTCCCAGTAGGTTGTTTTCAAATTTCAAGAAAATAATAACTATTCCGACCACCCTGTTTGAGATCTTCTTGGCTGGTTTGGCCCAGTTCCTTTGTGAAGCAGTGCTTCAAGCAACGAAAAAAGGGATAGATAGGCTATAAGAAGAACATTTTTTTCTGGAGGAGGAGGAGTTGTCCTCGTCAGTCTATGGCAGTAAATGCTTGTTTTGACGTTAGATGA
TRINITY_DN18250_c0_g2_i1	5.00773e-31	19.7859	CTGGTGGACGACTCTCTTCCTCCATCCACTTATGAAGGAATGCATGCTGGCACAATCACATGCACGTGTAAAATATGAAAGCACATAAACATGAAGTACTTTATGATATTTTACCTTTTCACTCTCTTTGGCTATGTTCTGTAAGAAAGTTGGAAAAAAATTAACGAATAATAAGGTAAAAGGCCAGCAAAAAGCCCTTATAAAACTACTTGCAATCCTTGATCTTTTGATCACAGAACACAGCCAAACCCCAAAAAGATGGCTTCTTTTCGATCTCCTAACACCGTCCCTACCACCATTCCCGCTTCCTCTTTCTGCCACTCGTTTCCAAAGCCATCCCAACTTTTCATCAACCAAAGGAGATGCAATCCTCAAGTCCCTAAGCCCAGGGTTTCCTGC…
TRINITY_DN18287_c0_g1_i1	0.000125419	5	GGACGAGGGATGAGACCGCCACCAGTAGTTAGCGAAGCCAATGCGTAAGAAAGAGGAAATTATTGAGAAGTAGAACAGATACATTGAACCTGGACATACTTGATTCTTCACACTATAAAAGGGAACCAGTGTGTGTCATAAGGCAAGCAAGCATCTAAGCTTCTACGGATTAGGATCTCAAAATCAAAGAAGAAGAAGAGTGAGGGGAAAAGCAGATAATCGTAGATCAAATGGCAAGAGCGGAGGAAGAGCAGCAGCTGCGGCTCAGGGAGAGAAACGAGGAGCTGGAGAGGGCCCTGAAGGAAAGCCAAAAGAGAGAAGAAGAGATGAGAATAAAGCTGGAGAGGGCATGGGAGCGGCTGAGATTGGCAGAAGAGGCGGAGGAAAGGCTGTGCTACC…
TRINITY_DN18317_c0_g1_i1	0.00189731	2.95474	GGATCTTGATGCCCCGATAGCTTTTCTCATTCTTAAATCTCACGCAAAAAATCGGAAGAAGAAAAGGAAGAGTGGTTACGAGGAGTATTACAGAACAAGAATGGCAGCGATCTTAGCTCGCAAGACCCTCTCTGCTCTTCGTGCTCGTCAGTTTGCTGTATCAGGCCAGGCCTTGCAGGGGTCAAACCATTTTCCGTTGCGCCCTAGTGCACATTTCTACTCCACCAAAAAAGATGATGAAGAAAGTGAGCAGCTTACTAAGGAGATTTCAAAGGACTGGAGTTCAGTTTTTGAACGAAGTATAAATACACTGTTTCTCACTGAAATGGTTCGCGGAATGATGTTGGCTCTCAAATATTTCTTTGAAAAGAAAGTCACTATCAACTACCCTTTTGAGAA…
TRINITY_DN18339_c0_g1_i1	0.00156828	3.43854	GGCTGTGATGGCTAGACGCCGCCCGTGGGGTGAATTGCTAAAGTTTTCGAGCTTCTCTCGCCCTTACAGTTACGGAGAAGCCATGGCCCGGGTCAAGTTCAATCTCAATTACTTCCGGGTCAATTACGCTATGGTATTCCTTGCCATTCTCTTTCTGAGCTTGCTCTGGCATCCGGTTTCGATGATAGTTTTTATCGTTATTTTCGTTGCTTGGTTTTTCTTGTATTTCTCCCGTGAAGACCCCATTGTAATTTTCAATAGGACTTTTGATGATAGAGTTGTATCTTTGGTTCTTGGTATTGTGACTGTGTTGGCATTGGTGTTTACTCATGTGGGGTTGAATGTTTTGGTGTCTTTGATAATTGGGGTTGTTGTTGTTGCCCTTCACGCGGCATTTAG…
TRINITY_DN18366_c0_g1_i1	3.80677e-20	722	GCGCAGCTTTCACTTACATCCCTTGTGTGCTTTTTGGGCACACTACAATCCATAGCTGTCACCCTTCTGATGGAACACAAGCCCTCTGCTTGGGCCATTGGATGGGACATGAATCTTCTTGCTGCTGCTTATGCTGGAATTGTGTCATCAAGCATTGCATACTATGTCCAAGGGATTGTCATTTACAAAAGAGGTCCTGTCTTTGCCACTGCCTTCAGCCCATTGATGATGGTCATAGTAGCAATCATGGGATCTTTCATTCTTTCTGAAAAGATTTACATGGGAGGTGTTCTTGGTGCGGTACTGATTGTAGCTGGACTTTATGCGGTTCTATGGGGCAAGTACAAGGAATACAAAGAGAAAGAAGG
TRINITY_DN18399_c0_g1_i1	0.0116501	2.14758	TTCAAGACATCAATAGCTGTACGTGTGGGGGGGTTGAAGAGAGAGAAACATGGTGTTCTTTAGAAGAACCGTTTCTTTGCTTTCTACAAGACTTCGTTCTCGTGCCCTTCAGCAGTCTAATCTCAGCAATTCCGTCAGATGGCTTCAAACACTTACCTCTTCTGATCTTGACCTTCATTCTCAGTTGAAGGAATCGATCCCAGAGCAACAGGAGCGATTGAAGAAAATTAAGTCGGAATATGGGAAAATTCAGTTGGGAAATATTACTGTGGACATGGTACTTGGTGGAATGAGAGGAATGACAGGACTACTGTGGGAAACCTCATTGCTTGATCCAGATGAGGGAATTCGGTTTCGTGGTCTGTCAATACCTGAATGCCAAAAATTGTTACCAGCTGC…
TRINITY_DN18407_c0_g1_i1	4.32231e-09	6.16136	AAACAGTAGCAACGCTCAGTCAAATGCTCATAGCCTCTCGCGAAGCTTCTAGCCCTCCTTTTACCTCTGAACACTGTTTTGGTCTCCTGCGCAGCGTATCGATCAATATCTCCTCTCTGCGTGTCTCTATTTCTCTTAGATCGAATAGCCATCGCCGGATTGCAATTAAGATTAAGCAATGCCGAAGGTAAAGACAAATCGTGTCAAGTACCCAGATGGTTGGGAACTAATTGAGCCTACTCTCAGCGAACTTCAAGCAAAGATGAGAGAAGCTGAAAATGATCCACATGATGGCAAAAGGAAGTGTGAGGCTTTGTGGCCTATATTCAAAATAGCACATCAAAAGAGCCGCTACATTTTTGACCTGTACCATCGAAGGAGAGAAATATCAAAAGAATT…
TRINITY_DN18407_c0_g1_i2	0.00672762	3.13841	AAACAGTAGCAACGCTCAGTCAAATGCTCATAGCCTCTCGCGAAGCTTCTAGCCCTCCTTTTACCTCTGAACACTGTTTTGGTCTCCTGCGCAGCGTATCGATCAATATCTCCTCTCTGCGTGTCTCTATTTCTCTTAGATCGAATAGCCATCGCCGGATTGCAATTAAGATTAAGCAATGCCGAAGGTAAAGACAAATCGTGTCAAGTACCCAGATGGTTGGGAACTAATTGAGCCTACTCTCAGCGAACTTCAAGCAAAGATGAGAGAAGCTGAAAATGATCCACATGATGGCAAAAGGAAGTGTGAGGCTTTGTGGCCTATATTCAAAATAGCACATCAAAAGAGCCGCTACATTTTTGACCTGTACCATCGAAGGAGAGAAATATCAAAAGAATT…
TRINITY_DN18435_c0_g1_i1	0.00537233	116	TCTTGATTGCTGTTATTGGTGCTTGTGGGTTTCTGTTATTCCCTTATGTCAAGCTTGTTATTGAATTTGTTGGCCTCATCCATTATGTGGTTAAAGAGGAGATAATGAGAAACCCAATTCTGTATGGATCCATAGGAGTTGGTACTTTTTGTTTTGCTATAGTTGCCTGGATAGTACTTCTGTGTACAACTGGGAAATGTGGGAATCCAAATTGTAGGG
TRINITY_DN18441_c0_g1_i1	0.000282218	0.238687	GGAGAAGGGGAGAAGAAAAAGAGGAGGGAGAAGGAGGAGGCGCCTGCCTTGTTGTTGTAGTCATTCTATTTATAATCTCTAGTCCAACAGGCGCTCCTCTGTGCATTTTCAATCATCATACGAGCTTCAATCAAATCATCTCCGAAAGAAAGAAAGAAAGAAACAAACAAACAATTAATAATAATAATAATATTATCATCGTCATCATCATCAGGTGGTGGTGGTGGTGGTGGTAAGAAAATAATGGAAAAGTACGAGAAGATAGAGAAAGTAGGGGAAGGAACATACGGAAAGGTGTACAAGGCCAAGGACAAGACGACGGGGCAGTTGGTGGCCCTCAAGAAGACGCGGCTTGAGATGGACGAGGAAGGCATCCCTCCCACCGCCCTCAGGGAGGTC…
TRINITY_DN18482_c0_g3_i1	0.0143733	3.47337	ACGCCTTTGGAGAGACCAGGCTAAAATTTCGAAAGCTCATAAATCGAGTGGACGGTAGAAACAGTAAACAACTGTCATGCCTATTATACTCCTCCGTTGATTAGCTCTCATATAAAGGAAGCAACCAAAAAGGTAAGGATTGTTAACAAAATTTCATACAGGCCCAGGAGCAAAGAATTAGTCAGACTGTTTCTTTTGCTTTTTCGACGAATGCTCATTCTTAACATTTTTCATCTTAGCTTCACGACGCTCTCTCTTTACTCCTTTTGCTTTGTTGGGTAGTGCCACACTTCCAACCTGCTGATCTGGAATATAAATCTTCCCATATTTCCCTTGTACAGCATCATCACTAACATTTTTAATCTTCTTCTTAGTTCCATCTTTAGCTGTTTTCATAGC…
TRINITY_DN18538_c0_g1_i1	4.88124e-07	0.154154	GTTGGGGTGTCTGAAATTAACATTGAAAGAGGCAATTTTGGCCATAAAAGGATCATTTTAAAGCGAATCATGGAACTGAGCGATGTCCTCACCATCTGGCTATGGATCATACTGGGTGTAATTGGCTTTGGAAAGGGGCTGAAATGGATTCTGAAGAATATCAATTGTTGGCGCTACGAAAGCCAACTGGGTGAAAAGAAGTATTCACTTCCTCCGGGTGACCTGGGCTGGCCTTTCATTGGCAACATGTGGTCCTTCCTCAGAGCTTTCAAATCCTCAGACCCTGATTCCTTCATGCGCTCCTTTGTTTCCAGATTTGGACGTACTGGAATCTACAAGGGGTTCATGTTCGGGAGACCTTGTGTGTTTGTGACTTCACCTGAAACATGCAGAAGAGTC…
TRINITY_DN18600_c0_g1_i1	1.77195e-05	3.72714	GCCGGCCGGGCGGGGGGGGGTGCAAAAGTTTCTCCATTCTCCATGTCTCCTAGTCCCACTTATTCTTCGCCAGCGAACCATCAACTCATTCATCAATCCCAGCAGGCGGGGCGAGGCGGCTCATTAGTTCAATTAATGAGGGGAGACTTCAATGACGCTCTTGATACTGGGGGCGTAGAGAGAATAGATGAGGGCCTGCCTTTTGGCGACTTCGAGCTGGGCCTTGCCGTCGGAGTAGGCGGCGGAGATGGCGGAGGGGTCCGTAAGGTCCTTGTTCTGGCGGAAGCCGTCGATGGTGCGGCGCTTGGTGTACTCCCTGATGTTGTAGTCGGCAAACTGGCGGGCCGTGCGGAGGAGGGACCGGTACAGCGACAGCACCTCCGCTCTCGTAACCCCAAA…
TRINITY_DN18651_c0_g1_i1	0.0473209	999	GTTGAAAAGAAGGTGGAAGAATGGGCTGTTTGCTAGCATTAGTCAAAATTAAGAAAATCACACCGCAACCAATATCACAGGAGATTCCAACGACAATTAAAGCGGTCACTGTTACTGACTGGCTGAAAGGCTCTTTCCATTAATGCGGCCGGCCGGGAAACATTTGGACCAAGAGACAGAGAGCCAGCAGCTCTTAGCGGATGGAGGGAGAGAGGGAGCAGAGACTAATAACTCAAGAGGGCAACATA
TRINITY_DN18671_c0_g1_i1	0.0484481	3.25625	GAAAAAAAAGGCATTCTTCTTTTTGTTGGTTCATAGTCGGCGGGTCTTGTTACTTTATGTTTCGGAGTAAAAAAAAACCTCGATCAAGTTCTAACTATAAATATCTTAAGAGAAGAAAAACAAGAAATCGTTTGGATTCGAGGCGAAACCCTTCTCCGCCGTTACGAAGTTCTTCTGCTCTCATCTTCGAAAAGGAAGGCTAGAGTAAGGGGGGACTGAGTCTCGTTCCCATGGTTGCCCCCCAGAAACTGGGTTTAGGAATTGTCCACCTAAGTGCCCTGAAGAGCAGTGGCTCAGTTGCAGCGCACCAACTGAGAGATACAAAAAATGTATCAAAGATCAATCGAAAAAAAGAGCAAGAAATTAGATCCTTACGTTACGCTTCTGGGACTCCTCGGC…
TRINITY_DN18678_c0_g2_i1	0.00102286	4.95161	GTGATTGACCATGTTGAAGCAATCACCTAGTAGAAATGCGAGGCCAAAAGGCATCAAAGTGAAGCATATTCTTCAGATATGTCTGCTACTGGCCATTTCTGTTTGGCTACTTAATCAACTGAAGCACTCCTATGATAAGAAGGCACCTGATGATAGCACTGGAAAGATGTCAGAAAAAATGCAAAGCGAGCACGAAATCTCAATACTCGGGAGGAAAGACCTTCCTAGAGTGGAAGAAACAACTTCTGATATCAAAGGTCAAGGGGAACAAGCAGAATTGGAAGAAGAGATTGAAGATATTAAACCTGAAGAAAATGAGGATGAAGGAAGAGGGGGCGGAGATGATGAAATAGATGGGCATGATCAAGAGAGAGCAGAAGAGGAAGAACCTGAGGAAGT…
TRINITY_DN1875_c0_g1_i1	0.0321799	2.08946	GGTAGTTCTGACATTCAAGAGTTTCGGTTGGGCACAGTATTTTAAATTGGCCCATAGTTTTAAGAGTGGAAATAATTATGTAAATACACCATAGAAACCATTAATTATTGGCATAATATTCTAGTAATCTTTTACATCTACAATAACAAGTGGCGGATATGCACAATGCCAGCTTCCACTTAGATTGCAGGCCAATCTGGGCCACCACATCGGTCTTATATGGAAGTGTAGCTGTAGTCGTCTTCCGACGACGCAGACTGACCAAGAACTGATAACAGAACAAAGGCACCATACAGTACAGTAACCACTGCGGTGAAGTTTACAAGTAAGGCCTCGGAACCATATTTGGCAAGTCCAGAGTTCTCAAGAAATGTAAGCTTCTCCAAGAACCCGATGGCT…
TRINITY_DN18767_c0_g1_i1	0.00985905	24.9	AAAAAAGAAAAAAAAAAAAAAGGGAAAACGAACAATCTTTTCCTAGGCGAACAGGCGGATCCGGAGTTTCGCTCGCCGACTCCCGCCACCGATTGGGCCGGCCGATCGGCATCGTTGTTTGTTGACGAAGAATGGAGAATTTGATAACGCTGGTGAACAAGTTACAGAGGGCGTGCACGGCCCTCGGCGATCACGGAGAGGAGAGCGCGTTGCCCACTCTGTGGGACGCATTACCCGCCATTGCGGTCGTTGGTGGACAGAGCTCTGGAAAGTCTTCCGTGCTGGAAAGCATTGTTGGAAAGGATTTCTTGCCTCGTGGGGCAGGGATTGTTACACGGCGTCCTCTTGTCCTGCAGCTTCATAGGATTGATGAAGGAAGAGAATATGCAGAGTTTATGC…
TRINITY_DN18846_c0_g1_i1	6.87828e-18	12.7264	GACACTCAGTTTTTCCGAAAAGAAGGTGGGGGTTGGACCAGTCCCTACGGTGAATTCTTCCTCACTTGGTACTCTCAGCTGCTCTTAGACCATGGTGAAAGAATACTGTCATCAGCCAAGGCAATATTTGAGAACACAGAAGTGAAGATGTCTGTAAAGGTTGCAGGAATTCACTGGCACTATGGAACCCGGTCCCATGCGCCAGAGCTCACAGCAGGGTATTACAACACTAGGTTCCGAGACGGTTACCTTCCTATTGCCCAAATGTTAGCTCGCCATGGTGCAGTATTTAATTTCACCTGCATAGAGATGCGTGATCATGAACAGCCCCAGGATGCTCTCTGCGCCCCTGAGAAGCTTGTCAAGCAAGTGGCCTTGGCAACTCGGGAAGCACAGGTT…
TRINITY_DN18854_c0_g1_i1	4.40108e-06	8.24444	GCTGATATCTCACCAACCTCTGCTTCCCAGTTCTTCATCTCCACTGATGGAGTCATCAATTCAAGAGCTAGGGTCTTGGGCGGTGGAAGTTCCATTAATGCTGGTTTTTACTCTAGGGCTAACTCAAGGTTTATAGAAAAAGTGGGCTGGGATGTAAAGTTGGTGAATAAATCCTATCCATGGATTGAGAAACAAATTGTTTTTCATCCTAAGGTTGCACCATGGCAGGCTGCTGTAAGGGACGGTCTTTTGGCTGTTGGGGTGTCACCTTACAACGGAATCACTTATGATCACATCAATGGAACAAAGTTTGGGGGCACCATTTTTGACCGGTTCGGCCGCCGGCACACTGCTGCTGAACTACTTGCCTCAGCCGACCCTCAGAAGCTCACTGTCTTG…
TRINITY_DN18883_c0_g1_i1	1.52578e-30	32.8065	ACAATTATCGCATCCAATACCAAACAAAATATACACACAAAAAAGGGGTGTCTAGGTAGTAAATCAATAAATAAATCAAGGAATGGCAGGTGCTGACAAGCAGGTGGATTTTGAAGACTTGTTGCCTGCAATGGCGAACAAGCTGGGCGGAGAAGGGCTGATAAGGGAGCTTTGCAATGGGTTCCAGTTATTGATGGATAAAGAAAGGGGTGTCATCACAGCGGAGAGCCTGAAGAGGAACGCTGCCTTTCTGGGTCTGCAAGATTTGAGGGAAGATGAGATTGCGAGCATGGTTCAAGAAGGCGATCTTGACGGAGATGGGGCTCTTAATCAGATGGAGTTCTGCGTCTTGATGTTCAGATTGAGCCCCGAGTTGATGCAAGAATCAAGATTGTGGCT…
TRINITY_DN18885_c0_g2_i1	0.0105409	2.39892	AGCATTGGAAGCACTGTACGGAAGAAAAGGAGTCAAACTTCTCGTCGGCCTAAGTCTGATGCTAAGTCATTTTCAGATAGTCATGATTATTCTTCCCTGTTGATAAGTGACATGAATAAGGCTTCCATTGATGGGACTTCTAATGAAAATTCTAGGAGGAAAGAGTTCAATCTTAATCAATGCCTGTCCAAGGTGTCTTCTGCTCCTGGAATTAGTTCTGATTGGGCTCATGTAAAGGACAATGAAACTGGGGCATCCAATGAATATTACTTTGATAGCCTGGAAAGAAGTTCATCTAATGATAAACATTCTAGTGAAGGTGTCCTTTCCCCTTCTGATTGGAAAAGTACAATCAAGCTTGGTTCAGGGCCAAGAATGACTAGCATTGGGAGGAATGGT…
TRINITY_DN19018_c0_g1_i1	0.00376342	17.7	TCTGGGGGAAGATCACCCTTCAACCCTAGGACGACAAAATCTCCACTGGCTCCATCCAAGAGCTCCCAATCTGAAAATTTGCAACATTTCCGCACACTCACTCGCACACCTATAGCTACACACACACACACACACATTTCTACAACAAACCAACAGCTCTCTCATTTGGTCATTTTATATTTTTGAAATTATTTTTGTTATTTCGATTGTTTGTTTGTAAAAAGTGTGGAAAATTGAGGGAAGAGAAAAGAAAG
TRINITY_DN19027_c0_g2_i1	0.0442616	2.13433	AGCCCTTCCCTCGATTTCAAATCCCTTCTCTTCTATTCTCACTTCGAGTAGCCGCCAAAAGTTTCGGAGCAACTTGGTGGCCACAAGCTTTGTTTCGTCGCTCTCCTCCCTGGCGCCTCAGCAACAGCATCACGTGACGGCGGAGTGGAACGAACCGTTGTCTTGCTCCGAGGTCGGCGATGGTGGTGGCAGCGTTGTCGAGGAGGACTGCAGGCCGTCGATTACCGTTCGAGCCTTTTTCTTTTCGACTAGTGTGGATTTGAAGAGCTTAGTGGAACAGAACAAACACAATTTTATCCCACCAACATCGCGTATGACCAACTATGTTGTACTTAAGTTCGGAAATCTCTCTGAACCCTGTGCTTTTGGAACATGCATAAGTGGAAGTGATTGCTGTTA…
TRINITY_DN19079_c0_g1_i1	0.0277112	5.63462	TGCCTCTGGGGCACGGTAACCTGCTGCCCTCATCACCTGTGGGGGCATTGGGCGCATCAATGTTGCCAAACCAACATCAGATATGCAACCATATCCTTGGGGGCTGAGGAAAACGTTAGAGGCTTTAATGTTTCCATGGACAAGTTTGTCGCCGTTCTCTGAGTGGATATGAGCAATGCCCCTTGCCGCACCAATTACAATCCTCAGCCTTGTTTCCCAGTCCAAAGGCGCCCGGCCCTCTACCCTGCTACTATGTAGCATTGCAGACACGCTTCCCTGTTCTTGGTAATCATTCACCACAAGTTTCTCATCTTTTGAGTAGTAATATGCTCTTAGTGGAGATACATTTGCGTGCCTTACACTTCCAAG
TRINITY_DN19172_c0_g1_i1	1.99463e-09	323	GCGCTTTGGGATGCGGAGGAGCTATTATCGCCCAGCCCCCTAACCTAATTCGGCACCGGGTTTGGACCGCAGGGAACCGTAGCATGGGGGACGTCTGATCCTTTTGCCGCCGCAAGGCTGGCTAATCGTACGCAGCAGGCTCGAAGACCCCTGGTTCTGGAAGGCACATGAGTTCGAACGCTATGTGAAATGTGCGACCGACACTACACTACGTAGGTACTTGTGCAGGTGAGGCTAAGGTCGGTCCTAGAAACGGCGGCAGCGGCGCGAGGAGTTAACGACCGGGCGTGCTGCAACCTAGGGATCACCAGGAAGCTCTTTCGCTCTATAGGGATCGGGGGGACATAGCACAATTCTTCTTGGAGGAGGGTTGGTTTGCCCGGGTGACTGATCCTGCCA…
TRINITY_DN19187_c0_g1_i1	2.14554e-05	11.7222	AAGAAGCAGCAAACGGCAATGGCGTCGGATTCGGAGGATTCCTATAGCAGCAGCAGCCATGGCCGGTACAAGAACAGGAACAACAGGAGTGACAACAAGAGCTACAACAGCAACAAAGAGCATAGTTTCTCTCCCTCCACACCCCCTCCAACTTCGGTTAATTACCGAACCGCCAAGCGAAGAAAGGGAATTCCCCACCGAGCCCCTTTGGGAGGACTAATCATAGAATATTAGTACCTATACTTCTGCCTATTTATGCAATGACCCCCAAAAGCATACGTTCCAATGTGGCCAATACTTGAAGCCTTTTGCCCTATAAGTATCAGTATCGGTGGATTAACAGTTTGTCTCTTTATTGCTATGTATATAGAAGCAGTAGTTTGGGAAAAAGAAGGAAAT…
TRINITY_DN19215_c0_g1_i1	0.0212967	5.35714	GTCTCGGAAAGAGTATGATGGCAAGATTGCAGATGTTTGGTCATGTGGTGTGACACTGTATGTGATGCTGGTTGGTGCGTACCCGTTTGAGGATCCTGATGATCCTAGAAATTTTCGTAAGACCATTGGTAGAATAATGAGTGTTCAGTATTCTATCCCCGATTATGTTCGCATCTCTGCAGATTGCAAGCACCTCCTTTCTCTGATTTTTGTTGCCAATCCTGCTAAGAGGATTACCATTCAAGAGATTAAGCAGCATCCTTGGTTTCTTAAAAACTTGCCAAAAGAAATCATTGAAATTGAGAAAACAAACTATGCGGAGTCACAAGGTGATCAACCATCTCAAACCATTGAAGAAATAGCACGCATAGTACAAGAGGCAAAGACGCCTGGGGAAGT…
TRINITY_DN19245_c0_g1_i1	0.00415842	11.6061	AGAAAGTGTTCAAGAAAGACATTGGTCAAGCTGCTGGCTTGCTACGACTCCACTTTCACGACTGCTTTGTTCAGGGATGCGATGGTTCAGTGTTGCTTGATGGGTCAGCAAGTGGACCAAGCGAGCAGGACGCTCCTCCCAACCTGAGCTTGAGAGCAAAGGCCTTCGAGATCATCAACGACCTCCGCGCCCGCATTCATAAGCGGTGTGGCCGCGTCGTCTCTTGCTCTGATATTCTCGCAATTGCAGCGCGTGATTCTGTTCGCTTGTCAGGTGGACCGGACTACGCTGTACCATTAGGAAGGAGAGACGGACTAAACTTTGCAACACAGAGCGAAACCTTAGCCAACTTGCCACCGCCATTTGCAAATGCCAGTACAATTCTCTCCTCTCTTGCCA…
TRINITY_DN19288_c0_g1_i1	0.0298722	0.015625	TGTCGGTCAGTCAGGAGTATTTAGCCTTGGAGGATGGTCCCCCCATCTTCAGACAGAATTTCTCGTGTTCCGCCCTACTTAATATGCTTCTTATAACCTTTCGAGTACGGGATTATCACCCTCTACGATTGACCTTTCCAAGTCATTCCTCTAAATTATAATCAGTCGGCTCCTCCCCGTTCGCTCGCCGCTACTAGGGGAATCTCTATTGATGTCTTTTCCTCGGGTTACTGAGATGTTTCACTTCTCCCGGTTTGCCTCGTAAATAAATTTACGATACCTGTCTTATGACAAGTGGGTTTCCCCATTCAGATATCGCCGGATCACAGGA
TRINITY_DN19362_c0_g1_i1	1.28001e-05	12.1944	GAAACTTCATGCCGATATGTCAGATAGAAAACTCCAAAGATTTCGGGGGGGCACCTATCGAGAGCATTGGTCAACTTGCTTGAGAGCCGACGAGGCTTGGAAACTAGCTTGCCTATATGCCTTAGAGCTGATGGCGTAAAACCGCGAGGGCTGACGCATGCAGCACGAAGTAAGCAATGATTACATATCACAGGGTGAAGACAAGACGGCTGTGATTGAGGACAAAAAAAAGGCTGGAGCCGGCCCGGCAGACTATGTAACTCTTTGAGGTTACGAGGTGACGACATAGATTCACAATGACAATGACTTTCACCTTAGCTGGATCAGCCTTAATTCCTCTCTCACTCACGATGAAAACAAAGACCTAGACAGCCCAACTAGGAGATTTGACCTTGTTTT…
TRINITY_DN19396_c0_g1_i1	0.000307099	154	GTTGTCAAAGGCATTACCAATCTTCTTTATGGCAACTTGCTCGTGTGTCTCAGAATTCACAGCAGCACAGACAATGCCATTAGCGCCACGGCCGATGGGCCGAAGGGGAGGAATGTACTTCCTGGACACCTCAAACAAGTTGCCATAAACATTGTATTGAACATAGTGCCCCCCGTGTGTTAGCACTCCTTTTATTTTACTGTTACTGTGACCAACCTCTGCTGCTGCTGCTGTTGAACCAAAGCTTGATTCTTTATTACTGGTTGTCGTAGCCATGCCTGAACTGAATATCACACCCTTTCTTCCTCCTCCTCCTCCTCCTCCTCTTCTTCTCCTCTGTGTATTTGTTTCTTCTGGTTAGTGGGTGTGTCTTCTTCTTCTTCTTCTTCTTCTTCTTC
TRINITY_DN19406_c0_g1_i1	0.0154096	0.101818	GAGGAGAATCTTTTGAAGCACTCCTGTTTTCGTTTTTTTCTGTTCATGTCCTCCTCCTCCTCTTCTCCTTTTCTCTCTGATGTGCTGTTTAGTCATTTTACTCGAACTTCGCCGTCCAACTTTTCTTCTTGAGAACAAGTTCTCTCTCTGACTCCCTCAGCCCAAAAAGATTATAAAAGAAAGGCTCCTTCACTACCTCAGTTATTAGTTCTTTGTCTGCCATTAAAAATTCCTCGCACACAAACTTGCCTACTTCCCTTCCATTGTCCTTCTCTCTCTGTTCTTGAGCTTGTCTGCCTATATCTTCTTTCTAAGGCTACGGTCTTTCCATCGTTTTCGTTGTTTCACATCTTTAAAGTTGGTTAACAAATGGGTTGATTTTCTTGGTGTTTCTCTCCC…
TRINITY_DN19532_c0_g1_i1	9.12317e-06	3.94178	AGTGACCTAATCATGGATTTCTAAGGACCTTAAAACAAGGACCTCTAGACTGAAGAGACAGAGGACCTTAAAACAAGCATATGTCCAACAAAAGACTCAAGCTTTTTCTCTGGCCAATTCCTTCTCTTTTCACTTTTCATTCTTCACTTTCTGGCTTCTGATATCCTCTTGAGCTTGAGAGGTTCGACAAAGTTCTTCAGTGCAACGCCTTGACGGTGGCGGCGGCGGTCCTGCCACTAAGAGGGGAGCAAGGCAAGACCGATGGCCTGGAGAACAACACCACATTCACCGCCGAAGCCACGCGTCTCGGCCGAAGACTCTGGCCAAAACCCCCGCCGTTAACAACCTTATCCTTCGGACTGAATCCCTCGCCAATATCTTCGCCGAGATGCGACTCCT…
TRINITY_DN19562_c0_g1_i1	2.57408e-10	207.077	TATTTACATGGCGAGCTAGTTGACTGCGCTCTCAGCGATGCTTGCTCCTTGTTTCTCCACTGTAGAGCCAGTCATAGACAGTGGGGGAATTAGGCTGCACTGGCTTGTCAAAGACCTGAGCACCAATACTCTTGGTGGCAAGGTTGCTTCCGGGATGGAACACGCTCCTCCACACGTTGTCCTTACGGGCCGACGACGGAGTGGTGGGCGTCACAGGTGTGTTGGGTGTCCCTGGAGTCGCCGGCATCGACAGGGTCCTTTGGAGCTTGCTGCTTTCTCCTCCTTCCAAATCTTTGACGTTCAAAGGTTTGGGAGTGATCTTTCTGAGTCGGCCGAGACCACGATCAGGCAGAGGGCCGGCAGCAACATCGTCCCACAGTTTTTCCAGCAGAACCATCT…
TRINITY_DN19651_c0_g1_i1	5.36042e-06	66	CGTGACTTTGAAAATAACTCTAGGCTGATGGCATTGAAATGAATTCTTCTGCTGTTTCAGATGCTCACATTAATGGCATAACATGATGCGGATTTTCTAGCAAATGCTTGGGCTTGTTCAATTTTGAAATATCTTTAGCACAGAAGGCTATGCAAGTTGACGCTAGTGGATTTCATGGTTCCTTATCAGCTTCGGGAGTAGGTTAACACTAGACAGAATTTGCTGCGTCTTATGCTGGGGACAACACCATTGAGACGAATCAAATCTATAGTCATTATGAGAATTGGAAGTTGAATGGCTGGGGCACTAATCTTATATGATCCATTCAGCAGGCAGAAATTGTGTACATTCATGTAGATGATGGGCTCTTGGTCAACGGCTTGATAGCTTTTTGGTAGA…
TRINITY_DN19651_c0_g1_i2	2.30565e-06	25.4	AACAGCTCCGCGCCTATATTTCTCTTCTTCGTCTCCTACCTCCGGATCGTGAAGCACAGAAGGCTATGCAAGTTGACGCTAGTGGATTTCATGGTTCCTTATCAGCTTCGGGAGTAGGTTAACACTAGACAGAATTTGCTGCGTCTTATGCTGGGGACAACACCATTGAGACGAATCAAATCTATAGTCATTATGAGAATTGGAAGTTGAATGGCTGGGGCACTAATCTTATATGATCCATTCAGCAGGCAGAAATTGTGTACATTCATGTAGATGATGGGCTCTTGGTCAACGGCTTGATAGCTTTTTGGTAGAAAGGTATGAAGTATTAATTTCTTGTCTCTCTCTCTCTCTCTCTCTCTCTCA
TRINITY_DN19654_c0_g1_i1	0.0481723	2.56537	GCTCATCAAGTTCATCATCTGTCAACCATAATGTAATTAGAAATCCTTTTGATGTCTAAACCCTCTTGAAAAGTGAGCCACAAGGAGGGAAAAGTGTAAAGAACTCAACTAACACCAAGGATCAACGTAAACACGAGGAAGAAAGAAAAAAGAAAAAAAGTGACTCAAGAACAAAGAAAAGACAAAAGTTTTACACGGAATCAACTTCAATCTGCTGCTGAGCCAGGTATCGCTCCCTGCGTTCTTTCCATTCATCTATGACAAGCCCTTCTCCAACAATGCGGGGACCTGCCTCTTCTGGTGGCTTCTTGCACGCCTCGAGCTGAGCTTCGGCTTCGGCTAACTGTCGTTTCAGTTTTTCCAGCACAGGGCTAGGACATTCTGGATCAATGAATACAA…
TRINITY_DN19675_c0_g1_i1	0.00264035	4.04945	TGGAGCTGTTGACCCCAACAGCGGAACCGCTGCAATGCTTGACATTTCCCGAAGATATGCTCTTTTGATTCAAAAGGGGTGGAAACCTCGGAGGACAATTATCCTCTGTAGCTGGGATGCAGAAGAGTTCGGGATGGTAGGGTCTACAGAGTGGGTTGAACAAAACCTTGTCAATCTGGGGACCAAAGCAGTAGCCTACCTTAATGTAGATTGTGCAGTTCAAGGGCCTGGATTCTTTGCTGGTGCAACAGCACAGCTAGATGATGTTCTTCTCGAGGTTACAAAGAAGATTGAGGACCCTGACTCAATGGGCACAACATTATATGAGAAGTGGACTACCACAAATCAAGTTTTCAGTATTCAAAGACTCAGTGGTGTGGATTCTGATTTTGCTCCATT…
TRINITY_DN19727_c0_g2_i1	0.0018057	5.07207	GAAATCCAGAAGATGAACTGCAAATGACTTATCAGATGCCATGATTGCAGGGGGAGAAGAATTATTTTCAGTGGCACTAATTTTTGCATTCACAACATCTTCCTGACTAAATCTCACATCAAGGGTTTGGCTCCTCGGAATCTGCTGGGGGAGGTTTACAGCAAAAGATCTCAGAAGCAGCCTCCCGGGTCTGCTCAATTAATGGCTTAGGCTTACTTGACAATCTAAATTTTTTGTTCGATGTATTGGAGTAGGACGAGTCAACATGAGAGTCTGATGTGGCTGATCTTTTACTTATCTCCTCTGGTCTCTTTAACTCTCTTTCCTTCAGCCTCGATTCTGCAGCTATGTGGCGTGATCCCTTGTAATGCATGGAGAGCATGAGAGGGGAATCGAGAA…
TRINITY_DN19739_c0_g1_i1	0.00915107	10.1429	GCATCAAGCATTTGAACCGTTCTGTTCTTGAAGGCCGTGTCATAACAGTTGAGAAGTTTTTGTGGCAGCAGGTTAGCTGTGCGAAGCAGCTCTTCATCAAACTACAAAGTTCTTACCACAACTAACCAAACAAATCAAACACATCAACAAGTATCAGAAGTTTAGGGTTGTATGACCTGCATTTCTCTTCCATTCTACCAATTATAAATTTCGTGCTGTTTCAATTACTTTGCCTCCTGATTTGTTAGGAGACCATGTAATACTGAAATTTGTTTTGATATCTCCTTATTTCCTTGTTTGCATTCTTTATTTTATTACTTATTTGATCATCCAATGAGCTCATTAATCTGGTTATTATAGGCCAAGAGGCGGAGAGGACGAACCCCTACACCTGGGAGG…
TRINITY_DN19741_c0_g1_i1	9.92311e-07	6.04902	TCGAACAGCTAGAAAGGTCAAAACATACTATTAATGGTAGTAAGCCACTGAGTGTCTTCACCAACGGTATACCAAAAAACAGCCACAAAAAAGGAAAGCCAAGAATTCACATAACATTAAAGCACATTAACCTTAAATTAGCAACATATATCTAGATATAGCCTATACCCGTAATTCCATTTAACATGAACAGCAGATAATCACACCGAACCTTGCGAGACCTTTGTAACCATCTTGCCATCTTGAGCAAAAGGCCCAGCACCACCAGCAACTGTTCTCATCTCGCCGCTAACTGCCACTCCTGCAACCCCTTGATACGTAGGAGGTGGTGGCTGCATTACACCACCAACCGCCGCCGCCGCCGCCGCCGTAGTATAGTACACCTGCCTCCCCGCGCTA…
TRINITY_DN1977_c0_g1_i1	0.00940244	10.2162	TGGCGTGGACGATCAGGAGCTTGAAAAGATAATTGGGTGCAAAAGGAGCGAAGAAATGACCGACAACCCACTCCAAAGCGTACATGCTGTGCTCACTTTCGTCGATCCCCACCATCATCACTTGCTTCTGCTGCGCCCCTGAGCTCGCCATTGCCAATTCAATCCTCTGTTTCTTTCTGTAGGCGCTTGCGCTTTCTGCTGCTTCACCTTGAAATTGAGAAACTAAAAAGATTTGAGCTTTTGCTGAAGAGAATCTGCTTTCTCTGGAGGGATGTCTGCAAGTTGAGGAATCCCATATAAAGCGTTTGTCGAAGTGAGTGGCGTAAACTAAGAAGGGAC
TRINITY_DN19798_c0_g1_i1	0.0173361	2.66667	TTCCGTTACCTACATGCCCCGACCCGGTGATGGTGCCCCACGCGCCGTAACTCTCATCCCCGGAGATGGCATCGGGCCGTTTGTCACCGGCGCGGTGGAGCAGGTCATGGACGCCATGCACGCGCCGGTCTACTTCGAGCGGTACGAGGTCCACGGGGACATGAAGCGCGTGCCGCAAGAGGTGATAGAGTCCATCAAGAAGAACAAGGTTTGCTTGAAGGGAGGGTTGAGGACTCCGATGGGTGGTGGTGTGAGCTCCCTCAATGTGCAGCTTAGAAAGGAGCTGGATTTATACGCCTCGCTGGTCAACTGCTTCAATTTGCCTGGTCTGCCCACGCGCCACGAGAATGTGGATATCGTAGTGATTAGAGAAAACACGGAAGGCGAGTACTCGGGCCT…
TRINITY_DN19831_c0_g1_i1	5.75733e-30	17.21	GGGACATAGTACAAAAAAAAAAGACGCCAAAGACACCTCGTACACAGTACACAAGTCCAGTAACCGGATATCCATAACTAATCAGCCGAAGGACTCCTCAAAACAGGGCTTTAGTCCACCTCTTCCATCTTGCTTTCCTCGGCACCATCTTCCTCCAAAGCAGGCATGTCAGCATCTTCACCTGCAGTCTCGTCCTCGTCAATGCTCAGGCCCAGTTTCAACATCCTGTGAATCCTAGCAGCGAAAGTGTTTGGATCATCAAGGCTGAAACCAGAAGTTAACAGAGCAGTCTCAAACAGAAGCAGCACAAGGTCCTTCACGGATTTGTCATTTTTATCCGTTTCAGCTCTCTTCCTTAGCTCCTCCATGATGCCATTGTCCGGGTTGATTTCCATTGTC…
TRINITY_DN19841_c0_g1_i1	0.00330649	0.144681	CAGACAACTCAAGTTACAAAATAGCTGTGTAACATTTCCAGCATCCAAAATAAACTATAGTTGGATACTGAATATGTCCATCACCGCGTAAATATAAAGGATACCAATGTCAACTACAGAAAGTGGTTGACAACATCTAGTTCTTAACACGAATTTTTTGTTGCTTGTCAAAGTTGTATAATCACCAACTGATCCGCCACAAATCTCAACTTCCAAAGCAAAATCATTAAAGCAATGCAACTAAAGATTTGAAAACAAGCTGTCATCCCATTTTTCAGTTTCAACCCATTACATCATTTTACCTGTTTTTTCTCACACTCATTCATGATCACCAAAATGCACCAAGACAGCTTTGCAGTTAAGCATCTTGTGTGCTATGTTCTTGAGAATCTGCTACAA…
TRINITY_DN19851_c0_g1_i1	4.34933e-06	126	AGTCGACTCGGAACTTCAGGCTGAGTCGGCCTGCGTCGGGTCATTTCGTCAAGGCGTCAAGGTTTTCCAAGACTTCGGGTCGGAGCTTTCTGACCAGGAAATGTCGGGGCGACTTGTTGTACGTGAGCGACCCGTGTGAACATCCAATGGAAGACGGGGAGGACGATTTGGGGATTTACAGAGGGGTATTTCAGGGATTTACAAGATCAAGGACGAGAGAGTGTTTGATCGGACGGCGGATAGATTTCGAGGAGCGATTAAGGTGCCCGTATTGCGGGGCTCGCGTCTGGAGTATGACTACTGCAAAGCTAGTTCCCAAGAGTGCGGCTAGGCGGCTTGGGTCGCGCAACGGGCGGCTGGAGTATTTTGTGTGCGTGAATGGGCACTTTCACGGTATGT…
TRINITY_DN19919_c0_g2_i1	0.000739104	5	GGGATGCCCGAGAAATAGTTAAATTGACTGACACAGAGAGAGAGAGAGAGAGAGAGAGGTTATAGTTGCGGATGGGGACGCCGGAGACGTCTAGGGAGCCGTGTCCGGACCGTATTCTGGATGACATCGGCGGCGCTTTCGGTATGGGAGCGGTCGGCGGCTCGGCCTTCCACTTCATAAAAGGAATTTACAATTCTCCAAGTGGGACGCGTCTCATCGGGGGCACCCAGGCTGTGCGGATGAACGCGCCGCGTGTTGGCGGAAGCTTTGCTGTCTGGGGCGGCCTTTTTTTCGGCCTTCGATTGTTCCATGGTGTACCTGCGCCAGAAAGAGGACCCTTGGAATTCCATCATCGCCGGCGCCGCCACCGGTGGCTTCCTCTCTATGCGTCAAGGGCTT…
TRINITY_DN19925_c0_g1_i1	0.00770912	0.178641	TAGAGAGAGCCCTCAACCATCCAAGCAAAAGCCTTTCTCTCTCTCTCTCTAGAAATTTCTTTCTCTCTCTAGATCTTGTTGGTTAGTTCTTGAAGATCTCGGCTGCGGAATCTGTTTGTGAGTTGTTGATATTTATCTCGAATTTCTCTCCCCAAAGCCTACACTGATTCCTTAAGCCTCTCTGGTGAGAGAGAGGCAGCAGGCTGTGCTTGTAATTGGGTGTGTTCTAAGATTAACTCTACTTGGAGTGAGAGACAATCTTGGTAGAACAAAGATGGCAGCAAGAACACCTGAAACTCCGGCTTCCAAGATTGACAGAACACCATTTTCAACCCCTGGAAGAGGGCCAAAAGCCAAGGAAGAGAAGATTGTAGTTACTGTGAGATTAAGGCCTCTAAA…
TRINITY_DN19928_c0_g1_i2	1.05667e-58	95.1394	TCAATAAAAATGGACTCTCTGTCTCCATGTCTCTCCCATTCCGATTTTTCTTCTTCTCAGAGAACCAACAGTGCACGCAGGGAGACGTACAGACAGAACCCATTAAAGCCAAACAAAGAAGAAAACCACAAGAATCGATTCTACTACATTCGGAGGTTTCTCGTCGCTCATAAGACTTTCTCTTCTCACAAGGGGGGGATTTGTTTTGCAGTTGTATAAACGTCTAGTATGGATCCTGGAAAATTTACCAATAAGACAAATGAGGCCATTGCTGCTGCTCATGAATTAGCCGTCACCGGCGGTCATGCTCAGCTGACTCCTTTGCATCTCGCCGCGGCCTTCATTTCCGATCCTACTGGGATTTTTAGCCAGGGGATAGCTAGTGCTGGAGGCGAAAGT…
TRINITY_DN19939_c0_g1_i1	0.0170466	6.71264	TGGATGAAGCCAGAGGTATACCCACTATTGGGTGCAATGACATTTGTCGCAAGCATTTGCATGTTCCAGCTTACAAGGAACATTTTCATGAATCCTGATGTCAGGGTCAACAAAGCTCATCGCAGCACGGCAGTTCTGGAAAACTACGACGAAGGAGAGAGGTATGCAGAACATAAGCTACGCAAATTTCTGCGTACCCGCCCGCCGGAAGTCATGCCTGCCATCAACCACTTCTTCTCTGAAGACAAATGAACAACTCCAAAATATAAACCCAACGATGAAGCATCGATTAAATGCA
TRINITY_DN19947_c0_g1_i1	0.0258152	11.3846	CAACAAATTGTCACTTCCTCTCAAACGACCCAGAGGAGAGTTCCTAGGAAGCTCTTGAATGCCAACTTCACACCTGGAGCCCTCAATTACACAAACATAACGCAGCACATTGCCATTCATGGAAGCCTTCTTAACTCTCTCTTGGACATGATTATCAAGTAATATGATACCATTATTCAAAAATTCTTCCACCAACATCACATCAGGCCCCATTTCATTTGGGTACAAGCTCTCAATTTTAATGTTATCCAAGTCAATCCGCCTCCCAAGAAGTCGAGCAAGGATCAAAGCCTTCCTTGCAACATCCATGCCACTGAGGTCATCCCGTGGATCTGGTTCAGTGAATCCCAGACTTCTGGCAGCCTTGACAACTTCACTCAATGGCTTTCCTTCTTCAAC…
TRINITY_DN19948_c0_g1_i1	0.0134196	2.15809	AGCATTCCAACAAAGACAGACTCACGAAAAAACAATCAAAAGATACTTGGCTTCAACAACCAAGTCAACACAAGCCTACCCTGAAAAGCTTAGACTGGGAAATTTAATTTACTCTGTCCGAAGTTAATCTAAAGAAGCATCCCTGAAGCACACTTTTTGACAAATCTTTTTGGGGACATCACTCTGCTTTCTCTGATTTTTCTCCACGGCAGTTTCCCTAGATTCAGTCTGTCCTGCTGATGTCCTTTTCATTTCTCTGCTTCCACTTTAAAGGTAGCATCAACCGCAGCGCTGGCTGGGGGTGGCCCAACAGGAGAGTCGATTTTGTCCTCTGCTGGTAGCACTTCGGCTGCCTCTACAAATTTTTCAGTCCCTGATTTCTCCAGCTTCAGTGGCTCC…
TRINITY_DN19959_c0_g1_i1	2.65958e-11	150.333	AACTGCGCACTTGCTTCTCCCACTGCATGCCGCCCCAGGAGGCGGAGAAGTACCGGCTACCGGAATCAACAAAGCTCTGGAAAGTCAAATACGACGCCGTCAAAGCAATCAAGAAAAGCGCCCACAAGAACATGGTGGACGTGGAGGCGAAGCAGCGGTGGAACTGGCGGTTCATGGCGTGGCCCCGGTCGATCTTGAACTTACCGGGGGTAGACGGGAATAGCTCCTCCTCCAATGAGGGCATTTTCTTGGTTTCTCTCTTGTTCTTAATCTTCTACAAATTACCCCCCTGCCACCCAACCCGCAAACCAGTCCTCGAAATGGATATTCTTTTCTTGAACTTGCAAAAAGTGGGGTTCGATTCGATGGTTAGGAATTTG
TRINITY_DN19981_c1_g1_i1	6.70206e-10	0.055814	GGTCACCTAGTCAACTCATATGGTTACCTCCTTTTCGAAGTGGAGCTTAAATTATAATTTCTGGCACTACAAACATGGCTAAGCACCAAATTACTGAAATTGCACGTAAAAAGCTTAAATGGTGTGCCCAAAATTTCAAGCCCATTTGGCCAATAGAGACATGCAGCCAGCCCCAAGAAGAAGTGAAACATGTGCTCCTAATTGAATTCTCAGATTATTTTGCATCCTTGGGTTTGTGAAATCTGCCGCCAGTATGTCAACAAGTGCCATGTAAATCAAAATCCCAGCTGAGGCTGACTCGAAAATCCCTTCAACGATTAAAGCAGCAGGGCTACTCTCTGTGTAGATACTTGATATTGCAATCCCAATTGCTATCCCTAAAGGAGCTGTGAGGGAGAA…
TRINITY_DN19992_c0_g1_i1	6.80296e-62	115.794	GAGTATTTTGATGTTACAAATAATTGAGAACGAGCCAAAAACAGTAATTATACAAGAAGTAATCGAGCAAATCCCTGCTGGAAATACATTAAGACTTGGCCATTGCATATTCCCTATTTCCTCCGATTCCGCCTCTCCAACGCACCGTTTTCGTGATTCCAAAAGTCGCCCAGAAAGGTCTTGGCGGCGTCCAAGCTCGGGAAATAAGTAGGTTCAAGAAACAACTGACTCAGTGAGTCACACGAGTCGGAAGTCACCAGAACTCTGTTCCCCTTCGCCTCCAAGCTCCCCATCACCACCACAAGCACCTGTTTATACGTATAGAAAAACCTTTTCAGCGCCGCCTCGATCGCCTGCAGGGACTGTAGCAAATATATCTTGTCGCAGTCAATCTTCTCG…
TRINITY_DN20000_c0_g1_i1	0.000798253	0.0457746	TGTTTGACTTGTGCAATGTTTGGATCAATTTGAAGTTTTACCACCTCAAATCAATCTTATGATACTAGAGTCGTTGATGAATTACTAATGACAAGGGCAAACCATGCTCATAAGGTGCTCTACTTGATTTGCCCTCACCACTTCCTCACAAGGGCAAACCATGGCAAATAGATGTGAATAATGTGAGTTTTTTGTGAGGATTTTGTTGTTCATCTTATGAACCACTACCTGGGTTGTTCCTCTAAGGACGTGTAGCCTTCCATTCAAAGAAAATTCCATCCATAGCTGCTTGAAGTTACAATTTATATCACCCAATGTTTCCAGACAATTCACCCGTAAAATTAGATCAAAGCTGCTTTGGGAGAGGATGTAATTTCAGAGGAGAAAACAGCACCATGT…
TRINITY_DN20017_c0_g1_i1	0.0366021	0.212528	GGAAAAATACAGGTGGAAAAAGTGCCTCCACTTTTGAGGAAGATTACTCAGTAGCTGTAGGAGTAGCCTGGCAAATAAAAGACTTTGTTGCTTCTGAGGATAACAAAAAGGCCGTATTAGGGTCTCAGTATCTAGAACTACTATTTTTTGCTTTGAAGGTCATTTCTGAGGTCAGTATTGTGCAGTGTATCTGCTGTGAATACATGGACACTTTTCCCATTTTAGCATATACCGCGCTTGTCTTGCATATGACACTTCAAGGTATAAGCATAGGCAATATGGATGATCATTGCCTCAAGAAGAATGATTGGAGTGAGTCTTCAACTACAAATCCAGAGCAGCCAACAGTGTTGGATCACACAGCAGATCACCTGCTTAACTGTGCTGAGAAGCTTCTTG…
TRINITY_DN20017_c0_g2_i1	0.00741383	0.0960265	GGAAAAATACAGGTGGAAAAAGTGCCTCCACTTTTGAGGAAGATTACTCAGTAGCTGTAGGAGTAGCCTGGCAAATAAAAGACTTTGTTGCTTCTGAGGATAACAAAAAGGCCGTATTAGGGTCTCAGTATCTAGAACTACTATTTTTTGCTTTGAAGGTCATTTCTGAGGTCAGTATTGTGCAGTGTATCTGCTGTGAATACATGGACACTTTTCCCATTTTAGCATATACCGCGCTTGTCTTGCATATGACACTTCAAGGTATAAGCATAGGCAATATGGATGATCATTGCCTCAAGAAGAATGATTGGAGTGAGTCTTCAACTACAAATCCAGAGCAGCCAACAGTGTTGGATCACACAGCAGATCACCTGCTTAACTGTGCTGAGAAGCTTCTTG…
TRINITY_DN20038_c0_g1_i1	0.0084413	3.88341	TCAAAAAAAATTTAATATGTAATAAAAATATTCGGCTCTAGCCCATTTGCCATTTTTATCAAAACAACAACAACAACAACAACAATAACAACAGTGCTTAATGATCATCATAGGACGACCCAACGAAGCTATGTTATAAAGTAGAAATTGGCATTGGCTACTAGCCCAGCATGTTGGTCTAGGCATTAATCAAGTCAGTCAATCTCTTGACCGAGCTGCCTTACTCCCATTTTACGACAACAGGGCTCCTTACATAGTGCTTAAGATCTGACCATACCAACAGTCCAAATACATAGTCTCTTACTGCATTGGCTTTTTGGCCTGTAATTGTAAGTTTAAAGGTTTTCTCTTCACCAACATTCTTGAACTCCAAGCTCCTTGGCTCAACAAGAATGGATA…
TRINITY_DN20116_c0_g2_i1	0.00204267	3.50929	GAGAGAGAGAGATCCTTAAAATTCCACGAAGTGCTTTGGTTGTTGTTTTCCCTCTGTTTCTTTTCTTTTTTTTTTCTCGTTTTGTTCTGGTGAGGCGATAAGAAGAAGATGCAAACATCGATGTACGCAGTGAACGGGAGAGTAACATTAGCCGGCGCTGAGGCTCGAAGCAACCGTAGGAGACGGGCGTTTGGTGGCGGTGGTCGTGGCCGTGCCTTTGTGTCATTGTCGCCTTTCAACTGTATTAGTTATAAGAAGTGCTACATGAGTAACAATAGGAGGAGTTGTTTTGGATTGCGTGTCGATTCGGTGCCTATGGCTACCGAGCTCTCTCGTATGAACTTCTTCAGGTCTCGGCCAGTCAAGGCTCTCGCTTCCGACGGGGACATAGAAGATGTT…
TRINITY_DN20155_c0_g1_i1	0.0373727	0.0243902	GCGTCTCCTTCCAAGATTCTGCTTGTAACATAACCTTTCTTCCAACAGTCTCTGTTGATTTAGTGTCAAGCTCACTGTTATTGTTATGGCTGCTGCTATGCTAACTCACCTATTCTCTGCTTGGTTAAGATCTTCTTCATCAGGGAACAAGTACAAAGACAACCTCGTCGCCTTTGAACAGATGGAACTTGTTCAAGGGTCAGATTTGTCCCTTACTAGCCTAAAACTACGCTCCTCCATATGACGGCATAGCTCCACTCTTTCCTGCTGTGGTTGCATTGAGTTCGGCTCTGGCTCTTCTGCTGGCATAAAATTGAGATCAA
TRINITY_DN20158_c0_g1_i1	0.0477589	4.10843	GCTGACCATCAAGTGGTACGCGGCCTTGAGATTCTTATTCTCTAGGAAGATTTCGGGGCTGCTTTCAATCTGACTAAGTACTTCCATTATTTTAAGTCGCTTTTGTGGAGAAGCATCTAGCAGATGAAGATCCTCAAAAATTCTTTCTAAATAATCTGTTGTTCTTACGGCCACACGTTGGCAACCACGAAGAACAAACGAAATTTTCCTTCTCAGGAAATCGATATTAGGGGCGTGTGGCCCCATGACCTCCGTTCCGGTTGGTTGAAATCTTCAAACTTTCAAAAACCCCGTATTTTTGGATGAAAGTCCATTTCCTTTCCTAAGTGAGAGTTCAATTGTGCCATTCTTTCAAAAACCCCGTATTTTTGGATGAAAGTCCATTTCC
TRINITY_DN20158_c1_g1_i1	5.83384e-05	69.3333	AAATAGAGGAGAGCAAGAGCCTTTGCCTTTTTTTGCTATGTAAATAGATGGCCGGAGGAAGAAGTGCCAGACCCTCAAAAAAAGAATGGATTAAGGTGATAGAGTGTTACAGGAGACGCTAGGCTTCGGAATTGAAAAAAAAGAGCACTTTTTTCCTTTCTCGCCGGCAGGAGAATCCATTTCTTTTTTTGTATTGTTTATTATGATTGATCTGTAGTTCAAGGGCACCCGAGTTTAAGATGGAATAAGAATGAAGCCAATCTTTCCTGCTATTCAATCATCCTCCCTTACAGTTTGAAACCGGGAAAACGCGAACTTGTCCGATTTGGCTTCCAGTTTAGGAAAGGAAGTGGACTTTCATCCAAAAATACGGG
TRINITY_DN20159_c0_g1_i1	0.000226677	27.0177	GGTGCCAACGGCGAAGCTTCTATTGAACTCAAGCAAACTAAGTGCGATCGAATCAATTTCTTTCCAAATTTCTCATTCTTTTTAGACGCCAAAGATCGAAACTTTAGCATTTCTTAGCAAACCATGTCGCTGATTCCAAGCTTCTTTAGCAACCGCGGGAGGAACGCCTTTGATCCTTTCTCTCTGGACGTCTGGGACCCATTCAAGGACTTCAATTTTCCGACGGCGTCCTCCTCCCTCGTGCGTGGCGACGCCACCTCTTTCGCCTCCGCAGCCCGCGTGGACTGGAAGGAAACCCCAGAAGCCCACGTGTTCAAGGCGGATCTACCCGGGATTAGAAAGGAGGAGGTGAACGTGGAGATTGAAGACGACAGGGTGCTCCAGATCAGAGGGGAGAGG…
TRINITY_DN20171_c0_g1_i1	4.29919e-17	216.757	TATGGCATTGATTCCAAGCTTCTTTGGCAACCGAGGAAGCAGCGTCTTCGATCCATTCGCTTCTTTCGAAGTCTGGGATCCATTCAAGGACTTTTCTTTTCCTTCCTCTTCGCTCGTCTCCCGTGACAGAAACAACGCTTCTGCATTTGCCATTAACGCTCGCGTGGACTGGAAAGAGACCCCAGAAGCTCACGTCTTCCGAGCCGACCTTCCGGGGCTTAAAAAGGAGGAAGTGAAGGTGGAGATTGAAGATGACAGGGTGCTCCAGATCAGCGGGGAGAGGCGCGTGGAGAAGGAAGAGAAGAACGATAAATGGCATCGCGTGGAGCGTAGCAGCGGCCAGTTTTTGAGGAGGTTCAGGCTGCCGGAGAATGCAAAGATGGATGAGGTTAAGGCTTC…
TRINITY_DN20172_c0_g1_i1	0.000398232	4.1753	GTCTAGCTTTTTACTTCACATAGGCAAGAAAGTCTAATTCACTGCTGCCGAATCAAATGCTGTCTTTGTAGGATAGGATATTATCTTTCTTCATTATAAGAATTTGACCTCTTTAACGCTGGCTCGGCCACTGAGCGATTCTCAGTGATAGACTCAACAATGCTGCCACTAAAATACTCCTTCTCTTGGGCCTGCAAATTACCAAACCTGGGATTCTCAGACATATAATTGATCATGTCCTCCTCTTGAGCAACCTTAGCTGCGGTCCTGCACAGAACCTCTCTGGGAAGGCTGTTGCTTTCGCCCTTTTTAAGCACACGATCTCCGTTCATTTTCACGGCCGGCAGTTTTAAGGTCGTCGTCACATTGCTCTTTGCCTTTGTCATGGCCAGGTTTCCG…
TRINITY_DN20187_c0_g2_i1	8.00574e-05	0.185822	GGACACAGCGCGTGGTGCCTCCGTCTCGCGGCACTCTCGCCAGAAGCCCACCTCGCGCTGCTTTCGTCGCTCTAACTGAGTGAACCAGAGACTTAGGATTGTTCAGATCCCACGCACTCTGGATCCAGACGCAGGAAAGGTTATGCTTTGGCAAAGTTTGTGTGCCTTCTTTGTTTAGCAACCAGTAATCACGGGTACAACTGGGTTGTATAAAAGGAATACAGTGCAGACATGGGACGCCTAAAGCTGCAATCTGGAATTAAGGCAATTGAGGAAGAGCCTGAGGACCTTGACAATTTTTATTCTAACAAAACCACTTTAGCATGCATGATTAATGCGGAAGTAGGTGCTGTATTGGCTGTCATGAGGAGAAATGTCAGGTGGGGTGGTCGTTACATG…
TRINITY_DN20192_c0_g1_i1	0.000296161	10.9667	GTTAAGGCCTTACCTTATGTCATATCAAAATGCATTTTTGTTCTCTGGTTAGACAGAAAGGGGGGCTGGGCAAAGCAAATGGCGAATTTCGTTTTGAGAGTGCCAGCAACTTGCTTAAGGAGCTTCTCTGTCTCTGCCTCTCTATCTAATAATAACGGGGCTGCTCCTGGTTGTAATAATACACATAAAGGAAGAGGCCCAGTAATTTTGGAGCTTCCACTTGATAAAATAAGGAGACCCCTTATGAGAACCAGAGCTAATGACCCTGAAAAAGTCAAGCAACTCATGGACAGTATTCAGGAAATTGGCCTCCAAGTTCCTATTGACGTGCTTGAGGTTGATGGAGATTATTATGGATTCTCAGGATGTCACCGCTATGAAGCTCATCAGCGCCTTGGG…
TRINITY_DN20229_c0_g1_i1	4.885e-05	51.0833	GAAGGTGCAGATTCGCAGACCTCGTCGAGTCGACGCCATGGAGGACGACTGGGATCTTCACGCTGTGGTCAGAGGTTGCACCTCCAGTGCTGGCACCGCCACAGCCTCCGTCACCTCCACCGCCACCGCCACCGTCACCAACATTTCCAGTTCTTTCGGAGCAGATTTTCGTCTCCAATCTTGCCCTTCCTCGCTTGGCAGAGAACAGGTCGGCCACCTCTTGTCTCTTCCAGTCCCAGATCCGTTTGAAACAAGAATTGGTAATGGTTTCGGAGATTTGGATGAGCTTTACAAGCCGTTTTTCCGCAAATCAGAGCCTCTTTATCGGCCACAAGGCGTACCTGCCTCTTCTCTTTCATCTCTTATTAGTGTTTCCCACGAACAATCGGTCTCGGTTCG…
TRINITY_DN20234_c0_g1_i1	9.12518e-12	22.7372	GGGGAGGAGAAAAAATGATAAAAGGATCCATAGCCGTTTTTCTGGTTTTGATCATCTCTACTATTTCAAGGCCAACCCCATATAGCGGCCACACCAATTCTTCCTTCTCCTGCAATGGCACAGTGGAGGAGTGCAAGGAAATGCTTGTGGACACAAAGGGGTGTCCGATTCCAAGGCCCAGTCCAGGTCCTGCCGGTGCCAGCCTAGCCAAGCATATTGGCTACAGAAGCTTAGAAAGACAACCCATTTGCAATAGCCAAATATATGGCAGTTGCTTGGGGCGCATCAACAATAAGACTAGTCCTTGCACTTACTACAATCGATGTAGAGGCTGATGAATGTGA
TRINITY_DN20245_c0_g1_i1	4.88191e-11	0.108938	GGGGAGGGCTTTCTTTCCTGTACAATCCAGGTTTCAAATTGATCGTATGATATTCGAAAACTAAGTACAATATAATAATCGAAAACCTAAGTTGGTCCATGGATGGAGGATTTTGGCTTGGTATCTTGGTTGGTGTTGTTGGGCTTCTGTTGGGTCTCATACTGAACCATTTCTTGCCTATTTTCTTGAATTTTGGTCACGTCCCAAGAGGCTCCTTTGGTTGGCCTATACTGGGTGAAACACTTGGTTTCTTGAAGCCCCACCCCTCTAATTCACTTGGTTCCTTTCTTCAAGATCATTGCTCCAAGTATGGGAAAGTCTTCAAATCCCATTTGTTCTTTTCTCCAGCAGTGGTGTCGTGTGATCCGGAGCTGAACTATTTCATTCTTCAAAATGAGG…
TRINITY_DN20259_c0_g1_i1	0.0272321	5.8622	GGGGCGGCCGGAAGGTTGCCACGAGTAAGTCAGTTTGGGGGACCGAAGGCAGTTCTCCGTGCACCGGACACGTAGCTTACCGAATCAGTTGCGACACAGATGGGAATGCATGCTACGAAAGATAGGGTCGAGTCTGATACATCAACCGTCTACGCTTCGCACCTTGTACGAGTCCACAATCACTACACGAGATGAACCTTGGTTTGGTGAATTGAAGTTGGCCTTAGGTGTAATAGGATTCCCAGTTACTGTGCGCGATCGTATACTGAGGTGCTCCCCGCCGGTTGTTGGAACGACGCGAGCCGGGCCGTGCCTCGATTCAGAAAGATGAAGGGCCCAAAAAAAAGTCTAAATAAGGGGTTCAAAATGAACCATCTCATTGGGGGCGGAAAACGAATC…
TRINITY_DN20278_c0_g1_i1	0.000578063	5	TTCCAACAGAATAATCACCTAATGAACCAATGGGGCTCTGATTCTCATTATGACCATGGCTTAAATTGTAAGAACCTTGGACAATGATAGTTTGATTAAAAGGATTAATCAAAATGACATGCTCCCTATCTCTATCTCTATCCATAAGTCTATCCATATATGCTTCAGAATTCTCTGATTCAGATAACATTCCAGCACAAATTCCTTGAAGCAACTGTAATATTGTAGCCGAGCTCCTTCTCCTCCTAATTATTGACTGAATTTCATGGTCCAATTCAGTCTCTCCTCCGTGGTGTGGCTCAACAACTTCATTGTCATCATCATCTTCTGCATAAACAATTCTTCTAAGCCTCCTCCTACGGAGGTGGGAGTTTCCTGTCATGCCAAGCAATACTGGAG…
TRINITY_DN20280_c1_g1_i1	1.35391e-21	147.857	TTGTAAACGAAAGAAGTCTATGCTACTATTGGCTTCTCGTGTGGCAATCTGACCCTGAAAACGTGCTCTTCACCAGTGAATTTGTCTACCTTAACAATCCAACGACTCCTCTTTCCATAAGCACACCCACCAATCTTGGCATTCGCAGCAATTTTAGTCACTAGCAACCCTCCCCCAATGGGCAGCAACTGGGTTTTTGACCTGCCAGACTTCCATGACCCTTTGCTAAATGCATTATACCCAACAACAGCAGCACCATTTTGCTTCCTCCCTGCTTGCACCGCTTTAAGAATATCTTCATGAGTCTCCAGTTTACAATCGACAAGCACAAAATCTGCATCACTATAGTGGGTCGATACTAGATTTTGGGCATCTCCAATAATAAACTCAACATGACAG…
TRINITY_DN20284_c0_g1_i1	0.000877327	28.75	GGGGGGGGGAGGAGGAGGGGAGCGGGAGGGTTTCAGTTACGTCCTGACGGTGGTGGGTTTTTTGAGCAGCCGAGAACCGCCATCAGGATCTTATTACTAGTCTTGCCACGTGGCAGAGGATGGTTGGCGAAAGAACCGTCGCCGGAGGGACGCCCGTCGCCGGAGTTTTGCTTGCCTGGCTCACTCATTTTTAACACTCACACTCTCCTACTGCTATGCTCCTTTTATAGATTCCCCCGAGCCATTCATGTGGTACCAAAAAGAGAAAGCAAGAATAATTAGAACAAGGGGAGAGGTGGGCAGATTTAAACTAAT
TRINITY_DN20289_c0_g1_i1	0.00612628	0.295897	GGCTCGGACTTGGATTTCACCATCTCACTCTGTCTTCCTCTTTTTTCTCTTTGCACACGCGCACAGCTCTGAGACGGTATAACCGTTAAAGCTCGTAATCAGTGACAGTCCAAAGCAGAAAAAGGAAGCGTTAGAAATGAAAAACATGATATCTGCTAATCCCTCTCTCTTGGCTTGTCTCCAGTCATCATCATCATCAGAAGAAGACAAATATTTGCAACAGCAGCAGTACACAACAATTTCTACAGCAACCACCACAACAACATCGTGCGGCTACGGCTGCCAATTAATATGATCCTTAGTAGAAAAGAAAAATGGCGAGTAGGGTTCCAGAGCAGCAGTACAACTTGAGATCAGCCAATTCCTTCATTGCCACCTCTCTTCACGACCTCAACTCCG…
TRINITY_DN20291_c0_g1_i1	3.92071e-05	10.5057	GTAGCTCACGAGAAACTTTGCCAAAGGATCAAAATTTAACTTCCTCCCATAAAAGCAGGATGTTATGGAGTTGAAGAGTCTTGAAGATACGGCAAAGACTGGAATGTGTTGAACATCAGGATCATAGTCAAGACTGTTACAGGCAAGGTGGTGCGCATTGTGGGTCCACTTCCACCAAGCAATGCTAATTCCTGTCAGGCAATTGCCAGCCAGAAGTTGACCGAGCTTGTTATAATTGCGGCTCGACATCACCTGGTAATGCCCTGAATCATGACCGACGTAGGCACTTTGCATCCAGAGGAACCCCAATAACACAGCAGAACACAGATGAGCCCAGAAGCTCTGGCAACACAGAACGCCATAAACCACAACGCAAAATAAGAAGGCAACACATGCCAA…
TRINITY_DN2030_c0_g1_i1	1.76691e-05	54.25	AAAAGAACAAAAAGTACACTCATTAAACATGAAGATGGGCAGTGCTAGCAGTATGGGAGGCTCAAAAAGAAGGCTATCAAGCAAAGGACTTGGAGCTGTCCTTAGGGAGCAAAGGGCCAGGCTATACATAATAAGGAGATGTGTGGTCATGCTCCTTTTCTGGCATGATTAAAAAGTCCCTCATGCACCCATATAGTAATTGGGTGATGAAGTTTTGTTTTGTTTTTTTTTTCAATTTTATTTTACCTCTATGGATAAGGGGGCCTCTCTTGGAGTGTACATAGATGATGCG
TRINITY_DN2031_c0_g1_i1	0.0230572	79	AAAACTACAAGGGCATATCTCTGGAATTAAACCAAAGAAAATCCGATATTTCAGAGAAGAAACAATCCTTAAAAAGAAGAAGAAGAGCAAAAGCTCCGAAGTCTCGAAACAAGGGAGAGAAGCGCATGAATCACAACCCTCATCCGAAGACTTCGAGAAAGAAACATGTGAAAGAGAGAGCCAAACAGACAGAGAAACAGAGACAGAGACCCAGAACGTTTTCGAGAGTCACCTCGCGAGAAAACTGGATACTCGAGTTACCCACCCGAGCCGGATTGGAAGAAGAAGCAGAGATTGCTGTAGCGGAAGCTGCAGCGACGGAGGCGGCTGCGTACAAACCCGATTTCTTCATTTTCTTGGAGATGAATGCAAAGCTTAAGGAAATTCTAATTCCCAGAA…
TRINITY_DN2031_c0_g2_i1	0.0241969	20.3478	TTGAAAATTGATGTGATAGTACAAAATAAAGGTCAAAACTTTCTTTAATGATAAAATTGATTTGATCTCTCTGTCTATCTAAAGGGAATGACTAGTTGAAATCGTTGAGGAAGGAGCCTTGGAGACCAAAGAGAAATCCCATCTCGTCTCGTCTCGTCTCGTCTCATCTATGAGCGGTGACCAGAGTTTCAATAAACCTTAGCCCATCAAACCTCGGCGCAAATTTATCCGTCGAGGATGACCTTTGGTGATCTTTGCTGGAGCCAGATTCCTCGCGAGAAAACTGGATACTCGAGTTACCCACCCGAGCCGGATTGGAAGAAGAAGCAGAGATTGCTGTAGCGGAAGCTGCAGCGACGGAGGCGGCTGCGTACAAACCCGATTTCTTCATTTTCTTGG…
TRINITY_DN20318_c0_g1_i1	0.0198076	0.0440252	AAGGCTGAGCTTGTTAGGCACATTTAAACTCTTTATCAACGCTTCCCAACTGGACACTTTGTTGAACCTGAATGGCACGTGCATCAGCATCCTTCACCAAGGAGTCTTCTTCCTCGATTCAATTCACTCACTCCACCAAAAGGATACAAAAGAATAAATTCAAAGTGCAGTGCTATGCTGGGTGATTGTTAGGGTTTTTTTCTCTCAACAAAAAGGCCTTTAACTCAATTTTATCCGTTTCTGACATTTTTGTCCGTACCTCCTCACCGCTCCTCCCCCCTACACTCCACAGTCGTTTGTGATTTTTCTGCTTGCCACTTCCGTGGCCTGTTTGGTCATGCACG
TRINITY_DN20318_c0_g1_i2	0.0332194	0.0821256	AAGGCTGAGCTTGTTAGGCACATTTAAACTCTTTATCAACGCTTCCCAACTGGACACTTTGTTGAACCTGAATGGCACGTGCATCAGCATCCTTCACCAAGGAGTCTTCTTCCTCGATTCAATTCACTCACTCCACCAAAAGGATACTGAAAAAAGCAAAGCCAAGTGAATCATTGACGCGCCTGGAGAGACCAGCAAAAGAATAAATTCAAAGTGCAGTGCTATGCTGGGTGATTGTTAGGGTTTTTTTCTCTCAACAAAAAGGCCTTTAACTCAATTTTATCCGTTTCTGACATTTTTGTCCGTACCTCCTCACCGCTCCTCCCCCCTACACTCCACAGTCGTTTGTGATTTTTCTGCTTGCCACTTCCGTGGCCTGTTTGGTCATGCACG
TRINITY_DN20331_c0_g1_i1	1.26943e-05	0.250591	TAATACTATATTCAACGAAAGACTTACCATCACAAAGGATCTTATGGAGCTAAACAAATATATAAAAATTAATCGGTCAAATACGTATCCACATTCACGGGTGCTCTTTAAGCCATACGCACCATTCAAGTCAACAAACGATACAAAAGAGGCCACCCCCTTTGATCCAACAAGCACCACTTTTATGGGTCCCAAATACATCATTAGTTTGAAATATCTTCTCCAGAATCTGAAGTGCTTCTTTCATGGACGGTCTCTTTTCTGGCTCCAAAGAAGCGCAACTAAGCCCTAGCTTTAACCCTGCCACCAAGGCGTCCTTGTTAGCCTTCACATCAGACCCGATTGCCACGTCAGCCAATCTCAACACTCTGTTCTTGTCTTCCAACGTTGAACCGGCGG…
TRINITY_DN20332_c0_g1_i1	0.0164163	0.12766	GAAAATAATGAATAAATAGTGAACAAAATATAATCAGAGGAAAAGGAGCGGAGAGGCCGAAGGAGAAAGGCAGATCGTGGGGTTAAAGTGGGAAGGGATACGAAGTGCAACGGAACAGGGAACGGCTGTTTTCGCTCTAGTCCGCATCGAACGGTACAAATCTATGCACGACCATTTCCTTCGACGTCGTACTTAACGGTGGAAACAAAACCCAACTCAAAAACTCGACCAAGATCCATCGCTCTTCAAAGTTCAAACGCACTGTCTCGCGATCTCATTAGAGCCCCCGTAGCCATGGCAGCTTCGGCTTCCTCTACGATCTCTATCTCTGTATCCCTAATTTCTCGCTCCCTTTCAAGCGGCAACCACGATCCCACTCAAAACCCGCCGCCTCTCTAT…
TRINITY_DN20333_c0_g1_i1	0.0352775	0.306416	GGAGATTGAGTGAGGGCCGAATTGCCACGTAAATTCATTGGGACTCTGATATTCAAACCACCAAAACAAAAAGAAAAAGAAAAAGAAGGAAAAATGGCATTGAGAGGAGCTGCCGCTGCATGCAATGTTGCAAGACAAACAATCAACCGCCCCATGATGCGTTCAATTCCTCAGTCTCTCAGAACTGGGTTTCACCATTACGTTTCGCATCCTGTCCAAAGATTCTCCCCATATCCCAGTTTCCAATATGAATTGAAGTATCCAATTCGTGTTTTACACGAGGCAGCCGTAGATCCTATAAATAGCAAGAAAGAAGGGGAGGGAAAATCGTCCCAGGATTGGAAGATTAAGATGCTTTACGATGGAGATTGCCCACTTTGCATGCGTGAGGTCAATATG…
TRINITY_DN20339_c0_g2_i1	4.02827e-84	429.915	GGGAATATCTGAAGGTCAAGCGCGCCTCTTTCTCAAGAGAAGTCTAGCAGCAGCAAGAACAAAGAAAACAAAACTCTTTGGGGTCTCTTCAGTTTCATCAACGAAAAAAAGTACATGGTTGATCAAGAATTCGAGATTCCCATATCTTTTGATCCGTTCACAGAGGCCAAAGATTCAGGCGCCGCTGGGGCTAAAGACTATGTGCATATCCGTGTGCAGCAGAGGAATGGAAAGAAGTGCCTGACGACTGTTCAAGGCCTGCCAAAAGAATTCAGCCTCACGAAGATCCTCAAGGCCCTCAAGAAGGAGTTCTGCTGCAATGGGAATGTTTTGCAGGACAAAGAGCTTGGCAATATAATCCAACTCCAGGGCGATCAGCGCAAGAACGTTCAGAAATTC…
TRINITY_DN20359_c0_g1_i1	0.000245683	2.4641	AAAAAAAAAAAAAAAAAAAAAAAGGCGAACATCATTCATTATTAAGAGGTTAATCTTATGATAAAAAAAAGAAAAAAGAACCCATCTACAGAAGTATATACTTTAGGTCAACATATATCTATGTCCGCCCACAAAGCGCGAAGAATAATTGATCAAATTCGTGGGCGTTCTTACGAAGAAACACTTATGATACTCGAACTCATGCCTTATCGAACATGTTATTCCATTTTTAAATTGATTTATTCTGCAGTAACAAATGCTAATCATAATATGGATTTTAACGAAGCCAATTTTGTCATTAGTAAAGCCGAAGTCAACGAAGGTACTAATGTTAAAAAATTAAAACCTCGAGCTCGGGGGCGGAATTATCTCATAAAAAGACCAACTTGTCATATAACT…
TRINITY_DN20368_c0_g1_i2	0.0316996	2.48698	GAACGTCTTGAATTTTTGGACTGAGCTTTGGACAATTTCCAGATGTACGGACCCAATGGCAAAGTCCATTTCGGCCCAAGCCGCCAAGCCTAAACAAACCGTCCTCTCTAGCTATCCCATGGAGTGAGCTTCAAGTAATTCCTTCAATCCTAAGTGCTAGCCGCCGGAGAGACAGAGACAGTATCACTTCCGTTCAAGAAACCGGAACCCCAGGAGATATATATCTACATACCGGGTGTGGCAGAGAGGCAGCCTTCCAACAGAAACACAGTACAATGAAGATAATCAAACAAAATGCTGGTGCGCTCACCAACTTTGAAGTGCTTGACTTTCTACGAGCAAGAGGCGCTTCAAATGACGCTTCGAGGGTTATTGCTCCGGTAGCTCCATCTGAATACA…
TRINITY_DN20378_c0_g1_i1	2.00847e-09	5.55623	GTAAGTTACAGACAAACACTAAAAAGGGCACAACAAAACAGAAGAAAAATTGGCTAGTTAAACTATCAGGATACCCCTTCAACTTAAGAAACTCTAACAGAACTATTGTAGATCTAAGCAACTGTCTGCACTGGGTACCTGCAAATGCAATCCTCCCACGGATTACTAGAAGAGGGTTTAACATTCCTCAGAGCTTGCCAAACTGCACTGTTGCACTTGAAGCCACTTCCAAAAGCAATCTGCCACACACGATTTCCCTTATGCATCCTGCCCTTTGCCTCAGTGTAGGCCAGCTCATACCAAATGGAACTCGAAGATGTATTGCCAAACCGGTGCAGAGTCATCCTGGATGCCTCAACATGTACTGGAAGAAGCTGCAAATTCTTCTCAAGCTCATCA…
TRINITY_DN20414_c0_g2_i1	1.1791e-06	0.212203	AAATTAAAAAACAGTAGAACGTAGAGGGAACAATTTTAAATTTAAACTTTTTTTTTTAATTTTATTCTGCCATCCTTCAAAATTCTCCACTATCAACCTTTTCTTCGGTTGTTGCCTTACTCCAACTATTTTTTTATAATTTTTTTTTCATTTTTCTTTTTGGGTACTAGGCCAGTACTTAAATCTCCCTAGGGTCAACAAAAATAGACAGGTCAGCGGGCGATTTAGTCCAGTCACCGACAGAGCCGTCACTGTAGTCTGCCTGCAGCCGCTTAATGCACCACAAGTCGTTGATGGACAACATTTTCCAGCATGGAATTCCCAACATGAGCGGATCGCGACTCGAAACCTCCGCGGCCACAACGGCGCAGCCACTCTCTTTAGCCAAGTTATGAGCGT…
TRINITY_DN20416_c1_g1_i1	0.00104463	0.319977	TAACTGGCTGCATGAAGAACCATGCGTCTCCTTTTGTTTCGACGCCTGGTGCGCTAACACTGTGGCGCTTGCTTTTCGTGAACAGAAACAGACTAAAATATTGGGGTGGGGTGTTGCCGGAAGAGAAATTAAAGAACAAAATGCCTTAATCACTCAAGGGTCATGTGCAATTTCCATTAATCTTGCCATTCGCTATTACACACATTATAAAAATCGGAAGGTACAATGAAAGAACTACACTAAGTACCTAAGTACCGACTAAAATCCATACAACAAAGAGGGGAAAAGGTAAAGAAAAAAAGAGAGAGAGAGAGAGAGAGAGGAAGAAACCAGCTGATAGAAGATCACATATATATCTGGCTGCTTTAGAGCCACATATGGGGTTTCACTAATTGATTC…
TRINITY_DN20421_c0_g1_i1	0.0362965	2.75858	CCATTTTATTTTTATTAATGTACATGGGACACGGCTAAGAAGGCTATGTCTTTTGAGCTTCAGAAACCACAAGAAAAAAAAAAAAGACTAAAAAGAAAAAAGACCGACAGAAAAAGACATTAATAGACAAAGCGATCCAATTCAATCGAGAAAGAGCCGAAAACAGAGCCTTTAATCTCCATCATCATCATTTGTTATAGCTAGACAGGCGTCTATTGATCCACCTGTGATGCTCCTCTACTCTCAAAATCAATCAACAACTTGTTCAGCTTTTTGTTGTTTATCCTCTGTTGCATCATTCTTGTGTCAAGATCAAAACTTTGAGGCAGCGAAGGTTTAGGGACTAATGCAGTGGCAAGTTTAACAGCATCTTCAGGACGATTGACGACATGGTTGAAG…
TRINITY_DN20428_c0_g1_i1	6.98018e-09	0.0808768	GACAATATCTTTGCTATTGGGTTGCACTACCGCAAGGGCTGGCGCATCCCTCAAATCTTGATTTAACTTGAAAACGTTACATGATAGTGACCCATGTCGTGCGCTTCAATTTAGAGAGTAACCATGTTGTCCGCTTCAATGCGGATGGATTCAAACAGTTTAGAGGACAGATAGCGCTCTCCAGCACTCGAAAATATCACTGCAATGAGTTTGCCAGCGTTCTCTGGTCTCTTTGCCAACGTTATAGCAGCAGCAGTCACAGCTCCTGATGATATCCCTACCAGTAGACCTTCTTTTGAAGTAATCAGTTTCGCAGTTTCAATAGCTGCCTCACTCGATACTGGGATAACAGCATCAAGTACATCAATATCCAAGACAGCAGGCACGATACCAGCGCCA…
TRINITY_DN20468_c0_g1_i1	0.0165486	0.338012	ATTTACAATAAACAGTGTCTCGATTCCTCATATAGCCTGTAATTAAACTAAAACGCTACAAATTTAAGAATAGCATAAATTCAATGGAAATTCAGTGGCAACTTTAAAAAGCACCAAAGAAAAACAATGAACAACTCCATTCCACATACCACATCGAGAGACTATCAAAGATTTTAAATCATTTCACACAAAAAGTGCGAACGAGACACTAGTATCTCACTGAAAAGAGCTGGATTTAAAGCTGTCCCACACCATACCCCGGTTGGAGCTGACTCTAACTTTATCCCAATACAAAGGCTTCAGTTTTGGCTTTGGGGTCTCCTCAGTCCTCTCAACGCTGCTATTTGGTTGCAATTGGTCAAAGGTCAAGCTTGATTCTCCATTTTGAACTAAAAATGG…
TRINITY_DN20476_c0_g1_i2	0.0178417	3.37918	AAGTCGTGCCAGAGCTTTGTTTTCTAATTTCTACGGAGAGACAAATTAAAAAAGAGCTCTCCTTAGAAGTTTCAAGAAAAGAAGAAACCATTTCTGTTTGGTCGCCAATCGCCGCCGCCGCCGCCGCCGCCGTTGATTCCAAATCCCACTTTCTTCCTTTTCCGTGTGACCTCATTTTTGCAGCTTCGCCATGTCAACCAAATATATAATTCCGGCAGTGTTTGGGTCATTTGCAGTTGCCTATGTGTGTGACAAAATTATTTCTGACAGTAAGATATTTGGAGGAACTACTCCGCACACTGTTTCTGGCAAGGATTGGTGGGAGGAGACTGACAAGAAACTTCAGGCATGGCCTCGCACTGCTGGCCCACCAGTGGTGATGAATCCCATCAGCCGCCA…
TRINITY_DN20482_c0_g1_i1	0.000690907	0.161783	GAGTAGCACAACACTCGCACTCCATTTCTAGCGATCAAAAGCTAAGCATTCACATTCTCCCTGGATATCATATCATGGCAAGCTCTCGATTCCTAAAGTTCGTTTGCTCGGTGCTCGTGTGCTTGATGATGGGTGCACCCCAGACTGGGGCAGCCATAACATGTGAACAGGTGGTAAATAGCCTGATGCCATGCGTGGACTACATAAGAATTGGCGGATCAGTGCCAAACAACTGCTGTAATGGGATCCAGAGTTTATACAATGCGGCCAGGACCACACCGGACCGCCAGGCTGTCTGCAACTGCTTGAAACAAGCCGTGAGAGGAATTTCCTACAATGCTTTTAACCTTGGCAATGCAGCCGGACTTCCTGGAAAATGCAGCGTCAACGTTCCCTACA…
TRINITY_DN20503_c0_g2_i1	0.0444602	0.367275	GGAAGCAGCATATTCCTTGTGGCTTAGTATTCTTATTAAAATGTTGTCATTGGGCAGCTGAGAAATTGGGCCTACCCACATCACCCCCCTACCTATCTTTGCCCCGGAAGAATGCTTCCTCCTCCTCCATGACCGGCATTAGCTTCGCCTCCGCCGGCGCTGGAATCTTCAATGGCACAGATCTTGCTCTGGGTCAATCTTTGCCCCTAACGCAACAAGTAGGCTACTGCGAGTCAGTTTACCAGGAATTGGTGCAGAAAATGGGACCTTCGGGAGCTCAAAGCCACTTATCTAAATCATTGGTTGCGATCGTTATTGGAAACAATGATCTGTTCGATTACTTTGCTTCCTCTAATCTCCAGAAGAAAAGCACCCTGCAACAGTATGTGGAGTTGATGG…
TRINITY_DN20539_c0_g1_i1	0.0237328	0.380727	GCCATTGCCACCATTTTTTGATGGCACCAAGTAGAGAATCAGAGCCACCACAAAACAAAGCCCCACGAAAATCCCAGTGGCACGTGGGTCCCTCCACGTCACCAATGCTTGCACGCGTTCACCTTGCGTGGCAAAATCTCCCAGCACCGTCTGCACCCGTGCCCCGATCGTACGCAACTTATCATACCTCACCCGTAGTACATCCTGTGGTCTACTGCTTGGCACCGGATCAAACTCCTCGTCGAGTTCCTCTCCGTCAACGGTATCGGCCAACGACAACTTGGGATCGAAATGGGGAAGTGGATCCCTTGATCGGAATCTATAATTCCACGCGCCAACCGCGAATACGTAAAAGGCCAATGTGGGGACAATCAAATCAGGGAACCAGACGAGTGTTAT…
TRINITY_DN20540_c0_g2_i1	5.15132e-06	5.78502	TTGAACCAATTCTCAAGAATTTTGTTGAAAATGTTCTTGTCTGAACCCCAGGCCTCCAGAGTTGTCTTGCTCAACACTAACCATTAGTTCTGATTGCACTCACACCAATGGAAAGCACGGACTCGTCGGCTGGCTCTCAGCAGCAATTGAACTTGCCTCCAGGATTCCGGTTCCACCCCACCGACGAAGAGCTAGTTGTTCATTACCTTAAGAAAAAGGCCTCCTCTGCCCCTCTTCCGGTGGCAATCATCGCAGAAGTTGATCTATATAAGTTTGATCCGTGGGAGCTACCAGCAAAGGCCAGTTTTGGCGAGCAAGAATGGTACTTTTTCAGCCCCCGGGACCGGAAGTACCCGAACGGGACCAGACCGAACAGGGCAGCAACGTCAGGTTATTGGA…
TRINITY_DN20578_c0_g1_i1	0.000104552	10.2927	GAAACACAAGGGATTTAAGCACGCAAAAAGCCCCCAAAATGTACATGGGTATGTGGCCTACTTCGACTAATTACAACACAAAAAAGAATGCACCTTAGAAAAGAATTTGGATCTACCTCCCACCTGAATGATTGCTAAGGTAGAAAGTCAATAGCCCCCACACATTTCTCATACAGGAATCAAATGTCAATCTTGCTGCTCAATTTGTATGATTTTTCAATGCGTTGTACTAACTTCACACCTTAATCACAACTACAGAGATTTTTTTCCTGTGACTATTTGGGAGATCCGGAGGCCCCTGCTGAATGCGTCATTGAATAGAATCCTTGTTTGCATTGATTGGAATCCAGGCATCCATGACAAAAATGCCAAAGGGGCCATCACTATCACTCCAAACAT…
TRINITY_DN20603_c1_g1_i1	0.00596412	0.262032	AGATTAAATAAAAACGAGAGAGAGAGAGAGAGAGAGAGAAAAAACAAAAAAGAAAATCCTTACAAAAGAAGTAGAAGAAGAAGAAGAAGAAGAAACAGCACCGCATGATGATGATAACGATGAATGATGATCATGTGGCGGAAACTAAGTGGCCCTTCAGTCCCACTGTCAGGGAAATCGCCAACAGTTAACCTAAAGGCATCTCGCCACTGCTCTCTCTCCCTCTCCACAGTGCCTCCTTCTTTATCGGCCACTCCACGGACCAGGTTTCTCTCTCCCCATAAATTGGGTAGAAGGATGCCATCTCACATCCTCCCAATAGCCAACAACAACGAATCTCCAATTCACTCACCTCCAACTCCCACAACGGCTATGATGATGATGATGGTTGATGACCCA…
TRINITY_DN20622_c0_g1_i1	3.85655e-06	3.84349	AATGGGACAAAAGGGAGACTTTAAATTGATTGGCCTTTGTTAGATAAGAGAGAAATTTTGGCTGACTATTGTCTCTGTGTCTGTGTTTTGGTGTTTGGTGAGAAGTGGGGGGATGGATGAGAAAGATGATGGATTGGGATTGAGTCTGAGCTTGAGTTGTGCACCACCACAACAAAATCAGGCTTCTTTGAAGTTGAATGTCGTGCCACAGTTCATGCATAACAATCAACAAAGGAACTCCTGGAATGACTTGTTTCAATCCTCTGATAAGAGTTCCCATACGAGGGCGTTTCAGCGTGGATTAATCGACATGAACGTGGCACCCTCCATGGCAGAATGTGACGATGAAGCTGGGGTCTCCTCACCAAACAGCACCGTTTCGAGCATAAGCGGGAAGAG…
TRINITY_DN20623_c0_g2_i1	0.0116327	0.103093	ATGCATAAATTTACAATATTCTGAATCTAGGAGTCTCAATTTTGTGATAAACTGCCTTAAAAAAAAGAAGGAAGAGGTGAAAAAAAAAAAAAAAAAAAAAAAAAAAAAAAAAAAAAGAAACAAGAGTGTGGAAAATGATACCTAGAAAAGTTCAGCAAAAAGTGTAGTTTTTCACGTTCTATACTTCTATACAAAGACAAAAGCACTTGACTTGGGTTGTATGTTTGTCTTGTTGTCTTTCGTTAACCTGGAAAGTTAAGACAAGGTATGCATACATTCCCTTGAAACTACTAAACCTTCATGGTCCTCAAATAACTATTTTTCATCTCAGTAATTGCTTTCCACTTTGGTATTTCAGTGGCCTCGTTTGGTTGTTTCTGTGGAATACAACAGAACCAC…
TRINITY_DN20626_c0_g1_i1	2.5846e-05	21.375	GCCCGGCGGCCGGAGACGGTGAGTTGGTTAAAGAGCGTGAGGAGGAGGATTCACGAGAATCCTGAGCTGGCTTTCGAGGAGTTCAAGACGAGTGAGTTGGTCAGAAATGAGTTGGATAAATTGGAGATTGGATATAAGTATCCCATGGCCGAAACGGGTATTCGGGCTTGGATCGGGACCGGCGGGCCTCCCTTTGTGGCCATCAGAGCCGATATGGATGCTTTACCTATTCAGGAAGGTGTAGAATGGGAGCACAAGAGCAGAGTTGATGGAAAAATGCATGCTTGTGGGCATGATGCCCACGTTGCCATGCTTATGGGTGCAGCCAAGATTTTGAAGTGCCGCGAACGACTTTTGAAGGGAACCGTGGTTCTGCTCTTCCAGCCAGCTGAGGAAGCC…
TRINITY_DN20661_c0_g1_i1	0.0107223	0.095057	GGGTTGCTAGTGACATGGGTTTAGTCGAGTCTGCAGAGAAGGTGTTCAATGAGATGTGCAGCATTGGGGTATGTCCTGATTGTACCAGTTATAAGTTGATGGTTATTACTTATTGTAGAATGGACAGAATTTTGGAGGCGGATAGGTGGTTAAAGGATATGCTTGACAGAGGTTTTGTTGTTGACAATGCTACTTGTACTTTGATTACAAGCACATTCTGCAAGAAAGGTTCTGTGGGCCGAGTGTTTTGGTATTTTGGTAAATGGATTGACATGGGTTTGAGGCCAAATTTGATCAATTTTACATCTTTGATTAATGGGTTGTGCAATGAGGGTAGGATTAAGCAAGCATTTGAAATGTTTGAGGATATGGTTAGGAAAGGTTGGAAACCAAATGTGT…
TRINITY_DN20665_c0_g2_i1	1.31288e-42	61.5833	ACTTCTTTATTAGCTCTATATATATATAAAGTAATTCCCAACTCTCAAAAGAAGGAACGCTTGCCAGGAGCTCTCCCAGCAGCTCTCATTAAATTGGCTACTTCAAACACTCTGGCAACTTTCGTTCCTTTCTTAGCCTCAGCCGATGCCCTTCTTTCCTCTGATTTTCTGCGTGCTTTTGCCACCTCATTCTGCATCTTCTCAAGGGCTCTTACCCTTTTCTCCTCCAGCTTCCTCTCAACTTTTTTCATCCAAGAACTTGCCTTTTGCACTCGCTCATTCTCCCACCCATTAATTATGGCTTCTTCTCTCTTGAATCTATTCATGATCTTGGCAACCTTGGCGTTCTGCCATGCAGATATCTTCGTCTCCACCTCCTCTTTCTTCACTCTCTGCACC…
TRINITY_DN20667_c0_g1_i1	5.71201e-06	23.8	GTGTGTGTGATTGTCTATATATATGTATATAGAAGTGTGCATAGATGGAGAGTGGGGGTGAGAGTGTTTCTAGCTAGGTGTGTGACAATGCCTAGGAATACAGACCCACTTGTAGTTGGTCGTGTAATAGGGGATATACTGGATCCCTTTACAAAGTCAATCTCCCTTAGGATATCTTACAATAACAGAGAGGTCGCAAATGGCTGTGAACTGAAACCATCTCAGGTTGTGAATCAACCTAGGGTTGATATTGGTGGGGATGACTTGAGGACTTTCTACACTTTGGTTATGGTGGACCCAGATGCACCAAGCCCTAGCGACCCAAACCTCAGAGAATACTTGCATTGGCTGGTGACTGATATTCCGGCAACTACTGCGGCCACATTCGGCCAAGAGATC…
TRINITY_DN20673_c0_g1_i1	0.00434237	0.374544	CCCAAGTTTAGGATTGCAAATCAAGACTAAAAATGGCGGAAATACACACACACACATATATATATAAAGCGTGGGAAGGTGGGCTAGCACCTAACAAGCAATCTGGTCCCTAAATGAAGAGATTTCTTCAAAGATGGGAAGCCTTTTGGATCTGAATGGGGCCCATTCATTCATTACCTGCTCAAGCTGCCTCATGAAATCTTCGTCCTTCAGGCTAAGATTAAGGCCCAATATGTCCATCATTTCTAGGGGGGCCTGCCTTGATTCCACTTCCATTACCAATTCTTCGGCCCGTTTCCACGACTTTGGATCATCTGAGCCCGGAAGGACGCCTTGCAATACTTGTTGGAGAACCATACAGGCCTCATCAAATCTGGCTTGCTTCATCAGACACAGGCC…
TRINITY_DN20677_c0_g2_i1	0.046205	0.263423	ATATGAAATGATTGGATGAATATGACGTACTTGGCTTGTACACAATTCAGGTGACAAGCATAACAACAAGGAGAAACAAATAAAGAAATTGAAACTAGGAAGTTTAACGGATCAAGGGAAAAAAACCCCTCTTGTTTGGTTGATTTCTTTCAGGGGGTGGAAGGTTATGCCGTCTATGGCCTTCGAAGGTATCTTCCAGCAAGCAAAGCAGCGTCCATGACCGCATCGATGACGCCAATAACTTCATCAACACTGCATGTGTTCCCTTTAAATGCACGCCCACCAGACTTCTTGAACTTAGCCATGCAATTGAGAAAATCTTGGCTACATTCTTGGCTTAGATAGTCGTTGTTCTTAGCTTGCACACAAGCGTCATGCTTCATACAGCAAGCGTCGAGG…
TRINITY_DN20686_c0_g3_i1	0.0191215	2.26755	TAATCAGTTCCTTTTATGCTAGTGCTATGAGAGCAAAAGTTGATTCCATAAAACAATAGGAAGCAACCAATCATCCATCATAATAAAAGACAAGAAGCATATGACCAAAAGTCTCACTTCAAGATGAAGATTAAATAAAGGAATAGACAGAAGCTCGCTCAATTATCTTTCATCACAACCCGATTCCTCTTCTCCTGGACCACTTTGAGATTTGGAGGGAGATCTGGGGCTCTAGAGTTCGAGCTTGAGCTCATCCTTTTCAGCGGAGAGACAGTGAAGAATGTAAGGGGTGACACGGATCACGGCGACCCAGACACCGAACATAGCCGCGTGTGTCCTTAGCTGCTTCAGCGCCGCCTCCTTGTCCGGTTTTCGCATAAACATTCCCGGAAACATGAC…
TRINITY_DN20688_c0_g1_i1	1.93492e-09	16.127	TAGCGTCCTTAGAATCGTTGCCTTTTGAAGCGCCAGTAGTTGTAGCTGTGGGTAGGGCTTTCGTTCTTATCGCTCCGGGTTTCGATCTATATGACCTCCGGGCGGTACAAAGTACACCTCTTCCGTAGAGGCAGGTAGTAACCTAACCTTTAAGAGTCTGTTCAAGGGGGAGCCCTCTTATCGGAAAGATCTCCGTGCGTGGCGTGATAAAGAATCCTAGAAAAGATCGATTGAGACTCCCTCCCCGGTCCCACGAAGATCTCTACATACTTGTCTGTCCAGCCCAGGACAACTGAGATCTTCTGGTCTGCGTGCGTGGGGGCAGCTCAAACAAAGAAGAGTTTGGTCTGGTCTGAATTCAGGCCCGGCCCGCCCGTCTGCTGCTAGGTTCGGGAATGG…
TRINITY_DN20696_c0_g1_i1	0.0022033	3.02694	GTTTCCCTATCTTCTGCATTGTACAGGTGTTAGAATATCTCCATGCCTAAACTGAACTAATATGTCACTTTTTGTGCAAAGCAGAACCCTATGGGTTAGGGTGCTGTTTTAATTTTGTCTCAAACTCGTAGCAAGCCTATAGTACACTTCCATCTATTAGTTGAGAGAACACAGCCACAGTCAGAGGGCGGGAGGCTGCAGTGATCCCTATCAGGTCCTAACTATATGATGCCGAGCCAAAACTTCTGGTATCCTCGAGGCAGGGAGGCTTTGGCAACCAAAGAGCTCCTGAAGTTTTGCATCACACTGTATCACCATTCGATTCAGAGGATCCTCTAAATGATTGACATTTATGTACTCCCACAGTCGAGTGAAAACCTCGGATTGGGGCATCTCTCT…
TRINITY_DN20732_c0_g1_i1	2.26698e-08	6.84454	GTTCACTCCCATGTTCAAAAAAGAAAAAACAAAAATCACTTGTCTTCTGTCTTCCTTTTTCTTTATTTTCGTCACTCTCTCTCTTTCCTACATTCACAGCACCACAGCCACTACCTCCAGCAGCAGCAATAGTAGTGGTAGCAGAAAACCATGCCAACTTCCGTGGGCATTTCTCAATCTAATAAAGATGCTCCTCAAGAAACCAACTATCTGCAGGCCCTATTGACCTCCACTCGCCCTTTCCTCCGCAGAGAGCTCGAGTCCGTTGACAAGAATTTACCTTCCCTTCTCGCCGTCTTGCGTTCTGTTGGCGCCGGAGAGTGCTGGCACAAGCACGGCAGCTTTCTCGATCACCTCCTCGACGTCTATCGCATCCTCAAGATTTGGAAAGCACCCGAT…
TRINITY_DN20738_c0_g1_i1	4.91207e-06	6.11399	GGGCTTCAGTCACTCTTTCCACTGCTTTTCTCCTCCTCAGGCATCATGGATCCTTACAAGTATCGCCCTTCAAGTGCCCACGATTCGCCCTTCTTCACTACAAATGCTGGTGCTCCTGTCTGGAACAATAATTCCTCGCTTACTGTCGGGCAAAGAGGTCCAATTCTCCTCGAGGACTATCACTTGGTGGAGAAAATTGCCAATTTTGATAGGGAGCGCATCCCAGAGCGTGTTGTTCATGCCAGGGGTTTTAGTGCTAAAGGCTTCTTTGAAGTCACTCATGACATCTCTGATCTCACCTGTGCTGATTTCCTTCGGGCTCCTGGAGTCCAGACGCCTGTTATGGTCAGGTTTTCTACTGTTGTCCATGAGCGTGGCAGTCCTGAAACTCTTAGAGAC…
TRINITY_DN20738_c0_g1_i2	1.1668e-07	6.49356	GGGCTTCAGTCACTCTTTCCACTGCTTTTCTCCTCCTCAGGCATCATGGATCCTTACAAGTATCGCCCTTCAAGTGCCCACGATTCGCCCTTCTTCACTACAAATGCTGGTGCTCCTGTCTGGAACAATAATTCCTCGCTTACTGTCGGGCAAAGAGGTCCAATTCTCCTCGAGGACTATCACTTGGTGGAGAAAATTGCCAATTTTGATAGGGAGCGCATCCCAGAGCGTGTTGTTCATGCCAGGGGTTTTAGTGCTAAAGGCTTCTTTGAAGTCACTCATGACATCTCTGATCTCACCTGTGCTGATTTCCTTCGGGCTCCTGGAGTCCAGACGCCTGTTATGGTCAGGTTTTCTACTGTTGTCCATGAGCGTGGCAGTCCTGAAACTCTTAGAGAC…
TRINITY_DN20738_c0_g1_i3	3.49364e-08	5.6049	GGGCTTCAGTCACTCTTTCCACTGCTTTTCTCCTCCTCAGGCATCATGGATCCTTACAAGTATCGCCCTTCAAGTGCCCACGATTCGCCCTTCTTCACTACAAATGCTGGTGCTCCTGTCTGGAACAATAATTCCTCGCTTACTGTCGGGCAAAGAGGTCCAATTCTCCTCGAGGACTATCACTTGGTGGAGAAAATTGCCAATTTTGATAGGGAGCGCATCCCAGAGCGTGTTGTTCATGCCAGGGGTTTTAGTGCTAAAGGCTTCTTTGAAGTCACTCATGACATCTCTGATCTCACCTGTGCTGATTTCCTTCGGGCTCCTGGAGTCCAGACGCCTGTTATGGTCAGGTTTTCTACTGTTGTCCATGAGCGTGGCAGTCCTGAAACTCTTAGAGAC…
TRINITY_DN20750_c0_g2_i1	0.00868379	5.89474	ATCCATGAATATCTTCTTGGTGCATTTCCGGGATTCTTCAGGCTTGTAGCAGGAAAAATTAACGAGATACACAGGCCGTGGACGAGTCATAAAGTAGAGTGTCGATAGGAAAACAAGTAAGGTAGAGCAGATGATCACAGATATGAGATTATATTGAAGATGCTCCCAAATGTCATACAGATCTTGGATAGAAAAGGTCGAAAGCTGAGCAGCAATTACAGCTACAAGAGGAGAAAGGAAGAGGTACATTCCATGGGTAATGAGGTAATGATATCCCAGCTTCACATACTTTAGTTTGACTGATTTTTTTGAAATCCGGGAGGTTTCGTGACGATGATGGTGGGATCAACGGAGCATTTAGTTTTGGTTCATCCATGTCTACCTTGAAAGGAAAATAAT…
TRINITY_DN20764_c0_g1_i1	0.0212413	0.0473373	GAGTCACCATTCATTTGGAGAAAATATATATTGGCTACAAATTGAAGAGGAATTACACAGAGGGAGAGGGAGAGGGAGAGGGAGAGAGAGACACTGAGATTTATCACCACATTTGATACCATCTCGTTTATGATGTCCGGCAACTGAAAGCTCAGTGGATCTTTTATTGGCGGTTTCCTGGTCATGCTTCACTGAAGCCTAAGATTCTTAAGCCTTTGTTCTTCATCCATGCAGTTGGAGGCTTTGCTGGCCCCTCCAGCTTTTCTGTAGTTGGGCAAGGGCACTTGGCCAGCCTCGATCTGCTTCACGTCTTCGACCAGCATTTCGTAGTGCCTCTTCACTTCCTCCACAGTTTTGCCTCCGACGGCCCTGGCTAGATTGTGCCATCGGTCCGGAGTG…
TRINITY_DN20782_c0_g1_i1	2.12641e-38	46.6706	AGAGGTCCAGAAGGATTACATATACTTCTGCTAATTACTGCATCACTAAAATATCAGAATATTACGGGTACGAGGTAGCTGCAAAGGTAACATTATGTAGTATAGGAGAAGGTGATAGTTGATAACCATGACTAAAGCAATGGGGGCAGATCATGAGGGAAAAGGGGTTAAAGTAAACTGTAAATTGAAGGGAAGGCTTCTTTTTTATGGGTACACATCTTGTTTGAGAGCGGAGGATGATTTCCAATATCGGGCTAGAAGCCCTTGTTGGGGCACTGGAAATGGGCCATACTGAATCCCAACATCTGATCCCACAACTTCCCACCTGAATTTGGTTACTAGATGATGGATCAAGATGAGCATCTCCAGCTTGGCAAGTTCACTGCCAGGGCAAGCATG…
TRINITY_DN20784_c0_g1_i1	0.000264271	3.55354	GCATTTGGATACTATCGAACCGTGTTTTTGATATTTAACTGTTGGGTTCATAACGGTTACTCTGCTATGAGTATGCACAGTATTAGGGTCTATCCCCCCTATATAAAGAACAAATTGGCAAAAACCGAAGAAACCGGACCTCCTAGGAGGAGCACACGTTGCAACTCTTCCTACAGCTACCATAAGAACTTCCTGTGCCCACCATGTAAGCAGGGTTCTTCTCACACTCCCCAGCCTGCGCCCACTGAGCACAGTTCTCATTCTCATCAACGCAATGTTCTTTTCCCAATGGATCCGAGTACCTTTCAAATGACCTGACATGGATCCACTTCGTTGCAGACCACTTCTCACCCTCAATAACTGGGCAACTCCCGTGCAAGCTCTCAGGATCTGTAGTCG…
TRINITY_DN20784_c0_g2_i1	0.00622162	2.82151	GAGTTGTAGCCCTGATAAGATGGAAATATATTCACGCCCTTCAGCATTTCACCACTAAATACAATTTGATTAGATTTGAAGAGAATAATTGTGAACCACTATGCCCAAGTTGCAGCATATATGACATATATATTAAACAGTAAACATTATAGCAAAGTTGCAGGACCATATCTCAGAAAACATACCTGCATAGCCTTTTTTAGCACAATCAGACCAGGTTTCATCCTTCAGTTGAGGCATTTGTGCCAGTGGAAAAACGGTTTCCCCCCCCTTCTCAATGTTAGACAAATACATCAATACTGTGGCAATCCTGTGGCCACCCAACTCTAAATTGACCTGGTCATGAAAATAATCAAAATGTGGTTCATACTTCTGGCCATGCTCGTAGTGCAGTATCTG…
TRINITY_DN20788_c0_g1_i1	0.00133511	18.0909	TCTGTATCTGACCGTTATTGAATAGCAAACTAGGAGCTTATGCAGGAAGCTGAACGTGGAGAAGTTCCACCTCAGCTGTCTTTATGTGATCAGTTGGAATGCTGAAAAGGCAAGACCATAATTGCTTCAGATCTCTCTCTCACCTTCCTCATCTTCCATGTCATCAATTCCAACCCACCGAGTGAAAGCAAACAAGAATTCCTTGAAGTTCACCATTCCATTGTTATCCCAGTCCATCTCTTCAAATCTTTTCAAGGCTATTCGTCCAGATGAACGTTCTCCCGTTTCATTGATGGCTTGAACCATCTCATTCTTGCTGACATAACCATCCTTGTTCTTGTCCAAGAACACAAATGCATCAACCAATGTCTGAAAGGTGGCCTCCAAATGTGGCATCCC…
TRINITY_DN20801_c0_g1_i1	0.0316049	2.90541	TCATCTGCCAATCACGGTATTTCCTCACGAAGTAGGGGCTGAAGCAGCCTTCCGTTTCTCCTCTTCCATATTCGCCTTTATTAGAGAGTAGACGGCAACCCCTGCAATAGCTATTACTGTACCAATCCCGGTCTGTGCAGTGATTTTATTGCCAAATACCACGATGGAGAAACCAATGACAAAAACTCGTTTCAAAACATTTCCAACTGCATGTGTGAGTGGGGCAACTCGCTCCAGTGTGTTGGTGGCAACCTGGTTGTAAAGATGATAAAACATCCCGATCCAAAACAGGTCAGACAAAAATTTGACTAATCCCACTTTGGCTATCGAATCCTTGAATCCACTTTGCAACAGCTGAGGGCCCTCAAGCACCACTGCTGGCGGGATGCAAACCAAAAG…
TRINITY_DN20813_c0_g1_i1	1.50138e-06	11.5	GGGCCGGCTGGTGACCTGAACCCGAAAGTAACGGCATCGTAGACACACGGATGGAACCCAACATCTGTTCCAGTCTGTTCACCCCTCAAACAGTCCTCGCAGACCACGGCTCCGTCAATAGGCCTCTTTGTTTCCAAGTTCAGGCCTTCGATGCCCGAACCCGGACCCGGACCCGGACCCATGCTCATGCTCATCAGGTACCTCTGTTTCTCCAGCTCCAATTCTCTGACCCGCCTCTCGTAGTACCCGGACTGACCCAGGTCCGAAATCGAAAACCCGTTTCCATTAATGGCAATGTTGCTGCCGTCCCTCCTCAGAAGCATCACGTTCGCTGGCGGAACCAAACTGGACCGGATTATTTCGTCCGCCTCCCGCTTCTTTCGCCTCCTCTCGCGCCTC…
TRINITY_DN20871_c0_g2_i1	0.0405716	7.24	GTAAGAATGCTCGTCCTCCAGTTCGTCCGATCCAAGATCAACAAATAAATAGCAGAAAAAGAAGCGACCCATTCAAGAAAAGCAGTCCCAAAGCCTAACCCACCAAGGCTGATGGCGTGATTGGCTAATTTCTTGGCAGCAAAAGTCAAGTCTCTCAAGTCAGAGGAAATTAAGTCCATCGCTTCTTGTTCTCTCCTCATCGCCAAGTACGCTTTCTTTCTAATCAATTCCCTTCCTCAATTTTAAACGACGCCTCCACAGGACTTAGAAAACAGTTCCAGAAAATCTCAGGCTGTTTCAGACAGAGAAGCGAACCTAGCTGGGGTTGACGT
TRINITY_DN20872_c0_g1_i1	3.03829e-05	7.83333	ATTCCAAAGCTTCAGCAAGGTAGAGGGCCACTCTCAATCTCATTGCCCATTTCATGGGCTGGCTCTCCCAGTGGAAAAGATGCTTAGAAAGAGTCTCGTTGGGCATGAACTCAGCAACAAGCAACCTCTCATCCGCTTCACAGCAACAGCCGATCAAATTTGCCAATCTCTCATTCCTCAACTGCCCCACCGCCCTGGCTTCCTCAAGAAATTGGCGAGGATCTGGCCAAGCAGACTTGTTGAACCGCTTGACGGCGATCCAGCGGTCTTCATCCATTAGCTTCCCTTTGTAAACCACATTAGGGGCCTTCTCTCCGTGCTCCGATACAATGTTGTCACCACTGAACCCCGAAGTAGCAGCTCGCAGCTGCTCCAAGCTGTACTCTCTAAAACCAGGCA…
TRINITY_DN20881_c0_g1_i1	2.66916e-22	18.9961	TGGCAAGAGCATCTCTCCGAGCCTGAACTCTCTCTCTCTCTCTATCTCTCTCTCTCTCTCACACACACACACAGAGACACAGAGAAACCGCTCTTTCTGATTCAACTTCCATACGATCAATGGCTAAGAAAAAGAAGAACACCAACAACAACAACGGTGGCAACGACAACACCAACAACAAGACCGACAGCGACAAGAAAGACAAAGGAGGAGACGGAGAGAATAATAGTGGGAAGGATGATTACGCCGCCGCCGCCACCACCACCGTGGTCATGAAGATAGAAATGTACTGTGAGGGTTGCGCTTCTAAAATTACCAAACTGGCTCGAGCTCTTCAGGGGGTGGAGAGTGCGAAGGCGGAGACAGATACCAACAAATTGACGGTGATAGGCAAGTTGG…
TRINITY_DN20881_c1_g1_i1	6.15038e-17	215.545	TCAAGAAAATATAATAGTACCCAGAAAGCCAAAACGAAACCTTTCCCTCTGCTCTTAGCTCATTTACATTTTTGGTTTCCCATCTTGAAAAGTTCACAGTAAGTTATGGAAGCCTTAAAAAAAGATTTTTTTAAAAAAAGACTACAATATAGAGCAGGCATTGGGGTTCTCATCATTGAACTTCATGTGGGCTGGATAACCAGGAACCGGCCCGTACCCGTATCCATAACCGTATCCATAAGCAGGTTGACCCATATATCCATTTGCAAGATGCACAGGCTGACCCGCGTACCCATTCCCATACACTGGGTGACCCATGTACCCGTACCCAGGTCCATATCCGGGTTGAGCCACGAAGTCCATTCTGTTCCCATCCATCTTAGGAGGGTCACCTCCACC…
TRINITY_DN20917_c0_g2_i1	8.16039e-07	4.2141	ATATGCCACTGCCGCTATGTGAATGGTGTGTGAAATCGGATCTCGTGGGTAGAAATCATCTGATGCTCTTACCACTGCTGTCTGTTTTGTGCAGTATAATGCATCGGTATTCTGGCTCATGCAAGCAATGCAGCCATTGTCAGGGAAGTTCCTAGCCACGGAAGCATCAAGTGCCTGATGGTATTGCCTGGTCAAGTTTACTCTTCCTCCCAAGCCAGCACCAAGCGTCTCCAATATGCACTGCACGTCCACCTTAACCCCATCAATGCCCGCAGATGCCAGATAACCGTGCAGCTCATTGTAAAACTGGTACACGTTGTTGGGGTTCACCAGTCCCAGTCCCTGGACGGCCATTGCATCAGTCTTCCATGTTGGCTCATTATCCACGACCCCTTCCGA…
TRINITY_DN20923_c0_g1_i1	3.38328e-08	4.78526	AAGCATCAAAGTCAAAGTTTCGGTATCTACTTACAGATGCCCCTTTTGTTCTGAGGAGAGGAGAGGTTACCTTTTTGAGGAGCTTCTCCAGCATGCTTCAGATGTTGGCAGGGGCTCACAGATGAGGCTCTTGAAAGATAAAGCAAGACATTCAGCCCTGGAGAAGTATCTCAGGAGGTATGTTAAAGAGAAAGACGATCTTCAGTCCACCCAAATAATTGAAAGGGCCTCGATAAATGACCGCAAATGGGACGAAAGGTTTGTTTGGCCATGGATGGGTATCATTGCAAATATCCCAACACAACTGAAGGATGGACGACGTGTAGGGGAAAGTGGCAGCAGACTTAGAGATGGGTTGATGGCTGATGGATTTGATCCGGTTAGGGTACATCCTTTATG…
TRINITY_DN20938_c0_g2_i1	0.017919	12.0235	AACATTTGTCACCATACCAGAGAAGCTTCTTGAAATTGTAGAGACTAGGAGAAGTTGGGAAGCTCTAGACAAAAAAGCCAAAAACACAAAACCAGACCGATCAATGGAAACCTCAACAGGACGAGATAACCATAACCAACCATCTTTCCTCCCCTCCCCAACCGGCCATGGTAGCAGTAGTAGCACTGCCACTAGCAACTGCAATTGCAGCACCACCGCCGCCGCTACAAACAACAACAACAACAACCGGCAACCATCACCACCTCTTCCATCCCCCAAACCCATCACCAGATCCGAACAAGCCAACCCTTACCCGACCACCTTCGTCCAAGCTGACACTTCCTCCTTCAAGCAAGTTGTCCAAATGCTGACCGGGTCTCCGAGAACCACAGTCGCCGC…
TRINITY_DN20948_c0_g1_i1	0.0405994	0.371179	AGTTGGGCAACGACGCGTGGCGAAAGAACAGATCGGCCTCCAGGCCCTCCTTTCCCCCTCCAGGCCGACGCTTCAACTGAATTTCTGATCTTGGGAAGCCGGAAGTAAGCTCATAATAGCGCTAGAGCTTGGATTTTAAACTACCAACCTCTTGCATGGCTTCCCTGGGGTCGTTAACCGCAGCTGCTCTTGGTCTGTATCCTAAAGTAATTTACTTGTCAGCTGAGAAACCTACTTCACAGCACAATCTATGTTCTTTTACTAAACGTTTCAAGAGTAACCCAGGAAGGTGCTATGCTTATTTTGGAAGTATCCCAGATAATTTATTGGAGGACACCTTTCATTTAGACCAGTTCCCTGTTTTACATTCAGGGTTAGTGCAGCTTCAAGGAGTTTCTG…
TRINITY_DN20989_c0_g2_i1	0.0153642	2.29469	ATGGATATTCAAACATCATTGACATCAAACATTAGACAAATGAACTATCACCCGTACGAAAAAGATGCCATGTTGCAAACTTTAGCACACTATAAAATCCAATTTCTACGACTATCCCATATGCCAAAAAAGGATAAACAAAAAATTGTGCCTCACATAACAAATGTTCATGGTCTCTGTAAACAATATCACAAAACTCAAAGAACACAATATAATTAATCATTCATCCCAGCCAGTGGTGCCAGTAGCACCAGTGGCAGCAGGGGCAGCAGGGGGAAATTGTTGTGGTGGAGCTGCAGTATCCCATTCCCCAGCAAATCCACCTTGCTCTGGAAGGAAGTCAACAGGAGGAACAGCAGGAACAGCAGCAATTGGAGGTTGGGCCACATCGGCAGTCCA…
TRINITY_DN2099_c0_g1_i1	0.0146539	0.167291	CACTGACCTCTTCATAAGAGAAATTCTTGAGGGATCCCCTCCAAGCTCGTCAAAAACTACCAAGAGATTTTGGGTTGGCTTCAACCAAGAATGAGGCACGTGGTACCATCTCTGAGTTGGTTGGTCACAACCAAGTTGACATTTTTGTGGACGGAATGTTCCTGCATAACTAAATTTGTTGCAATTCCCATGAGCGTATGCAGTCCAATATCTCCCTATACTCTGCCCATTAATCCATATTTCACCTTTTCCCATACCCTCCATATCCAAAGCCAATGGCTCATCTCCTTCTGGTGCATCGAAATAGGCCTTATGCCGTGTCAATGGTTGCTGTCTTTGTGCAATTTGTGATGCTTGCATCCACTCAACAGAGGATACACTACTTGGAGAAATAAGATT…
TRINITY_DN20997_c0_g1_i1	1.48269e-06	4.75118	GCCCCTCCTCTCCTCAAACAAAAGCCTCCCAACAATCTAAGAAATCAGAAGCCCTAGTAAAACATTCAACTAATTTCAAACAAGCTAGCAGAAAAGAACTCCTAATTTGAATTCGTTCATTCCATTACTTGAATTCCCAAATTTCCACAAACACTAATTAACCCTAACCCTAAAGGGGGACTAGAATTCTTCTCATCCAGCCTCACAAACAAACGAGAAAAGCAACCATTTTGACATAGCACATTCACATAAATTATATGATATATATACCATATGACAACACCACAGCCATCATTTCACTTCTGCTCCCCAAATTCAACGCGGATTCTCGTCTCTCCGACCCGAACTGCCCGGCCCGCCCGACAAAGAAGCCAGCAAGTTCAAATGTCCCGGAAGGTA…
TRINITY_DN21005_c0_g2_i1	0.00344654	0.248521	TGCATCTCTCTCGCTCTCTCTAATTTGCTCTCTTCAACCTGTCTTCTTCTCCCAAATCTGCCGAAGCTCCAAGATAGATTAAGAAAAACAAAAAAACAAAAAAGGAAAAGAAAAACCCACAAAAAAGAATGGATCTTTACAATTGAACAACCCCACCCCCTCCCCCACAAAAAATGGCTTCCATGGCAGAAACCGCAGTTTCATCACCAAAGCCACTCGCTTGTCCAAACCCAATGGAGCCATCGTCGACAGCTCTGCCACAGCCACAGCCCCAACAAACAACAACGTTAACAAGCCCGAACCCAAACCCGACAGCCTTAACGCCACAACAACAACAGAAGACACAAACCCAGACCTCAATTATGTCAAACATGTCGAATTTACATCAAAACCCACAAA…
TRINITY_DN21007_c0_g1_i1	0.0458948	3.84091	AGGTCACTCTTTTGCTGGCAATACTCTGCCTTCTCGTTGTCCATGAGCTTGAGATCCATGCTGTCCAAGCTCAAAAGATTGATTGCGGGTCCAAGTGTAATTACAGATGCAGCAAGGCATCAAGGCACAAAATGTGCAAAAGGGCATGCAACACTTGCTGCCAGAGGTGCAATTGCGTGCCTCCAGGGACCTCGGGGAATGAAGATGTTTGTCCTTGCTATGCCAACATGCGAACCCATGGGGGTAGACACAAGTGCCCTTGAAGATTTAAATGTAATCCTTTTTCACTATGAATATAACTGATATGCTGATGTTTTATATCTGGGTGAAAACCATATATATATAAATGTGCGAATAAGAG
TRINITY_DN21023_c0_g2_i1	0.0179128	2.62113	ACCAATGCTCACATATTTGATGGAAATCCAACTTGATGCAGCTGACCATAACACTTATTATTAATCATTTCATTTTCCAAGAAAAGAAATGCAATAAAAGTATACTAATTCCATCATTTATCAATAAAACCGTTTTAAGACTCCCTTCTTTCGCTCTAGATTCGCGTTTCTTCTCCAATTATCAACCGCCGAACGAACAATATCATTAGCTTCGCGCATTTCCTCCATAGAGAACTTGTGCTCCACTATTCCCAAAGGCCCAGGCTGCAGAACCCTAATTACGGTTTCCATCTCTCGTTCAAGTTGCCTCAACGTTCTTGGGAACGGCAAGACGTTTGCGAGACCAGAGAAATTTACACGCATCTCTTTCCCCTCTCTCTAACTACAGCCGCTATCGGA…
TRINITY_DN21026_c0_g1_i1	0.034841	2.325	CGTAGAGGAAATCAACATACAAGGATTATTCTGCCAAAAAAAAAATTAAAAATTAAAAATAAAACATATTTACGACATTGTCCTGTAATAGAATACAAATTAAAGGAACTACTATTCCCTTACATGAAGCTTAAAATTTGGGTGTGAAATTGTGTCATCTGCAATGTGAGTTCCTGAAAATCTCTCACCCATAAAGAGTAGCTTGAATTCTTTGCCACCACATCCGTGGAAACTTCTTTTCTTTCAACTAGTTCACTGGCATACCTTTGGAATTCAACAATTTTCTTCCAAAATGAGGCAAGTGTTCTGAGATTACTCTCATTCCTGACACAATCTAGCCATTCCCTGGCTTCCTCGAGCCTTGCCCAAAAGCATGAGTCTTGAGTCAGACTTGCAAAC…
TRINITY_DN21027_c0_g1_i1	0.00247556	7.70455	GTGGTGGTGGAGTGGCGGGATCATCATCGTTAGCGGCAAAGACAGCGGCATCGCAATCACAACCACAAACAGAGGGATCATCATCGCCGGCTCCGCTGAGCCGATACGAGTCGCAAAAGAGGCGAGACTGGAACACGTTTTTGCAGTACTTAAAGAATCACAAACCACCATTAACCCTTTCCCGTTGCAGTGGAGCACACGTGATCGAGTTCTTGAAGTACTTGGACCAATTTGGCAAGACTAAGGTTCATATTACGGGCTGCCCATACTTCGGCCACCCGAACCCGCCTGCTCCCTGTGCGTGCCCGCTGAAGCAGGCGTGGGGTAGCCTCGACGCGCTAATCGGACGGCTGAGAGCAGCCTACGAGGAGAACGGTGGACGTCAGGAATCGAATCCGT…
TRINITY_DN21033_c0_g1_i1	0.000703924	5.17816	AATTTTCCCTGCTATAGAAACGTCATAAAGTAAGAGTGTGATCCGCCTACCATCACTGCAAGAAAACTTTGGGCAGCAAAGTAGCATTTGCGATTTACTAAACAATGAGACATCAGGCAACCCATCTTCAACTTTCTTCCCATCATTGACCACTCCCCTTCAAAGTCGTTGCATCCCCACCTTTCTCTACTAGCTTCATATGCTTATTTAATTCTCGTACATTCGTTGATTGGACAGGAGGCGGATCAAGATTGAGGGAGCGAACGGAAATCTTGGCGATCTCAGAGACAGCAGCCTCTCTAACCCCAGGGTCATCACTAGTCAAGTCCACGTAGGCAGCCTCGAACGCCTCCTGCCAAAACCGCGGCAATCTGATCCGACGGCTGTTAGTGTACACAT…
TRINITY_DN21054_c0_g2_i1	0.00982958	2.66253	GCTGATAATGTACATGCTTGGTTATGCCTTTTTTTCCATGTTAAGAACAAAAAATAGAACAGGGTAAAAGAAAAAATAAACCGGCAACGGAAGTTAATAACACGCTGGCACCAATTTCCCGTAGAGTCTCTTCTACCTCAAGAAGCAAATTTGAAGATTCATGCCATGCATTATTACTGGGCACAAAACTAACGGTTAGCGACATCAAAACTACCTTGAGCACTTTGTCGCCTTTTCTCTCTCCAATTCTCTCCCCACATCTTTGCCTCTGCAACGGCTCGTTCTCTATCCAAATCCCTGGTCAATGTCCTAGCATTTTCTCTTGGAGAGTCTTCCTTCTCAGACCCATCCAATTGCCACCTGCGCCCGGATCCTACTCCTTCCTCGTTCTTTAACAAT…
TRINITY_DN21055_c0_g1_i1	7.51282e-06	13.1143	GGCCGTAAACTTTCTTCGACCACCCGCTCTCACGGACGCACCACCATTACCACGACAACTCCTCCCGCCGGGTCCAGCCGCAGGGACGGTGGCGCTCCTGTAAGACTTCACATTCTTCCGATCAGAAAATTCCAGTGGAAGCACCCCTTTCCGGTGACACCCACTTTTCATCAAGGCGGAGCTGGCTTTCACGGCCAATGCAGCCATTTCCTCCGCCTGCAATCGATGCTTCAGCTGGCTCAACGGCAAAGCAAAATAAATCTGACCCAGTTGGAGCTCGTCTTCATAGTTCACGGCGGAAACGACGTCGTCGAACTCCAGCTCGTCTGCGTTGCAGATGAAATAGGTAGGGTTCTTCGACAAGACATAAGAAACCTTAACTGGGTACGGGAATTCTTG…
TRINITY_DN21057_c0_g2_i1	7.09114e-06	0.127305	GCACAAAGTTTCTGTTATGGAGAATGAGAAGCTTGATTTGTACAGTCAATCACTTAATTTTCAGAAGCAGATACAAGAACTGATGCAAGATGCTCAAAACCACGAAGAGTCCCTCAAAGCACTCTCAAAGCAACATGAGTTGGGAAAAGTGGAGTATCTGTCTACAATTGAAATCCTTGAAAAGGAAATTGCATATCTATCATCTGGCCCTTTGGCCAAAGAAAAAGAACATTTCAGAAAAGATCTTGAGAAAACAAAAGCTAAGTTGAAAGAAACTGAGTTCAAGCTCAAGAATGCTGTTCAGGAGAAAACAAAACTTGAGGGTGAGAAAGCAGCAGCTGAAAGGGAGGTAAAGCGACTGCATAGCCAGAAGCTTCTTCTTGAGCGCGATGTGAGTAA…
TRINITY_DN21063_c0_g1_i1	0.00381194	0.143791	GGCAGAGGTCAAAGTGCAGTGAAATGAAAGAAGATGCAGGGTTTGTGAGGGATTTCCTACAGGGGCGACATGAGATCACATGTGGGCACTTCCGCCATAGATTGCTCCGGTCAATGTTCCCTCATGCTCTATGTGTTCTCAGGTCGCCCCTGCTGGATTTCCGTTCACCGCTTGATCAGGCATTGATGTTATACACATCTCTAATCAGGCATATTTCAGGATCTAGAATATTGGGTTGGAATGTAATTCACCAATTTGTTGATATGTTCTTATAAAGATAATGTATACATGAACATGCATATTATTTTGTTAAGATTGTTTGCATGGTATTTAACACATGCATTGAATTGTTTATGTACCTTCGCAGCAGCAGCAGCTTTGTGTCACAGATGGTGGATT…
TRINITY_DN21063_c0_g2_i1	0.0476189	0.186007	GGCAGAGGTCAAAGTGCAGTGAAATGAAAGAAGATGCAGGGTTTGTGAGGGATTTCCTACAGGGGCGACATGAGATCACATGTGGGCACTTCCGCCATAGATTGCTCCGGTCAATGTTCCCTCATGCTCTATGTGTTCTCAGGTCGCCCCTGCTGGATTTCCGTTCACCGCTTGATCAGGCATTGATGTTATACACATCTCTAATCAGGCATATTTCAGGATCTAGAATATTGGGTTGGAATCAGCAGCAGCTTTGTGTCACAGATGGTGGATTTGAGCTCCCTAGGCTAACAAATGAGAGCCTCCAAAGTGGCTCAGATTGACAGCACAAGGGATCCATGCAGGATGAAGAGGGAGAAGAGGGGAGAGGGGAGGGGGAAACAAGAAGAAAGAATACAG…
TRINITY_DN21070_c0_g2_i1	0.00108303	5.87209	GCATTATAAACAATTTCCTCAATGTTGAAGGGCATTCATAGATTTACAGAAACATGAGATTGAAACTAAACATCTGTTAGCAGTTTAAACTCCATTGACGCGAAGAAACTATTGCCAAATAAGAGCAAGAAGAACACAGAAACCAATGAACAGAAGTAGCCTCTTCAGGTAATAATCTTGTTGTCCCTGCCCTTGGTGCTGAGGATACCCGTGTGCATGGCCACTGTGAAACGAATTAGAAAACCCATAAGGAAAGCCAGTGGCAGCACCATACATGGCAGCATCAGGAAAACCATGCACTTGAAGATTGAAAAGTGAAGGGATGAGACCGCCAAAAGCTGCAGAGAGTGTGAAATTGCCAAACCTAGCTGTTGCCATTGGTGCAAAACCACCCAACCC…
TRINITY_DN21081_c0_g2_i1	2.91491e-14	10.2792	ATGCTCATCCAAAGCAGCTGAAACAGACTTTTCGAGGTTGAACCACCGACTAGGTACGATTCGATCATCAGCACGCCTATAAACAGAGTTCAATGGTATAACAACTTTCCCAATGGCCTCATCTTTGTTGGGCCCCACACGATCTTCAACTGAGAGGATCAAATGATCATCAAAGGGTTCAGCAGCAACAAACATTAACTCCTCATTCCAAAATACATTCGTTGTCTGACTCTGAGCAGCCCTTGTCTTCAGAACCTGATTAGCAATCTGTACCTTGACACGAACATCTGGGAACCGAGTCTTGTCAGGTGTAACTAGGTCTTGTGCCTCAATCACATTAACACGGACATACCATAATCTTGGGGAGTGATAAACTTTTGAGCGCAAATGTGGATAGAT…
TRINITY_DN21081_c0_g3_i1	0.0236357	8.30435	AAAAAGCAATGAATTATGGAACAAGTGAGATGAGGTCTGAACCTCAAGCTCCGCAAGTTGTTCGCATGTTCTCAGGTTTGTCTTCACAACCTGCTGATTATGCAATTAAAGAAACAAACCCTTTCCTTGGAGGGGGCCAAGTTGTTGGAGGCCGAATTGTACGTAGGGATAGACCTGTCAGTACTTATGATCTAGTTGAGCAGATGAAATATCTTTTTGTACGAGTCGTGAAGGCCCGAGATCTTCCTAGTAAGGATGTGACAGGAAGCCTTGATCCATATGTGGAGGTAAGGGTTGGCAACTATAAAGGAATCACAAAACACTTTGAGAAGCAGAAAAATCCTAACTGGGAT
TRINITY_DN21081_c1_g1_i1	0.000850175	5.64286	TATGTAGTGCATCTTTGGCAAAAGAGGTCTAGAGTATTGAAACATCATGTTCGCAAATGAGGTGTACGAAAATCGTACGGCCAAGTGTAATTCGCCCATCTTCTTAACACCAGAAGGGTGAAGGACTAGCAAAGGATAGGAGTGTGTATAAACACGACCTGTTTCAAGAGTAGACAGCCGTATCCGTACCTTGCCAATTTGGGCATCCTTATGACCATTTGAACCTTCAATCTGGCTGTTATCAAAAACACCTACAGTGAGTACTGTTGCAGGATCATAAACCTCCCAAGTATATTGCTCATTATACTTGGGACTTAGACTGTTGATTATGGTCCGAGTTCGAACCCATTTGTGGCTGTACTTTGCTACACAGTATGTGTCTGAAGTACCATGCCCATT…
TRINITY_DN21097_c0_g1_i1	1.00328e-05	0.257421	GGAGCTATAACGACAGTCAATCTAATACGAAGAAAAATAATACTGAGTTGTTAATTAGAGTATTCCTTGGAGCAGCGAGTTGTTGCTCACTCAGGACAATAATAAAAAAAAGAAAAGAAAAGGAGAGCCAGCGGAAGCTTGGATACATGGCGATAAGTTCTAGTGACGGGATGGAAGTGGTTCTCAACGTCGAAGGCGGCAAGGATGGTGTTGGTGTCACCGGAGGCGGTAAGATTAGGAGAGGATCGAACTCTGATTTGTTGGATGAGGCTGTTAAAGAAAGGAAAGAGAAGCAGAGCCAAGCAAGTAATAATGGCAATGGCAGTTACAGGTTCGATCTTGCTCCTCACGCTAACATCAATGCTGGTGGTGGCGGCGGCGGCGGAGGCGTTGTATCTA…
TRINITY_DN21099_c0_g2_i1	0.000812596	2.4382	AACGTGTGGGGTTGCCCACAGAGTACTGCTACTGTAAAACCTTGTTCACATTGAGCCTGACGACGACATCGGGAACAATATTCATTTTATTTTACCTCTACGGAGTCTCGCAGCTTTAAGTATCTGTATCCGTCGCCGGGGTTCAGGCGGCTGTGTGGTTTTGCCTTTCTGTGTTGTCGATAGATATTCAAGAAGGGAAAAGAAAAAGAAAAAGAAAAACTAAAAAGAAGAGGAGGAGGAGGAGAAAAGGAAATGGGAGTGGAAGTGGTGTCAATGGAATCACTGCCGCTGGGATTTAGATTTAGACCAACGGATGAAGAGCTGATCAACCACTACCTGAGGCTGAAGATCAATGGCCGCAATTCTGAGGTCCAAGTCATCCCGGAAGTCGATGTTTGC…
TRINITY_DN21116_c0_g1_i1	0.013153	0.0316456	TGCAGGAAAATGACAGAGAAATCCTTAATAAGTCATAAAATTTTATCCATTATCCCCTGGTTTAGGGCAGGTAGCAACTTCAGCGTACAATGGTAACATAGAACCTTTGATTCTCCACTGTTCTAATAATAAAAGTATTTAACCAATAAAAATTCCAACTACACAGTGAAGGAATACAACGCATATTCATGGATATCTAAGTGCATATGGTAGACATGAAAAAGGGGTGTGACATATCAATTTGGCGGAGAAATTGTAATTGCAAACAACATTGAGCCTGCCTCAAACTTAACAAGCACATATAAAGCACAAAATTTTCAAGGCTTCAGAAGCTACTGAAGCA
TRINITY_DN21127_c0_g1_i1	0.00258361	2.31297	CTACTATATGACCCACGATTGCAGTCTATCTCCATTAGTATTAGTGTCAGTGATTCTCACTTCCACTTCCTATCGTCTCGGCAACGTTTTTTTCTCTTCCATGGCTTCGTTTCTCTTTAGTTCGATTCCATTGCTCTTCCTTATCCTTTCCCTTCTTTGGGAAACACTTTTCGCCGGTCAGACGGTGAAGACCTTCATCGTCCGTGTTGACTCCCAATCTAAGCCCTCCATTTTCCCAACTCACTACCACTGGTATACCTCCGAGTTCGCTGACCCGCTCCAAATCCTGCACATCTACGACACCGTTTTCCATGGCTTCTCCGCCACTCTAACTCCGGAGCAAGCCCATTCCCTGAGCGAACACCCTTCGGTTCTCGTTTATTTCGAGGACCGTCGCCG…
TRINITY_DN21143_c0_g1_i1	0.0422549	0.332726	AAGAAAATGGCTTTGTCCAAGAAGGCAATGATAAATGTGACGCATCATCTATATTGTCCAGCAGTAGATCTCTGAGAACCACATGCGAGGAATTAAAACAGAAATACCTATCTGTCTTTATCTCAAAGCTCTCTGTGGCTCAAGATGAATTTGAAAAATCATACATGCTGGTTTGCAATGCATTTAGAGACAAGAAAGATGAACATACAATTTGGTGGTTGGATGCCCTTCATCATGCAGAGCAAAACAAAGATTTTTCAAATGAGCTGATTGGAAAGATTGAAGAGGCTGTATCAGGATCTCTTAACAATTCTAGGTCATCTAAGATTGCATCCTGTTTCCAAACTGTTACCGCTCTGAAGTACCATATCCAGACTCGATTGGACCAGTTGGAAGCAT…
TRINITY_DN21161_c0_g1_i1	0.0269163	0.037037	GCTACCGATCTATGCTTGGATGTGGTTATCTTATTAGTTATATATATATATACATATATTTGTTTTTTTGTTTTTTTGTGGCTCAATACCTAGAATTTCCTTCATGCTGCTGTTATGGGCGACCCTAAATAGTTCTTCCTTAGACTGGTATGTTGAATCTACGAATGAATCTCTACTTGAATACGATTTGTTTTGTCTGTATATAACTAGATGAAGGGACCAAATTTTCATTTTTTGGTTAGGCATGTTCGTTTTTTTGTCGATTGATACGATCCATGAGGAACAGGTGGAGTAATTGAAGGTAAACCTTTTATGTGGAAATATGGGATGAGAAGTTGAGACTTTTAATTGTTCACACTCAACACTATATAAAGGGCTCTATGTTCTTATCAAAAGAAT…
TRINITY_DN21181_c0_g1_i1	0.000401217	0.0866935	TCTATGGTCCCCATCCCTCTTAATTGTGTCTACTTTCCTGAAGAATAAATGGTGGTTGGCCTTTGTCATCTCTGTCAGCTTAGCGAGAAGCAATGATTCCTTTGCGGAGATCCGCTCCATCTCCAATGGACTAGGCAGCCGGAACTCCCCATAATGCCTGATGAACCATGGCCCTGCACGCCATTCTCCGCCGGAGAAACCGGCCAAATGGCAACGGTTGTATTGCTCCGGGAGCAGATAAAGAACAACAAAGGG
TRINITY_DN21186_c0_g1_i1	0.0388125	14.1579	GGACCCATCAACCTATCAGTACTCCGTAACCACCCAAACCCCAAGAAAGGAGTCAGTTTTGCAAGAACAACCTTTTCTAATCTCGGGTTCGACCAAAGCCCACAACCAGAAAATATAATTGGTATCATGGACGTGAGAGTTGGTCTTTTGTTGCTTCTTGTGTTGGGTGCTGCTGACCAGCCAGGTGCCGCTAGAGAATTGCCGGCCGTTGAGATTTCCGGTACAGGCGCGGTTACGGTGGTCTCTGATTTCTCAGATGTTGAAACTCAAGCTCCAGGTAGACTTATCCAGAATAGCAAAGTTTGCGCATTATGTGAGGAGTTTGCTGCCGAGGCTGTTGGTTACATTGGTGAAAAAAAGACCCAGACTGA
TRINITY_DN21193_c0_g2_i1	1.35092e-08	260.5	TTCTCTTCACATTGCATTTACCTAAAAAAGTAAATAAATAAAAACGTAAATCTGACCATTCTCTCCTTCTCTCTGGTTGACGTTTTTTTTCTGTGAAGATTGGCAACGCATGGCGGACACGGCCAGGAACGGCAATAGAAGCATCGGGGCGGCGGTGATACGGGGGCGGCAGCAGCAGCAGCAGCCGAGCCGACTGCAGCGGCGTAGACCGGCTTCCTTGCAGATCTCTCCGGCTTCCTGCTGGAACGCCGCGATTCCTCTTCTCTCTCCCCTCGACGCGTCACCGACCGCGGTGGAGATTAAGCTTCGCCGCGAGGAAATTCCTCCGCCTCCGCAGCGGAATCAGGAGGCGGAGAAGCCTTTGGTGTTCAAGAAATGGCAGCATCCGGCGGGTCCTTT…
TRINITY_DN21231_c0_g2_i1	0.0170549	2.30039	GAGCATGGAAAGCTAATGAATGATACATGAGACACATGGTGGTTTCCTAATTGCGGCTGTACTAAAAGCTAGACTGATATTCTCTTGTCAATATGACAGTATTTACCACTATCTTGCGACTACTGTTTATTAGACTTCCCTAAATGCCTCCCGAGACGACTGTGTCTCTGAAGGGATCAGTAACATTGGTTAAAGCAGAAAAAGAAACCTCTTGGCTCGTCCTCCATCTGGGTTTTGGGGGTTTCACCTAAGTCATCTCTTACAGCCATTAAGGAACTTGTACCAGGGGACTCTGGCGGCAATACCGCATTCCTTGAAGCGATTATCTGAACAGGGAGAACAGGCTCTAGTGGTGAAATGGTGGAAAGATAGTGCAGGAGCATCTGTATAATTTGGCTG…
TRINITY_DN21235_c0_g1_i1	0.0272932	0.235991	TATTTCAATTTCACAAGCAGTCTTTCCAAAGCAAAGCACCAGTTAGCCTATTACATGTTGGTGGACTCCCACCCCACCAGAATGATTTTCAGATTTTTGGACCAGACAACTAGTGGCTCTTAAATTTCTAGATACTGGACAGAGAATTTTTTGGAAGCTATCCATCTCAGGAAACAGCTCTTGGCTTAAGGCAAAGATAAACAAAGAATTTTACAATTTCACGGCAGCAATCCTCAAAGTTTGGCAATTGGTATGACAATGAGGAGTAATAAACAAGCTAAGGCAATATTCATTGCATAGATGGATACTTGATGGGTGCTTGGGGAAGAACTGTTGGAGATTTGAGAAGAATCAACAGCTAGGGGCAGCCCATCGCTGTTAAGAGCGCATGAGTGAGGG…
TRINITY_DN21239_c0_g1_i1	0.000525877	2.60348	AAGACAGCCCTGGTTTATACTAAGCTCTCTCTTTTATTTAAAGCGAAGATCTTAGCCAGTTTCCCTCTCTCTCTCTGTCTCTCTCGTTTTCGCTCGCTCTATACGGGGGAACAAACAATGGCGGGATCTTCTGTCAAACCCACACCCCTTTTGAAAGATGAGCTAGATATAGTGATACCCACCATCAGAAACCTTGATTTCTTGGAGATGTGGAGGGCTTTCTTTGAGCCATACCACCTCATCATAGTCCAGGATGGTGACCCGTCAAAGACCATCAGGGTCCCCGATGGCTTTGACTACGAGCTCTATAATAGGAACGATATTAACAGGATTCTGGGTCCTAAGGCTTCTTGCATTTCCTTCAAGGACTCTGCTTGTCGCTGCTTTGGCTACATGGTC…
TRINITY_DN2124_c0_g3_i1	6.80573e-06	37.6429	AGACAGAAACAATCTTAAACAGAACATCCTCAAAAAAAGAAAGCTGCAACTGCAAGGCAGCATGCCCTTTCCACCTAAAAGCAGACCCCAAGTACCTCCACCTCCACCTCCATGAATCCTTGATCTTCAGCCGCCCGAACAGCCACAACTTCCTACTCCTCCTCCTCTTCCTCATCCTCCTTCCTCCGTCGCCAACGCCACCACTTGTGCTGTCGCCGCTGCGGCTGTTCCTCCCGCCCTTACTATCCATCTCTCCTTCCAATTCCATGGCTTCTATCAACCTCCTCTCTCTCTCTCTCTCTCTCTCTCTCTCTCTCTAGAACTCTCCTCTCTTTCTCTCTCCAACCAAAAGGGTCGAATCTCAGCCTTCTTGTTTGAATGGGAACTAGATGTAGGTG
TRINITY_DN21243_c0_g1_i1	0.00774861	0.384847	TTGGAAACTGTCTTTGGGCTGACTATAACATTCTGGAGAATCTGTGTTTGCTTCAGCATCCTACATGCCATTTATATAATCAAATTGAAAGCAAACGTGGGATCATAAATGGGGTTTATTCTACAGTACAAAACTAATATCAGGTCATAATTTACAACTCTCTGCTCCTACACATAACGCTACATATCCTTCGTAGTATAAGATGCAGATTCACACCAATATTCTTACACGGCACAAAAGGCTAAGACTGCATTTACAAGGCGCTGCTTCTGCTATATCCACATACCGTTAGTCCTACCAAGGCCCTGTCAGAGTTCTTCTCAAGCACTGCCTTTTACTTGGCCACTGCAGATTCATTGCCTCTGGGAACTGATTATTCTGCATTTCCATTTCTGCCTG…
TRINITY_DN21246_c0_g1_i1	1.64612e-13	141.415	GAACCAGAGAAAACGAAAAACAAATCATCATTTTTTGTTGTTTTTATACATATTCTTAGCTTTCAGTCGCATTGACGTATTATTGCGATATTTGACCGGCGATCAACAATGTCTGGTAAAGGAGAGGGACCGGCGATTGGGATCGATCTAGGGACGACGTACTCGTGCGTCGGCGTCTGGCAACACGACAGGGTAGAGATCATAGCCAACGATCAAGGGAACAGGACGACGCCGTCTTATGTAGCCTTCACTGATACGGAGCGTTTGATTGGAGACGCTGCCAAGAACCAGGTCGCCATGAATCCCATCAACACCGTCTTCGATGCGAAGCGGCTGATTGGGAGG
TRINITY_DN21249_c0_g1_i1	4.25876e-05	3.15152	ACATATAATCAGAGAAATGTAGAATCTGTGGACAAGTGGGCTAATTAAGCTTCGAATTTGGGCTCCTTGGCAGTGGCAATTCAAGCAAGGAAATGCTCGGCTACAATCCTGCGCTGAATCTTCCCAGTAGCAGTTTTTGGCAGTGAATGGGTGATGAAAACCTTCTTAGGAACCTTGAAACCTGCAAGATTTTTCTTGCAAAAGCGAAGCACCTCAGCTTCATCTATGTCTGATCCTTCTCCTGGAATCACAGCACAATTTATCTCTTCTCCATACTTTTCATCTGGAACTCCGAAGGCAACTGCCTGAGCGATGTCCGGGTGTGAAAGAACTACTGCATCCACTTCAATTGGCGATATCTTCTCCCCTCCACGGTTAATAAGCTCCTTGATCCGACCC…
TRINITY_DN21251_c0_g1_i1	6.4581e-26	46.4792	GCAACGCTTGTCTCGAAATTTATCATTTTTGTCGCTCTAGGCGGCGGCACCCCGCAACTGTCAAACCCCGCGCTGACTGCACCCCTCCTCTCGCTCTATATAATCAGCCACCACTCTCATTATTTTTGCTCAAACGCTCCATATAAACACCTCCACCACCGGCGACGCATGCCAGCACTGCTCTTTTATATATATAAATATATATACCGCCCGTCATATACAGACGGTTAGATATTCACGTAGTTGTTGTCTCTTTAAACCTGCTAATGGCTCCTAAGGAAAAGAGCAAACTTTGTAATGGTTTCGAGAAAGGTATCAGCAGAAATAACCAGAAAGAGATGCATTATAGAGGTGTTAGGAAGAGGCCGTGGGGCCGCTACGCCGCCGAGATACGGGATC…
TRINITY_DN21253_c0_g1_i1	0.0248741	1.89868	AAGCTCATAATTCATAAACATACAACATGTTGATTATTGACAAGCAATTAACATGCCTAAAATCATAAGGAGATGTTTAATAAAAATCAAAGAACCAAACATTTACATATACAAAAACACAAGGTAAGAAAAAGGGCAGCAGCAGCAGCATGCATGCATATGTTACAAAACAATCTTCAGCAAGTGGAAGCTACTTAGTTACTTATGGCACCACACCAATTTTGTCCTTTTCACTTTACAAATATAATAATAAAAAGAAAAACAATAGAAAACAGCTTGAGAACTATTTTCCACCAACAAAACAATCATCTAAAAAATGCATGCAGGCCCCACCCAAACCTGCTACCACCATTTTCTGCAATTTTTATGGGGCCCCCCAGGCAAGAGAAGATTTTACCA…
TRINITY_DN21259_c0_g1_i1	1.1482e-05	8.5	AGATAGCAGTTCTACAAGCTGAGTTAGAAAGGTTGAAAGTGGAGAATTTGCGCCTAAGGGAAATGCTAAATCAGGTTAATGGCAACTTCAGCGCATTACAGATGCATTTAGTGACACTTATGCAGAACCAGAAGGCCCCTGAGAACAATAATGAACCGCATGAAGAGAAGAAACATAGCGGAAACGGAATGTTTCCTAGACAGTTCATGGATCTTGGTCCATCTGCTGTTGGCGGCGTTGCCGGTGCCGGTGCTGCTTCTGGTGGTGTCGACAATGATGAGCTCTCTCTATCTTCGTCTGAAGGCAGGAGCCGTGACCAGTCAAGATCACCTGGAAATAATGTGGAGAATGTGAATAATAAGGAAGAGGGTATGGCGTTTGATCGAGACAAGAAGGGGC…
TRINITY_DN21323_c0_g1_i1	0.000561987	2.69302	AGAATTTATCCTATATCTGCACGGCATAGACTTAACCGCGCAGCCAAACACCAGAAATGTAATGGCAGACAGAAACGAATTGAAAACAGAGAAACCCTAGTAGTTCTCTACACACAGACGCGTATATATAAAGTCCATAATAACAGAACCCATAGCCCTCCATTATCGCACCAAAAACCCTAGGAGAGCAGCTTAGCGAAAGCTCGCTTCAGCACTCGAAGGCATCCTCTGCTCTGCCGTTCCAAAGCTACAACAATGAAGGTGGTCGCTGCTTACATGCTCGCCGTTTTGGGAGGCAATGCCGAGCCCAGCGCCGAAGATTTGAAAGGCATTCTTGGATCCGTTGGAGCTGAGTCTGATGATGACAAGATTGAGTTGCTGCTGTCTGAAGTCAAGGGG…
TRINITY_DN21324_c0_g1_i1	0.023989	0.362213	TGGTGGCACGTGTACCCAATTCTGTTAGCTATTTACTGAGGGGCCTACATGTTGCCGCCGTCCAACAATTGTCGAATCATCTCAATCAATGTGCGGCGGTCGTTGGCTGGCGCTGTTAGCGGCACAATCGAGCTTCTAAACCGCAATGCAGTCAGGTCCGCATGAACCACATCGTGGTTTTCCAACACACAAACACAAAATATTGCACGGCAGAGATCTCTAAATTACACTGCCACGTGTATGGTCCCAAATCAGCCAATTGTGCGTTGCACTCAAATAGTTTACACAGAGTTCTCCGAACTCAAACTCCAACGCCTGAATGCAACTTCTTGATCTTTCCGCCCAAAGCCCAATGTCCCCAGCTTAAAGAAACAACACCACCTCGCCGCAGACTCTCAC…
TRINITY_DN2133_c0_g2_i1	0.00142037	4.81102	CCCATGAAGGTTCAAATTTGGGTGGCAAGTCTAGTGGCAAGAATGGCGGAGCACGATCCAGTTGCACAGGATGATTTCGCTAGGCAGAATGCAATTCGACCTTTGGTGACTCTGTTGGCTTACGAGACATTCTCCGATGACCAAATGATTCAGTTGGGTAAGCAGAGTATTCATTCTATTATCCAGATTAATAAGGAGATGGAGAAAAGTTTGAATCCTGTGAATGTGAATGAATTGAAGAATAAGCAGAAATATAAACCTTACGTGAATTCATTTTCGAGTTTTCATTCAGATGGGGGGAGTAGTAGGGGAGGGAATAGGAAAGAGAGGGAAAATGAGAGTATTGAAGTTAAGCATAAATTGAAGATTAGTTGTGCAGAGGCTTTGTGGATGTTGGCA…
TRINITY_DN21334_c0_g1_i1	6.11089e-26	33.1573	GCCGAGATGATCAGCGTGTCATACAGGGATATGATTGGAGTTGTTTGCTTTCTTTGAAAGATGTAGAGTTTCTCTCCATACAAGACACTCGTTTTCCAGTTACAGTGAAGGAGCAACGAGAAACATCCCTACCATCCGTTGCAAGAATTCCAAAATCTGATGTGCCGCATGTAACCATTCCAACAGTTCCGGCGGCTACTGAAGTATTAGAATCACTAGACAAGAAGAGCAAATCTGACGAGGAGAAAAGACCAAATATTAGAGCCTGTTCAATACCACGTCCACGAGCTGTTATATCCAGTCCTGACAATGATGCAGTTATCGGACATAAAAACAGGATTAAAGGAGTGCGACTTTCACCCCTGAGGAATCATGATTTGATTCAGAGTAGACATGAAC…
TRINITY_DN21388_c0_g1_i1	0.00045274	37	GCAAAGCAAAACATTAACAACAACTATCAGCATCGCACAAAGTCTCTCGAGTGCTTTCATCCTGTGTGCTTAAATTTATTAATAAAAATTGTGCAAAGATCCCAACTTTTTGTTCACAAGGACAATGGTGACTTCAATGGCTGCCCCTCCGAGAGTTGAGACGTTGGCAAGCAGTGGGATTCAGACAATCCCAGACGAGTACGTGCGTCCACAAGAGGAGCTAACAAAAGTAGGCAACATATTTGAAGAAGAGAAGAAAGATGAAGGACCCCAAGTCCCAGCCATTGATCTAAAGGAGATTGATTCCGAGGACAAAGGGGTCCGCGAGAAATGCCG
TRINITY_DN21409_c1_g1_i1	5.9891e-07	41.25	TACTCTCATTTTTCAAGATTATAGACAAATTGCTTTATGCTACTTGACAATGTTTTTCACAGAAAATGCTCTGCCATAGAAGATACAATTCAGGATGATGATCATTGTGCTCTTTTCCCTTTCATATTGTATCAGCATTAATATAACATAGTTCTAGTGATATAATGAGGCTCTTCATACTCTTAAAGCCCACAGAACAAATTTAATGCATTGAAGAACATGGAAAATCAGTCATCGACCTGTAAACTTCACCATCCATGCACCACCTAAGTAAAGACCCAGAAGTGGTCCTGCTAGAAGCATCTGAGTGAGAGGATCTGTCGATGGTGTAAGAACAGCTGCGGCAACAACTGCACCAACGACCACATATCTCCATATTGACAGCATCTGGTCTCCTGA…
TRINITY_DN21417_c0_g1_i1	0.00780549	3.46734	AAAAGATTTGGGGTTTTTTCAGCCCCAAGTCTTTGTTCATCTGGGGTTGTTTCCCTTTCCAATTGGGGTTGAATTCAATTGCAACACTGACCCATTTGGCTCCGCTCAGCATCTTTGCCGATGTTGTTGATCTTGGAGCCATGGGCGTGGTGATGGTGGAGGATGTCATGGTCTTTCTGAAAAATCGACCCGTTTTGGAGGCCTTCCGGGGCTTCTCTGTTTTCTTTTATGGTCTGGGTGTGGCTGTTTATGCCTTTGAAGGGATTGCCATGGTATTGCCTCTAGAATCTGAGGCCGAGGACAAGGACAAGTTCGGGAAGGTGTTGGGCCTTTGTATGACGTTCATTTCTTTGTTGTTTGGAGGGTTTGGGGTTTTGGGTTACTTTGCCTTTGGCGAAG…
TRINITY_DN21464_c0_g1_i1	0.00665517	0.142202	AGCAACGCAATAAAGAATTTAAATTGTTAAAATTGTAATTTATTAGGGTAAAAACTAAAAAGTAAAAGGAGAGGAGAGGAGAGAAAAGGTAAATGGGAAAAAGGGCGAAAGAAAAAAGAAAAAAGGGAAAAAAAAAAAGGAGAGGCGCAGGTTAACTATCATGGGCCGCCATCGTCCCAAGTCTGCCTTCATTGAGCCTCCGCCTCCTGCTGCTGCTGCAGTGCCCGTGCCCTTACCCTCCACCCACATATCACTTTCTCTCATCCCATCTCTCTATCTCTCTCTCTAACTATTAATAGAAATATAAATTGAAAATTGGATTTTGATTTTTTTTGATCAGCAAGCAGCCACCCCGAACTTAGAAGGGAAAGAACCAAACAACAACGCCTTGAAATTAAA…
TRINITY_DN21494_c0_g1_i1	0.00438571	27.8	GTTGCCTTCTAGTTTTCTTCAACCAGCAATGGAGAGTAGGGTTTCTCCAATGGCGGTTCTTCCATTCATTGCAGCAGCTCTAATGGCTGCCTCTGTTCTGCCATCTGAGTCAGCTGTGTCAAAAGGGTCATTCGAGGATAATTTCAGTATCATGTGGTCAGAGGATCATTTTAAGACATCTGAAGATGGGCAGATCTGGTATCTCTCACTAGACAAGGAAACAGGTTGTGGATTCCAAACCAAGCAGAGATACAGATTTGGGTGGTTTAGTATGAAGTTGAAGTTGGTTGGAGGTGACTCTGCTGGTGTGGTAACAGCCTATTATATGTGCACGGAGAATGGGGCAGGGCCAACAAGAGATGAGCTGGATATTGAGTTCTTGGGGAATAGAAGTGGGGA…
TRINITY_DN21543_c0_g1_i1	0.0177287	9.09615	GCGTGCTTGGCAAGCTCTCCGGGCAAGACCAATCTGACGGCAGTCTGGATCTCCCTGGACGTGATGGTGGGCTTCTTGTTGTACCTAGCCAATCGCGATGCCTCCTGCGCGAGTTTCTCGAAGATGTCGTTGATAAAACTGTTCATAATCCCCATGGCCTTGCTGGAGATACCAATATCAGGATGGACCTGCTTCAAGACCTTGAAGATGTAGATCTTGTAGGTCTCTACGCTCTTTTTGACCTTCTTCTTCTTCTTCTCTCCGCTTTCCTTGGAGATCTTCTTCTCGGCCTTCGGCCTCTTCTCCGCCACTACCGGGGCTTTTTCCGCCACTGGCTTCTTCTCCGCCTTGGACGCCATCGTCGGAAGAGAACCAGGTAAAGGATTTTTTTTGAAAAGG…
TRINITY_DN21588_c0_g1_i1	7.38779e-06	40	TGCAATAGTGAATATAAGCCTCAAAGCACCTATCCCGTGTCTCTCGTTTTTCCTCTTCACTTTTAAAAGCACAACACATAAACCCATCGAAGAGAAAATGTGCCCGTCCGGAAGAAGAAAAAGAGCGTTGGAGACCTTGTCGGATTACAGGATGGCTTTCGATATTCTCGACACCGACCGCGACGGGAAGATTAGCGGGGACGACCTCCGCAAGTTTTACGCCGGGTTATCTGGCGGGGCTGCCGACGATGATGAAATGATAGGGACAATGATGTCTGTCGCCGACTTTAATAAAGATGGGTTCGTGCAGTATGATGAGTTCGAGCGCGTTTTGTGCGGAGCTGGTGGCTGCAAGAAGATGGGCCCCAGTGGTCTCATGAAGGATGTTTTTAATGTTAT…
TRINITY_DN21607_c0_g1_i1	0.00137452	3.40141	CTGACAAGCCAATTTCATTCAAAGAGAAAAGGCACATCCCATCTAATCCACCGTCCAAAAAAGCAAAAACATCTTATTTACCATTCACATTGTAGCTGACTTTTTTCTTTTTTTATTTAAACAGAAAAAGCCAAAGGAAAAAAGTTCGCTCGAAATATATAGAAGGTGGGGTGGTTGGATAATAATTTATAATTCTGACAGAGCTGCCCACAGAATATAAGCATTTTTCTAAGCATCCACCAAACCCATCCTTATCCCGTCCTACTATTACACAATAGAATAACAAAACGAAAACGTCAAATGTGTAGATTTCTCTGTCTCTCTGTCTCTGCCCCTCCGGGCCTGCAGATGAGATCTAGCAGCTTTCGCTCCGATTTGGCTTGCACGAAACAAAATCCT…
TRINITY_DN21607_c0_g2_i1	0.0135252	2.74486	CTGACAAGCCAATTTCATTCAAAGAGAAAAGGCACATCCCATCTAATCCACCGTCCAAAAAAGCAAAAACATCTTATTTACCATTCACATTGTAGCTGACTTTTTTCTTTTTTTATTTAAACAGAAAAAGCCAAAGGAAAAAAGTTCGCTCGAAATATATAGAAGGTGGGGTGGTTGGATAATAATTTATAATTCTGACAGAGCTGCCCACAGAATATAAGCATTTTTCTAAGCATCCACCAAACCCATCCTTATCCCGTCCTACTATTACACAATAGAATAACAAAACGAAAACGTCAAATGTGTAGATTTCTCTGTCTCTCTGTCTCTGCCCCTCCGGGCCTGCAGATGAGATCTAGCAGCTTTCGCTCCGATTTGGCTTGCACGAAACAAAATCCT…
TRINITY_DN21612_c0_g1_i1	3.73694e-09	11.3429	TTTATCATACTCATTCAGCAAATTCCTAACTGAAAAGGTCGCCAAGGAAGTCAATGGGTGCTGTGTGAATCCTGCCATTGCGAATCGTAACTTCCATTTCCCAAGAAGTTCGTGTCGTTCAACCCTCTCAGCGTTCTCACAAGCAATCATATTGACAATGTCCCTAGCCACACAGTGCTGCTCTGCACTAATGCGCTGCTTGTCATCCCTAGGCTTACCAACATCAATTGATTCAAACATAGATATATAATACTCCAAAGTCTCAACAAACCTTGGGAAAAAGGGTTTAGTATTGGTATTGGATTCTTGCTCGACGAGGGTAACTATCTTCGGCTGCAAACTCTTAACTAGCCTCAACAGTTGATCTCTATGATTCATCGTGTTCACGCTCTCATCTGG…
TRINITY_DN21626_c0_g1_i1	3.24828e-05	5.98519	CGAATTTGAATTTGCTCTTCATGGACCGTTAATTCTCTTTGCTAGAAGAACCTCGTTGACCAGCTTGTCCATATTTACGCGCGACGAACCATTGGGACTAGCGGTGGCCTCTTCTGCCAATTTTTTCCACTTTGTGGCCTTTTCCCTCAATTGCTTACCCTTCTCTCCTGCCATCAACTCTTTAACAAGCTTCTCCACCTCATCCCTCTTGACAATATTGTTCATCTCCATGCCAATTCCCCATTCTGTGCAAGTGTATCTGCAGTTTGTTTGCTGGTCCATAAGGAAAGGCCAACAAAGCATTGGAACCCCGGCAGACAAGCTCTCAATTGTTGACCCCCAGCCACTGTGAGTTAGAAAGCCACCAGTGGATGGGTGATTGAGCACTTCTTCTTGTGG…
TRINITY_DN2168_c0_g1_i1	0.0338226	2.82787	AAAACCCCTGAAGCCATAAAGTTGAGAAGAAGTCTATTGGCATAGCATTTAACAGTAACGGCAGGCAGAAAGCGAATAAGTCATACTTAATCACCCTTTCGCCTAAAAGAACAACCTTCTGTGAGCCTTGCACGACCACCAGTTGGCTGACACAACACTGTCTGGCAGTTCCCACACACCACGACAGTTTGGGAGTGACTGAAAACGGTGGTTATGTTAAAGCATCCCTGGCACTTGACATCCATAAAGAAGGAGTTAGGGGACTGGACGAGACGCTTGAGCTTGTGCTTCCTCTTCTCCAGCTCAGCCGGGGGATTCAGCAAATCGATATCATTTTGGAGAACCATTGGGATCCTTTGATGCGAATCCAAGTCGGCGTCCAAGTAACAGAGATGAGAA…
TRINITY_DN21691_c0_g1_i1	6.88734e-17	12.2837	TTCCGGGCAGAGCGAGAACGATCCGTCTTCGCTCTGGATCAGTGACCCTTCCGAAGTCAAGGACGCCGGCAATAGCACAATACCATCGTCAAGTGGTGGTGGTGGTGCTGCTGCAAATATTGGAAACAATAGCAGCTGCAACAATAACAATAATCAGCATTTCTCTACTAAAGGAGTCGCCGGTGGAGATATTCTGTATGAGAACCCCGGTTCAAGTAGCTTGACTGAGAATCCAAGTGAAATTCATGCCCAAAATCATCACCACCAACAACAGCATCAACCGATCCAGACACAGAGCTTCTTTACGCGAGAGCTGAACTTTGGGGATTACAGTGCATATGATGGCACTAGTGTTAGGAATGGGAATTCCCATGTACTGAAGCCGGAATCAGGGGAGAT…
TRINITY_DN21734_c1_g2_i1	5.4303e-16	87.3333	ACCTGACTCCATGCCCATGTTGCACACGGACTCGACTTGTTCGGAGCACGTGCTTTCGCCCGAGTTCACGTGCGAGAAGGAGGTCCAGAGTGAACCTAAATGGATTGATGAGCTTCCTAATGGCTTTGATTTCAACCTCAGTTACATGGATGCCTTCCAAGATGACCCTTTTGCTTCACAAGTTCAATGCCAAATGGAATATCTCTCACCTTCGCAAGACATGTTCGCGTACTGGCAGAAGCCATTGTAATAATCTTGTCATCGCATGGTAAAAGGAAAGAGCAAAAGAAGAAAAAACGAAAAAAAGGAAAAACCATATGAGAGAGAAAGAAGAGATGCTTGTCACGGATCCGGACAAAGCTAATTTAATGTTTAGGTTTAGTTAGACCAGACAATTAT…
TRINITY_DN21737_c0_g1_i1	0.0084	9.82558	ACTGGGTTGCATTGGTAGCTATGCTTAGCAGTGACATAATTTTTCGTTTTTCAACTAAATCTCATCCCAAACAGTTGTGGCGGAACACGCCACTCAATTTCAAACGCCAAATATGGGGTACTTCAGTCCCACTCACCATAAAAGAGTGAGAAAAAGTGGGCAGAGCAAAGATCGAAAAAAAAAAATAGAAAATGAAGGATTTTGTCGTATGGTTATTTCGTAGGCCGACGAACAGGCAAATTGAGCCTGTCGATACAGCCCGTTTGAATTATTTAGATGGATTTGAAAGGTTCAAACCGGATCCAGGCGATAGCCATGAGCTCTTGCTTAACAAGGCTTCTCGGTTGATCGATAATTACTTTTTATTACATAACTTATCCGTTCCGACATCACACAACA…
TRINITY_DN21766_c0_g1_i1	0.00182239	0.25641	CATATTGTCTGCTGTTGGAAATGCACTCAAACTTCAGGTGCATTTGAGGAGGGTGATGCATAGAGACAGGTACATGCGGCAGAGTTCCATTATTCCTGCCATTGCAAACCGTATTTGGAGAGACTTGGTTCATAATCCCTTGCACCTATTATTCTCTGTAGACGTGCTTGGTATGACAAGCTCAACCTTGGCTTCTCTTGGCAAAGGGTTTGCCGAGCTTTCTACTGATGAACAATTTTTGCAACTACGTTCCAAGCAGTTGGGATCAAGGAGAATCACTGGGATGGGTGATGGGATAATTCAAGGAACAGAAGCTCTGGCACAAGGTGTTGCCTTTGGGGTATCTGGAGTTGTAACAAAGCCTGTGGAGAGTGCCAGACAGAACGGTCTCTTAGGACT…
TRINITY_DN21773_c0_g1_i1	3.34015e-14	93.284	TCAAAGTCATTAGGAAGAACCTTGTGAAGAAATGCATCGAGATGTTCACTGAAATTGCAGAAAATAAGGAAGATTACAACAAGTTCTATGATGCTTTTTCAAAGAACTTGAAATTGGGTATCCATGAGGATAGTCAGAACAGAGCCAAATTGGCTGAGCTGCTCCGTTATCATTCTACTAAGAGTGGCGATGAGATGACAAGTTTGAAGGACTATGTTACCAGAATGAGGGATGGCCAGAAGGACATTTATTACATCACTGGTGAGAGCAAGAAGGCGGTTGAGAACTCTCCATTCCTAGAACGGCTCAAGAAAAAAGGCTATGAAGTTCTCTTCATGGTCGATGCCATTGATGAGTATGCTATTGGCCAGTTAAAAGAATACGATGGAAAGAAGCTTG…
TRINITY_DN21774_c0_g1_i1	0.0039528	0.212011	GCAATGCCAATGAGTTAGCGAGTTTTGGTGGAAATAGTGAGACACTAAAACAAAGAAACTCTCGTGGGCGGCAGTCTGGAAAGGGCATTGGGGGTGGGAATCTGACATCTGCTAGGCATCGTGTGAAGGGTAAGGGTCCTGCATGTGATCATGAGCTCGATGATAATGAGAATTTGGGGTGTAAAGCTTGCGAGGTTGCTAGTGTGCGTCCTGCTGTGTTGCATGACAGGGAGGATGATGTTGTGTTAGTGGGTGAAGGTGAGGAAGAGAAAGAAAAGGAAATTATCTCCATTGACGATGATCGTGGTGGCGGCGGCAATGGAAATGGTTTGAATGGTAGTGAAGTAGCTGAAAATAATGGCTTCAATTTTGGTAGTGTAAAAAAGGAAAGTGTGGAGG…
TRINITY_DN21775_c0_g1_i1	0.00232114	4.39259	CGCGAATCAAAGTGTGAAGCTCCCTTCGAAGTGCCAGTGCCGCACGCTCTTCCGGGAGCGGGGTGGGCAACTTCAGCCGGTGCTGGCGCCTGCGGCAGGGCCTCTTGAGACGCACTCAAAGACTTTTTCAAAAATGGCATTACTGCGTTCCACAATTCTTCCATCACTCACTCAAAATTTTTTTATAATGATAAAAAAAACTGGTCGACCCAATCATGATATTTCGCCACATTGGAGCTATGACCCAATTCTTCCGCAACCCCCTAAACAAGCAAGAACGAGACTACAAGGCTATAACAAAGGAATTGCTTTCCACAGTTAGATCCTCTTTTCAGTCAGTTCCAATTCGGTTGTCTACTTAAGATGAACCACACAGAGGCGATCTCGAACATCATCATA…
TRINITY_DN21779_c0_g2_i1	9.62074e-06	0.162359	TTTTCTTTCATTTAGTATGCCCAAAGTCAATATTAACATCCAATAACCACTGTTCCTCTCTCATAATTCACCTATCAAATTGCAAATACATTACAAATAAGCCAAAAACACTTGGCATGATTATACTCCACCAATAATGCCACCAAGAAGAAATAATATGGACAAGATCAATAAAATCCTCCGAATCTTGCAGAGGATTGGACGCTTAAACGACTCCTCCAACTTCAATTTCTTGGCCAGCGGAGTCCATGCATCCCATATCAAAGACCCCTCCGAGTTCAGTCAAACTGCTCATAACCGAAAGAGCTGATTGCTACACGGAGTGGATGGGGCGGGACCTAGACAAGCCGTTGTAGTTACAAAAATTAAGAAATTATGATCATAATTGTAATCGACACT…
TRINITY_DN21809_c0_g1_i1	0.00063351	6.98507	GATTGCTTTCTTAGTGTGGCATCCTTTTGTTCGCTGTCAACTGGTGATAATATATAAATGTAGATAGAGAGAGAGGCTAAGCTAAGCCTACGTAACGCTATGAGAACAGCTTTTTTGTCTGCTTTCAGCTATGCTATATAGATGCGCTACTTTGTGAAAGAAAACATCTTTAAGTAAGTAGCATCTAGAATAGAATCCAAAGCAGATAAGAAAAGAAAATCGAGTAGCTTGCGGGCTGGTCGTCATTGCGCACTAGCTGGTCAGTGGAAGTAAGAGAGTGTTCCGTTAGTGTTCTCAGGGAGGTATTTTTGAGAGTTTGCTTTTATTTCATCTTTCTAAGAGCAGTCTGTATGATCAAATAAGGGATCAGACCGCTCCTGGTGTTCGTGTTCGAACTAG…
TRINITY_DN21812_c0_g1_i1	8.44108e-14	20.8376	TGATTCCAAAGTTTTACTACAAGTCCCAATCGAACCCTTTTTTTTTTTTTCATGAATTTACTTCGGCCTCCAGACAACACAATCATCATGTACAATTTCATTTCACAGTTCTCACCCCAGTTCTGGTGTCCATTCTCAAACCGTTCGATCATCACATAATTGAACAGGCATTGGGATTCTCGTCGCTAAACATCTGAGGAGCATGCAAGTTACGATGGTCCATCGCATAATCGTGGTGGTCCACAACGTAAGCCTGATTCATCGCGTATCCATTGTAATTCATCGCGTACCCATTGTGATTCATCGCGTACGCTGGCTCACCATAATGAGGCTGCACCATGTAATTCTGCGAGTATCCCGGGTCGAACCAGTAAATTGGAGCCGCCGGTGGGTAGCCAT…
TRINITY_DN21812_c0_g2_i1	2.65374e-15	15.6741	TGATTCCAAAGTTTTACTACAAGTCCCAATCGAACCCTTTTTTTTTTTTTCATGAATTTACTTCGGCCTCCAGACAACACAATCATCATGTACAATTTCATTTCACAGTTCTCACCCCAGTTCTGGTGTCCATTCTCAAACCGTTCGATCATCACATAATTGAACAGGCATTGGGATTCTCGTCGCTAAACATCTGAGGAGCATGCAAGTTACGATGGTCCATCGCATAATCGTGGTGGTCCACAACGTAAGCCTGATTCATCGCGTATCCATTGTAATTCATCGCGTACCCATTGTGATTCATCGCGTACGCTGGCTCACCATAATGAGGCTGCACCATGTAATTCTGCGAGTATCCCGGGTCGAACCAGTAAATTGGAGCCGCCGGTGGGTAGCCAT…
TRINITY_DN21813_c0_g1_i1	0.00233204	17.0625	GAGAAGGCTGATTCAGACCTCCTCATACCATGCGTCAAGGCCATTGGGAATTTGGCAAGAACATTTCGGGCAACGGAGACAGGGATGATTGCTCCGTTGGTTAAGCTTCTAGATGAGAGAGAAGCTGAGGTTTCTAGGGAAGCATCAATAGCCCTCGCAAAGTTTGCCTGCACAGAAAACTATCTTCACCTTGACCACTCCAAGGCTATATTGAATTCTGGAGGGGCAAAACACCTAATCCAGCTCGTGTATTTTGGTGAACAAATCGTTCAACTCTCGGCGTTGCCTCTCTTGTGCTACATTGCACTTCATGTGCCCGATAACGAGGAGCTTGCACAAGCTGAGGTGCTCACTGCCCTTGAATGGGCATCCAAGCAGCCTCACCTGAACCAAGATGAA…
TRINITY_DN21818_c0_g1_i1	0.00418806	2.49838	AGAAACGATCTGATCAATGGGGCTAACAACTATCCTCAACCCGTTGAAATACCTGAATATTCGCCCATGTTTAGACCTGAATTTGCTGGATCAGAGCTAACAGGAAATTTCAATACTGCTGATGGGCAAAAACCAAGGCTGCCAATGTGGCTAGACTATGCCAGTTCTCAAATGAACCCAATGGGTATTTCAAGTAACTCTAATGCTGCTTTCTTGGCACCAAGCTCAGCCCCTTTGACTGATATGGGCCAAGCAACGCTAATGAATGCATACGGATCTGTACCCCAAGCCCACTGGCAGGGTAAGTTCCAAGATCAAACACAATTCACAGGTGCCAACCTCGGAGCTATTCCGGCAATGTCACAAGGAGTAAAAGACGAAGAAGGGAACAAAGAGGAC…
TRINITY_DN21824_c0_g1_i1	0.000194726	0.217703	GGGAAGAGAGGTCCCAATAAGGCAGTAAGCTAGCAGTAATTGCGTAAAATTAGGGTTAGGTTAGTCTCAATTTCCTCTTCTTTATTTAGTATAATAATAATCATAACTGCAACCTTTAATCCTAATTTACAGCCGTTTCATCCAAGCCAACCAAAGGTTTGTTTGTTCATGGACACTGAAATCAGTAACGAGAAGGATGGAGAGGAAGATACTTCTGGAGACGAAACTGTTGATATTCTAACATCATCAGATTGGTGATTTACCAGAGTTTCTTTTCTTAACTCTTCTTGCTCGCTTGCAACATGGCCATCTCTTATTATGCCTGGGAGTTACAGGCATGTTTTGATGTGGCCACTCCCAAGAAGATAAGAGGCTACATGCAAGTGAAGGGGCTGACAA…
TRINITY_DN21824_c0_g3_i1	0.0129005	0.215815	GGGAAGAGAGGTCCCAATAAGGCAGTAAGCTAGCAGTAATTGCGTAAAATTAGGGTTAGGTTAGTCTCAATTTCCTCTTCTTTATTTAGTATAATAATAATCATAACTGCAACCTTTAATCCTAATTTACAGCCGTTTCATCCAAGCCAACCAAAGGTTTGTTTGTTCATGGACACTGAAATCAGTAACGAGAAGGATGGAGAGGAAGATACTTCTGGAGACGAAACTGTTGATATTCTAACATCATCAGATTGGTGATTTACCAGAGTTTCTTTTCTTAACTCTTCTTGCTCGCTTGCAACATGGCCATCTCTTATTATGCCTGGGAGTTACAGGCATGTTTTGATGTGGCCACTCCCAAGAAGATAAGAGGCTACATGCAAGTGAAGGGGCTGACAA…
TRINITY_DN21841_c0_g1_i1	8.72724e-06	3.56907	GTTGTTTCCGCGCCTCCTCCCTTTATTATATGCTGTTACCCGCAGCAACCGATATGTTAGCCTTTAGAGAGATTTTTGTTTTTTCCCCCTAAACAAAACAAAGAGTAAGGATTGATCTAACCATTATGCTAAAACAGACCCACTCTGCCTTTATACAAAGCAGAGGGCAAGCAATTGATTTGCCAGGCAACTCTGTTTCAAGTAGTAAAAGTGGTAACAGCTGATGCTTTCCATGGAGACGCAAGACAAGGTCATACCTGCCTCCCTTTTACCAAGCTTGTATGATGGGCATGTGTAGTAAATTCTAAGAAATGATTTACTTTTAATTCCTCGTCACCGCCTGACACCTTCTCCTGGATTTTAGATCAACAACAATGATAGAGATGTTATCAGAACTAT…
TRINITY_DN21849_c0_g1_i1	2.70059e-05	13.3871	TGTGGCATACAATCCATTACCATTTCAGATTTTTCTTCTGTAGATGCAGCAGGACCATGACACCACCTCTGAATCCAAGCATGTAATAGTTTTACATCTTCACTTTTCTTTCCCGAGTGAATAGAAGAAAACTCTGCTTTCCTCAATTCCTCTACAGTTGGGTCTACAGTCTTCTGATCTTTATGATTAGATTCACTCATCTTCTGTTCTGAAGTGGTTTTGGTGCATTTGAGTACCTTGCTGGATAACTTACTAAATTTATCATGCAAAGAGGCTTCTTCCATTCTTGAGCTCTTCGTGCCATAAGCAGAAGAATCTGAAGCACTTGATTTGAGACGCTTAACCCATCTGCTGCGTGGGTCTAAACCAAGTGAACCATCCGAGCCATCACTAGCTTTT…
TRINITY_DN21863_c0_g1_i1	0.00375492	4	GGAGACCTATGTGGGACTCCCTTCCTCCTCTTGGCAGTCCTATAACTCACAGAAGTTGGTGGTGGTGTTGATGGTGAAAAGCTTTGCGTTTTGCTTTTAGCATTCCCATTGCTAATTCCATTCATGGATTCCTCTGTGTCCGACCCATCCATCTCCTTGCGCATTTTCTTTTTCTTGAAATTCCTTGATGTCCCAACAATCTTGCAGCCGAGAGAGCAGAACGTGTAGGAATCAAGAAGGCTACGCTCACAGACTAGGCAAGTGTTGGTGACACCTTTACCAGGCCTAGGTTGTGGCCTTTCATTCAAGAACACGATTCTGGCACTGTTGATAATGTAGGTCTGGACGCCTGTGATGTCCAAGTATTTCTGAATCTCATTCACCCTAATCACATCATGG…
TRINITY_DN21875_c1_g1_i1	0.00270148	0.191239	AAAAAAACGAAAAAAAAAAAAAAGAGAAGCTAATTAGCTTAATTAATAAACGTTTGTACTGTATAATAAGCACACACTTAACATTTCTCTGCAATGATATTTTCACGCCTCTGCTTTCTCATCTCAGAGGAAATCAAATTGATTGCATACAAACACTGTTTTCTCAGCTCGCTTTCTTCTCTCTAATTATTTGGTTTCTTCTCTGTCTTGATCAAGAATGGGGAGAAACGTCGTCTCAGACGAAGAAGATGAGGTCGAGTACGAGGATGAAGAGAGGGAACCCCTTGACGCCGATAAGGTCGGTGACCGTGAAGATGATGATGATGAAGAAGAAGAAGAAGGGCAGGATGAATATGAGAAGGATGATTTTATAGTAGATAATGTTGAGGACGAAGAAGA…
TRINITY_DN21899_c0_g1_i1	0.0174744	52.5	GCTATGGCATTGGAAGGGTTGATGATACCAACTGGGTTGACAAGTTGAGGGCTTATAAGCTGGTTCAGGTGTCTTTGTTTCAGAAACCACTTGTCAGAGTTATATTGGCCGATTTAATGGCAGCCACAAACAATTTCAGTCCAGAAAATATCATAATTTCCACTGGGACAGGTACTACTTATGAGGCAGTTCTTCCCGATGGATCAGCTCTTGCAGTCAAGCATCTTAATAATTGCAAGCTTAGTGAGAAGCAATTTTGTATTGAGATGAATCGCCTAGGCCAGCTAAGGCATCCAAATTTGACACCCCTTTTGGGGTTTTGTGTTGTGGAGGAAGTGAAGCTTTTGGTCTATAAGCATATGTCTAATGGGACTTTGTATGCTTTGCTGCATGGATCCG…
TRINITY_DN21902_c1_g1_i1	0.00035093	0.239512	GAGTACTGCAACTCCTCCAAGCAATGCCAACCATGTCATGCTACTTCCATGAACAAAAGCTCCTGAATCTGCCGAAGGCGGCTCTGTCCCTGGAGGCGGACCTTCTGGTGCTGGCGGTGACATTGAGCTTGGGTTTGGACTCACTGTTGAGGTAGTTGAGGGAGCTGCAGATGTTGATGGTGGCGGTGAGGATTCTGGAGTAGGCGTCGCGGTTGGCGGAGAGACCGGGGTGACGCTGGGAGGCGTCATCATTGGTGGAGGTGAGGAGACTGGGGATGCCGGAGAAGGTGTGACTGTTGGTGGGGGTGAGGAGGCTGGGGGAGTTGTAGCTGGAGATGGTGGCATGGCAGTGGTCGGTGGCGGGGTGGACATGGTGGGTGGAGCTGTAACTCCGCCTGG…
TRINITY_DN21906_c0_g1_i1	6.64836e-09	0.191704	GTTTTCTTGATGTCAATTTTGTTTTATTGACATCAAGAAAACAAAATTGCCTTCAAACTCCTGACAACATCCAGGACTTTAATGCTGTTTCAAGTACAAAGATTGTGATCAGAGCAACCGCAAACAAAGGATTTAACAACTCCATCTCCAAAATGTTAGCAAAGAATGTCTCAAAATTTTCCAGAAAAAGATAATGTCCTGAGCAGCTTCTTCATGTGCCCTCGGGCTGAATTTTCTTGCCTGCACAGAGCCCATAAGCCGCCATGGAGAATAGCTAACATGATTTCCAAAATTGTGTTTTGTGTTAACTGAACATAAGGCTCTCCCAGGGGAAGAGAAATTGTGTTTTGTGTCCACTCCATCCCATCTGCAACTCTCACCTATAAACTCTGGAACAGT…
TRINITY_DN21918_c0_g2_i1	2.56964e-05	2.93978	CCGCGCAGTCAAATGTAATATGCATAAAAAAAAATAAAACCCCTTTGTGCTCATTAATCTGTCAATTGCCATCACGTAGACTACAAAAGCTAAAACTGCTACGAAAGCCGGAATGAGGCATTTAATCAAAATACATAAGAGCCCAACAAAGAATCAGTGCTGGGTGTAACAATGATTTGGTCAGTCTAACCAATGAATATTATGATTCAAAATGAATAGTGCCTTTCCATGTTTATGTCTGTAAAAATGTCTGGAGTGCATCTGCGTCAAACCCTAAAGAGCTAAACTCAACCACCGTGGCAGTTTTGTGTCCATGATCCTCTTCACTACATCCCCTACAAAAGAATCAAAACATGATGAGCAAAAACCTTTCATCAGACTAGTCTCTCCAGCTGCCAC…
TRINITY_DN21928_c0_g1_i1	0.00791903	0.0921502	TGGTGTATGAATTCATGGCTCATGGATCCTTGCACCAACACCTTCATGGGAAGAACAAAGCCTTGAAAGAGCAGTTGGATTGGGTTCGAAGGGTTACCATTGCAGTCCAAGCAGCAAGGGGAATTGAATATTTGCATGGTTATGCTTGTCCCCCCGTAATTCATCGAGACATCAAGTCTTCAAACATTCTCATTGATGAAGAACACAATGCCCGGGTTGCTGATTTTGGTCTCTCTTTGCTGGGACCAGCCGATAGCGGCTCACCATTGGCCGAGTTGCCTGCTGGGACTCTTGGGTATCTTGATCCTGAATACTACAGGCTTCACTACCTCACAACCAAATCCGATGTTTATAGTTTCGGTGTGTTGCTTTTGGAAATACTTAGTGGACGAAAGGCCA…
TRINITY_DN21941_c0_g1_i1	7.7974e-11	0.10555	GGAACTGTGCAGTACTTGTGTCAGAGTATTTAGTAACCCTTGAGAGTACACGCTTGAGATGCTAATTGTACCGCCTTCAATAGTCAGATCTTGTTCTTTTAGATTATCATTAGCAAGAAGCCCATCAGTGGCACGGGATCTGGTAAGACATGACTGTGTTTGAGGTTGCTTGGCCTTGTTCTCAGCGTCGGATGTCATCCGGTGTCCCATTTGAGCTACTGCACCACCGGACCTGCCAGGAATGATGAAGTTTGGAGGAAGTGACATCGGAAACGACATCGCTCTCTTTGCTATCCCAGGGTGCTGATCCATTGTCTTAAAGGTAGTAGCAGAGCTCAGGTCAGACTCAACTAGATTCTGTGGACCTACACGGCCACTAATTCCTCGAGATTGTTCCAC…
TRINITY_DN21944_c1_g1_i1	0.00652098	0.292731	AGCTGTGAGAACTGTTGCTGTTGTAGCTGTGGATGCTGCTGCTGTTGCATTTGCTGATGGTGCTGCTGCTGCAACTGAGGCTGCTGTGGCTGACTAGATATTTGTGGCTTGAACACAACCATATCCCCAGGAAAAAGCATCCCTATCAAACGGTAGGCTTTGTCAGAAACAGATAGTAGCAATGTCTGAGATGGTAATTGGATGACTGCACAGAGCTTCTTCTCTTGCAGTTGTCCAAGAAACCCATGCTGATTCATTGCCCGGAATACTAGAAAATCAGCCTTCCCAACATACTGCTTATTATTCATGTGGTCCTGAGAAATTAGCCGGACTATTTGCATTGTAGGCGGCCAATTTGCTGCAAGCGTCTCAGAAGCTGTGTGATTCCTGTAACCTTCC…
TRINITY_DN21946_c0_g1_i1	5.91578e-06	71.8889	GTAGAGATTGAACTATTATCATCATCATCTTCATCTTCCATAATCACCCATTTGTTCTCTTGTTTTGCATGCCTTCCACTGTGTGGCATCAAGGATGTAGCTTGAAGCATTTGTTCTTCACTTTCAGCCATTGATAATTGTTTTTCCTTCTTCTGATACATGAAGTTGGTAGTGAACATGCAGTATGTCTTCAAAATCTCACACAACGATCTCGAGATGTCTGTAAGGAACACCTTATATAGAACAACCAACCGGGA
TRINITY_DN21958_c0_g1_i1	0.036326	1.7629	GTTACTAAAGCAGAATTGCCAATAGTACGAAGTTTGGATCTTGAAGTGAACTAGAAATGTTGCCAACTCAGCTTGCATATGTAAAAATGTTATAAACTGGCTCTAAATCTCTCGGGCGTGCTACACAATTCCAGATACAACTCCCTAAATGTCAATTCATTCGTACAAAATGGCACAAGGATCATATCCGGTTGTATTTCTTGTCCTCCCAATGCAATGCACAACTCACAAAAACTAATCGTCAAACATGAAAATCTTAGCTACTGGCAGAAAAATTTACTTGCTACTACACAGTCAGGCCGGTTGGAGGGGCAGCCACGGGTGACTTGGGTTTAGGCTTCTCCACAACAATGGCTTGGGTGGTGAGAACCATTCCAGCAACAGATGCTGCATTCTGCA…
TRINITY_DN21965_c0_g1_i1	0.0462691	2.06733	AGTCCACTGCAATCCTCCCACAGTCGCCGCCGCGTCTTCCATGGGCGTATCCAACATGGACGATCTGTTGAAGAACATCTACGCCTCTCCTACTCCGCCTTCGTTCCCCGGCATGGCGGCGATCTCGGGCGACGGTAGCTTCTCGCTCTCGAAGGATGCCGCCAGCAAGTCCGTCGACGAGGTTTGGAAGGAAATTGTGGCGGGCGGGGAGCAGAGGCGGGCTGGCGCAGCCGGAATCGAGGGGATGACTCTGGAGGATTTCTTGACCAAGGCTGGCACCGTTAGGGAAGAGGACGTCAGCCACGCGACAGGCGTGGGGGTTCCGGTTCCAGTGCCCTATGCTGTGATTGGAAACCCTAGCAATACACATAACAGTACTAATGACGATAATAATCATAG…
TRINITY_DN21970_c1_g1_i1	2.37233e-05	0.198578	GGAGAAACTTCGGAGTAGGTGGGGATGGACTTGTACGCCCTTCGCGTCATTGAAAGCTCTCGCAAGTCATGACTACAGACGGGACCAACTCAAAAACCAACGCCACTTTTTATCTAACGATTTTTCGTGCAGTCTAAAAAGCACAGGAAAAGGAGAAAGAAAAAGAAAAAAGAAAAAAAATGATGAAAGGTAAAGTATTGTTTATTTTCCTATGCTTGGCTTTCATATTCACACTCTCGCAGGCCAGGCCTACCATTTCACCGCCACAACCTCTAAGATCCTTCAAGATCAACACAACCCAGGATGCCAGGCTCAGCAGTAGCTGCTCTTACAAGGTGAAGATAGTAACTAGCTGTTCTTCAACCAAGTATACAAGAGATCATATCAGCCTTGCATTTG…
TRINITY_DN21982_c0_g1_i1	2.85268e-06	3.78395	TCTCGTTGCCCGCCATTTAACCCTTCTATCATATCCACATCTAAGGCACACATTTCATTCTCTCCTCAAGAAGAAAGCTCTCTGCATTGAGAAAGCTTATATCAAGCATTACTGATACTTCCTCACCACCAAGGAAAAAAGAAAAAGAAAAAAAAAAGTATTATCTATAAAATATAATGGCTCAAACCATGTTGCTGATGTCTGGCATTTCAACAAGGCATGTTGTGGATTTGAGAAGAGACCCTGCACTTCAAACCCAAGTTCAAACGCTCAGGCCTAAGCTAATCACTCATCCTCTATTCAATCCACTTTCTGGTAACGCTAGTTTTTCTTCTTCTTCTTCTTCAAAAGGGTTCTATACTCTTGCAATCTTTAAGTCCAAAACCAAGGCAGCTCCTA…
TRINITY_DN21983_c0_g1_i1	0.0110598	0.407633	GAAAAAAAAAAAAAAAAGAAGAAGAAGAAGAAGAAAATAACAGGTTATGGATGGACAAACAGTGGAGCGTAGATAATAGGTGGTGTTGCGTGTCCATCCTGTATTTTTTATTCTTTGCAATTTGTCTTTTCCTGAGCAAAAGCATCTAGCCGAGACCTTTTCTCCACTTTCTTAATCATCATCTTCAGAAGGAACAGTGGGGAGGAAGAAGAAGCAACAGGACAGTGACCAACATGGCTGCTGCTCGCAGGATATCCTCCTTGCTCTCTCGTTCCCTCTCTGCTCCTTCTGCTTCTGCTTCTCTGCTTTCTTCTCTAGGGAGAAGTCTTAGCCAGGGAAGAAGCTTCTCCGGGTTAGATGCGACTGTGGCAGTTGAGGAATTAATCACCCCACCAGTTC…
TRINITY_DN21985_c0_g1_i1	0.0140515	0.261283	AACCTACTGTCAGGTAGCGTTCCTCTTGTCTTTGGGAACTTCACTGAGCTTGTTGTTCTCGACATGTCTGAAAATCAAAATCTGGTGAGTGACATTCCTAGCGAAATTGGGAAGCTTCAGAAGCTTCGGCAGCTTTTGTTGCAAAACTCTGGTTTTCGGGGTCAAATTCCTGATTCATTTGTAGGTTTGCAAAGCTTGAGTATTTTGGACTTGTCACGGAACAATCTAAGTGGTGTGCTTCCTGAAACATTAGGTCCCTCTCTCAAGAACTTAGTTTCATTTGACGTTTCACAAAACAAGCTTTGGGGGTCTTTCCCAAATGGTATATGTAGTGCACAGGGCCTTATAGAGCTCAGTCTTCACACAAATTCCTTCAATGGTTCAATACCCAACTCAATT…
TRINITY_DN22012_c0_g2_i1	0.0021426	0.268218	ACTACAAGTCTATTAACCATTCTGTCATTCAAAATTTTTCGATTACCCGTAGCTTGGCACTCCTACACCGGCGGTTCAAGCTTTCTTCCTCTTCAGATGGTGTTATTGGTCTCTTGGTGAGAATTGTTCCATTGGGGCCATGAACAACCTGTTTAACCCATGCTTCTTTATTGTCACCAATGCCATTTTCAGTCTTTCTTAAATCTCTCCCATCCCCCTCTTCCCCACCAACATCTCTTCTGCCACCGTTAATGATGTTGAGAAATGTTTGCTTGACAACTCTGTCCTCCAGACTGTGGAAGGAGATAACAGCAAGCCTTCCTCTAGGTGCAAGGCACCCATAACAAGTGTGAAGTGACTTCTCTAGTGTGCCAAGTTCATCATTAACAGCTATTCTCA…
TRINITY_DN22032_c0_g1_i2	2.93247e-05	14.0714	GAGATCAGCGAAGAAAAATTGAAGACATGGAAATGATCACCAATTGAGGGTCCCTTCCTGGTCTTTGCGGATTTGATCATTGAACAACAACAGTTTGAGATTGCTGAAAGATTTGATTTTTGAAGATGAAGTGTTTCTCTATTTTCAAGGATAAGACTAAGAAAGGAGAATCGAAATCTGCCCCAGAATTAAGAGACAAAAGCAGATCAGATAGTGCAGCTGTGAGCCGTACAACAAGATCTTTACCATCTCCCAGGAGCATTGCAGAATTGTACAGAGAAAAGGAGGATAATTTGAAGGTTTTCTCTTTGGAAGAGCTTAAAGAGGCAACAAATGGCTTTAACAGATTGCTGAAGATTGGAGAAGGTGGTTTTGGAAGCGTTTATAAAGGCAGAGTCA…
TRINITY_DN22047_c0_g1_i1	6.30078e-11	5.34405	GGTTTTTGGTTGATCTTCAGTGGGTGCCCTTTCTTGCCAAGTATCAAGACTCTTCTTAAAAGCCATCAGCTTTAGACCAAAAAAACAAAAAAGGCTCTGATCCAGTTTGGCTGCAGCCTCCCCAAGTTTGCATCTTGATCACATCTCTGTTAATATTCTCTCAAACAATCCATCTGGGTTTCTGCATATGTCAACCACTTCCAGTTGAAACCTGTAATAGGCGATGGGTCATTGTTTTAGCAAAGACGACAAATCTAAGTCACAACCTTACAATGGTTCTGCTGGGATGCAGTATCATCAAAAGCCTCAAGAAAATGTAGCCTACCAATCCAAACCTCAAACACAGCAACAACAGGCATACCAGTTGCCATCACAGCCGCCAGCACAGACCCCAGTGAA…
TRINITY_DN22050_c0_g1_i1	0.0385932	0.420145	TCAAGTTAACAAGAAGTAGATGCAAAATAAATATAATTTCAGGTAATCATGATACAAAGGAATTGTGTTGATTTGTCCACAACAAAAAGAAACAGAATATCCCGTCATCCAAAAATTAGTTTTGGAGATGCTTCCAATCACAGTTGTATCTCTTAGAAACTCTCTCCTGGTCTGCCTCAATGTTTGTTGCTGAGCGTTGTTGTTGTCTTTTTTTCTCTCTCCTTTTTTCCGGTTGGGGATTTATGCTTCAGCTTCTTTTCTAGCATCTTCTGTAGTCTCCCCAAGAGTGAATCGAACAAACCTCCGAACTTTTATGTTTTCCCCAAGAGCAGAAACAGTCTGCTTCACCAATTCTTTCACCAAGATACTATCATTCTTGATAAAAGGTTGCTCTAGAAG…
TRINITY_DN22051_c0_g1_i1	0.000122594	999	CGGGGGTGGCTGCTCCCGCTACATCTGGGAGTTCAATTTCCGGGATTTTGATCTCGAGCGTGACTTGCACGCGCCGGACTCGATCGAGCTGTTGAGGCGACAGGGAATTGACTTCGAGAGGAACAGAGAGGAAGGGATCGACTCGGCCCGGTTCGCCGAGCTGATGATGTCTTCCGGGCTCGTCTGCAACGACATGGTGAGTTGGGTGACGTTCCACAGCGCGTACGATTTCGGGTACTTGG
TRINITY_DN22056_c0_g1_i1	0.0304558	0.365283	TTGATACGTGCAAGATGTGCCGAGCATTTTTCTGCACTTTCAATGTACATCAATCATTAATCTACCGTTTATCTAGAGAAAAAAACAAACCCAAAATGATGAATGCTATCAAAAGAAGACGAAGAAAACACTATACCCTCCGACCGGACTGAATCATGGTAACTAAGTTTACTTGGTTAATACACACTAGTACACACCACAGAGCCCCCTTAACACCAATCCTAGAATAGTTAAAACAATCAAAAGGCCCCTAACGCATAAGATTCACATAATCATGTTGTGAAGAAAGTCCAAAGCTTTTTTCCTATTGAAACTTCACCCGGATGCTCAGATTCATCCTCATCATCATTGGTACCCTCATTCTCGTTGTCATTGTGTCTCTGCGATTCATTGCTGTTT…
TRINITY_DN22065_c0_g1_i1	8.56546e-05	4.7582	ACAAGTACACGAGTGAGAAGCTCAAGCCAACAATAAGATAATGATCAAATCCACCATATCGCCAATACATGGCGCTCGTCTCTTTATTAGCCTAATCTCTATAAACCCCGCATTCCCCTAGAAAAATTACCCAAGAGTTTTACATATACGAGTCATAAATATATTACAAATGGCAACAAACACATCGATCACACCCAATACATCAAGAAGCCACAACGATTGAATAATAAAAAAATATTCCAACCCATTTCCTTTCCCCTTGTGTTCTCACTTCCATGCCCTGCCATGGAATACCCAATTAGCACGAGAGAGAGAGAGAGAGAGAGACAGAGGTGGGGGAGAAGGGAAAAGACCTCAAAGAGCGATCCCTTGAGTGGAGAAGAACCCACCACGCCGCAT…
TRINITY_DN22065_c0_g2_i1	0.0279198	3.06931	ACAAGTACACGAGTGAGAAGCTCAAGCCAACAATAAGATAATGATCAAATCCACCATATCGCCAATACATGGCGCTCGTCTCTTTATTAGCCTAATCTCTATAAACCCCGCATTCCCCTAGAAAAATTACCCAAGAGTTTTACATATACGAGTCATAAATATATTACAAATGGCAACAAACACATCGATCACACCCAATACATCAAGAAGCCACAACGATTGAATAATAAAAAAATATTCCAACCCATTTCCTTTCCCCTTGTGTTCTCACTTCCATGCCCTCAAAGAGCGATCCCTTGAGTGGAGAAGAACCCACCACGCCGCATATCCGAAAGTAGTAGTAAGGCTTAAAACAAGAACCCAAAAGCGAGGGCAGCTAAAGATGCGAAGAATGTGGGG…
TRINITY_DN22071_c0_g1_i1	7.02346e-44	104.561	TACGAGTCAAATTTTTTTTTTTCGCATTTATCTCTTGTTTCCGCATTTCTTCATATCAAGCGTCGATTCAGAACAATCCACCACCGACCCAGCAGCATTCCTCCTCTTTGTTCTCCTCAATTTGTCATACACGAAAGCCTTTTCTAGCTGCTCCACCCTCTGCGACAGCAGGCCGAGCAGCCGCATTTGCATCGCGTTCCTCTGAAAAAGCTCCTCCATCATTCCCATCATCTTCTCATTGTCCTCCATCATCCTCTCTAGCAACTCCCCGCTTCTTCTGTTCCCTTCCTTTCCCTCGTCGCCATCATGATGATCTCTGAACACCTCTTCCCCACTATCTTTCTTCTGCTCGCCGATATCCATGGCATTCTCTTCTTGATTTCCCATGCTATCACCGTC…
TRINITY_DN22075_c0_g1_i1	0.00130541	3.08936	AAGGAATTCTGTTAAATACCTTTGACTGGTTTGAAGCAGAAACATTTGCTGCACTTAACAATGGCAGCGTTGTAAGCAACCTTCCTCCAATTCTCCCGGTTGGACCATTAAAATCTCACGAGCGTGAGAAAGATCAAAGCCAGTGCCTGCCATGGCTTGATAACCAACCGGCAGAATCTGTAATTTACGTGAGTTTTGGAAGCAGAAACGCCATGTCCAGTGACCAAATAAGAGAACTGAGAGATGGACTAGTCAAAAGTGGCTTCAGATTCTTATGGATACTCAAGACCAATATAGTTGACAAAGATGATAAACAAGATCTGAAGGAGCTTCTGGGAGATTCATTTTTCATAAGAACAAAAGAAAGGGGCCTGGTGGTGAGGAATTGGGTGAACCAGC…
TRINITY_DN22075_c1_g1_i1	0.00753156	3.33188	AACCAGTCAAAGGAATGCGATTCGGGTTCAGGAATGGCAGAGGAATGCTTGATATAGGAAGCGGGCTCAAGCCTGGAATCTCAACTTCATCCGTAGCTTCCCTGCTCAGGATATCAGGCTTGGATACAAGGCTCGGAAGGTGCAACGTCAAACATAGAAACCTGGCAGAAGATACGAAGAGAACATAGAAAGGAATGGTAAGATCAGCAGCAATATTGGCAACACCTGCAGCTAATGCCAAGTCACAGAAGATAGCAGAGAGAGGTGGAGACGAAGAAGACAATAAAGGCTTGATAAGATGGGCGGATCGTCTTATGTTATCATATTGGACAAAGAAAACATCGTCAATGGGGGAATCGGAGGAGTGAAAGGAAATGACTTCAAACTCAACATGCTTGA…
TRINITY_DN22080_c0_g2_i1	0.0273199	2.23844	CGCGGTGATGAAGAGGGAGTTTTGGTCGCATTATTATTGTTCTCGTCTCTCCACTGCATCAGGTTCTTAGCTTTTCTAGGTCTCCTAGGTTTCACTAACCTTCCTCTTACTCCACCTTCATGGAAATCCCCGAAACAGCAGCTACAACCACGACCCAGAAGCACGTCTACTCTGTGTGGGCGGTCCCGCCGGAGGACGTGGCGGTGAGGCTGAAGAAGCTGATGGAGGGCCTGAGATCGGCGTTCGGTGGGCCTCAGTTCGAGCCTCATGTCACTGTTGTTGGGGCCATCAGTTTGACGGAGCAGGATGCCTTGAACAGGTTCAGATCCGCTTGTGATGGGCTCCAGGCTTACGATGCCAGCGTTCATCATGTGGCGACCGGGACTTTCTTTTATCAGT…
TRINITY_DN22105_c0_g1_i1	6.79628e-14	14.6271	GTACTGGGTTGGGTTCCAGGCATTGTTCTGGGTCTGTGACTCCGGACGGTGTTGGGTTAGGTTCAAGGCTTGGTTCTGGATCAGTGACTCCGGATGCTGTGGGGCTGCGTTCAAGACTGGGCTCAGGATGCATGACTCCTGATTGTGGCAGACCTTCAGAGAATCCCATTTCCGAAGTTGCATCTCTTGCCAATTCCAATAATGGAATGAAAATTGAGGACCTAATAGTTGATCACAGGGTATCATTTGAGCTGAGTGGTGAAGAAGTTGCACGTTGTCTTGAAAACAAGTCAGTGGCATCTAACAGATCTTTCTTAGAACACCTGCAGAACATGGAGGCAGAAAAACCTACAGAGAGTGAGAGCACTAACAGCAGACGTTGTTTACATATTGCTGAAA…
TRINITY_DN22160_c0_g1_i1	2.38099e-10	6.92506	ACATGCAGAACATAATAGACAGACACACAAAACACAAACCCTAACACTGAAAGCTATTTAAAAATAAACTACAAAAAAGGAGGGAGAAAAAAAAAAACAATGTAGTCTGATTGTGGCAACAAAGACAAACAATGCATCTCTTAAGACATTTTCAATAGATTCTTTCTTTCTTTCCCTTTTCTCATTTTCCAGTCTGGGATGGGATCTCATCTAGCTTTCGTCATCTGCGGAGGCCTTGGAACTCCCGGTCTTCTTGGGCAAAAGAAGGTTGTGAATGTTGGGCATCACACCTCCATTGGCAATTGTAACATCCCCGAGAAGCTTGCTCAGTTCCTCATCATTCCTCACAGCTAGCTGGATGTGGCGAGGAACAATTCTCGTTTTCTTGTTGTCACGAGC…
TRINITY_DN22160_c0_g2_i1	0.000133273	3.1707	CACTAACTAAAAATTCTAAACTAACTAAAACCTACAACTTGCACAAGACAGAACCATAAAAGACACAAACAAACACTAATTCTGAAGCTACAGAAATAAACTAGAAAACAATAATCAAGCCTCGTTGTGGCAGCAAATGCATTGTCTCCTCTAAGACATTTCCAATGAACAACACTTTTTTAAGTTCTGTAAAGGATGAATTTAGCTTTCATCATCAGCAGAGACCTTGGAGGAGCCAGTCTTCTTGGGCAAAAGGAGGTTGTGAATGTTAGGCATGACACCTCCATTGGCAATTGTGACATCCCCAAGAAGCTTGCTCAGCTCCTCATCGTTCCTCACAGCAAGCTGGATGTGACGTGGTACAATTCTTGTCTTCTTGTTGTCTCGGGCTGCATTTCC…
TRINITY_DN22178_c0_g1_i3	0.0333337	2.10329	GCATAACAAAATTAAAGATTTGAAGCTTGAGCTTTGTGCTACAAACCACTGAACTTTCCAAAGCTACCTTGAGCATAAACTCCTCCAACTTCCCAAAACTACCTTCGGCAGCAAAATACATAAAAAAAAATTTATATGGCACTGACACTAATAAACTCACAAAATTGTCCTTTCCATCACGAGAGGCATTCCCAACTTGCCAAATTATACAGGCAACGAATACCCTCGAAGATACTTAGAATCCACGCCTGACTCGCGTATCAATGCTATCCTTCCAGTCCTTGCCACCTCACAGATGCCATAGGGTTCCAATAATCTCTGCAGTGCAACCATCTTATCCAAATCTCCTGTAAGCTCAAGAGTTATTGTGTGGTCAGACACATCAACAGCTTTGGCCCT…
TRINITY_DN22214_c0_g1_i1	0.0200351	0.31477	TGCCACCCTATCTACTGCACTTGTAAATTTAGAATCTGGACCAATCAAATTTTGCGTTGACATGACAGCTTCCCCAAAATGATCATTTTGTGACCCCAAAATGGGCTCCCCGCATGCATTGCCATCTACCTTTCCATTCACAAATTGAAATTCTGAATCAAGTGAAGTTTGGGTTGATATGTAAGATTCCTCAATCTCACTGATCCTTGGTTCAAGAGTTGTGGATCCCATATTCAGGTCAGATACTTTTTCATCCACCTCTGCAAAGGATGATAGGCTTGATCTGTTGCTATCCTCCTCTTCACTTGGTTCCATTCGCAAAAGTGTTTCACTTGTATTTCGTTCCACAGGAGTCGTCCCTCCTGATGCAGACAAACTCGAGTCTATGTCGTGGTGATT…
TRINITY_DN22218_c0_g1_i1	2.70348e-08	11.8378	GGAGGCTAAGGTGAGAAATTCAATCAAAGCTGCCCCAACGCCCATCATAGAGAGAAAGAGGAGAAAAAAAGAAAAGACACAAGAAAGAAAGAAAGAAAGAAAGATAAAGAAATAGAATCAATGGCTGCCAATGGAGAAGAACAGCAAAACCAGTCAAGCAGGCACCAAGAAGTTGGCCACAAGAGCCTCTTGCAAAGTGATGCTCTTTACCAGTATATCCTAGAGACTAGTGTTTACCCAAGAGAGCCTGAATCCATGAAGGAGCTAAGGGAATTGACTGCCAAGCATCCTTGGAACATCATGACTACATCAGCCGATGAAGGGCAATTCTTGAACATGCTTTTGAAGCTTATCAATGCCAAGAACACCATGGAGATTGGTGTCTACACTGGCTATTCT…
TRINITY_DN22225_c0_g1_i1	7.66059e-05	2.94023	ACGCAAGATCATAAAATCACTAATTGAAAATTTGAAGGCAAACAAGGTACGCGAGAAATCAACATTCTTAAACATGGGAGCATTTCCAATCGCCGACTATCTTTTTCTACTAACAGTTAAAGAGAAGGAACAAAGACCTCAACAAACAAAGAGAGGCGTGACTTACAGTAGTCATCCTCTTTGGGTAGACTTACACAAAGAAAACAGAGAATTAAAATGAAATAACTTAAAACTTAACACCCCATATCTTCAGCCTTCAGCACTCAAATTATGCTATAAGAAAGGGCAAAACAGTGAACATAAACGTCTCATAAGTGAAAGTTGCAGAACCAGAGTATGTGGTATCTCTCTCTTTGAATTTCTCAGTCAGGCCCTTGACAGTAAGACAGCACTCGATGA…
TRINITY_DN22234_c0_g1_i1	4.7601e-21	12.975	GGATGTCCAAAGAGTTCTAACACCGCTTGCTCCAGTCCCCCATGCAGATGCAGCTCGAACCTTCGCCATTTCTCCTGAATGCTACATCTATATAAATCTCCCCCTCCCCCCACCGCGGCGCTTCAGTCTTCATCTTTATCTCAGACAGCAAACTCTTTTTTGGCTTGCAAACTGCGTGACACTGAGCTCATAAAAGATGGGAAAATACTCGGCTGTGTTGCCATTCACCTTCGTTCTGCTCTTATTCTGTTTCGCAATGCCATCTAAGGCATCTCTCCTGCCATTTGCGGATCGTCTCACTGATCTCTGGCCTGACAGATTCCCAGACCCGTTCAGAATTTTGGAACACGCCCCATTTGGGATTGACAGGGACGAGAGCGTGGCACTCCCTCCCGCCAG…
TRINITY_DN22238_c0_g1_i1	0.0416953	3.3617	CAAAAATGTAAGGGCTCATGACGGGCTCCGGTTCTCGGGTTATGATGACTGGCGGTTTAGGCTTGTTCTTGGAGCCAGGCGGCCTGCCCCTAGGACGGCGCACCACTTCGATAGTGGCGCCATCGGTGGCGGGGCCGCTGTTGGGTTCATTGGGTCTTCGTTTCTGGTACATAGAAGATGGGGTAGTGGTAGTGGTGGCCGGTGTAGACATGGCGGCGGCGCCGGTGCTGCGGGTGTCGTCATCCTCAGAATTGCGAGAGGGTTTGAAGTGTGGGGAGAAAGGGAGGTGGAGCTTGGAGAACAAGTTTGGAGCTTGCCGTTGTTCTACATACTCACCTTTCATCTTCTTTTGGCGCTCTATCTTGGATTGAAATATATATATATATATTAAGTGTTTTA…
TRINITY_DN22239_c0_g1_i1	8.31543e-07	4.90977	CCTGCATTAAACAAGTCCACGTCAGATTGCCAGAATTCCCACGTTCTGAAATGGTCCTCCACCACCCACAGAGAGCTCCACAGAGAGAGAGAGAGAGAGAGAGAGGGCACAAAACCAAGAGGAAGCTGCTCATTGTTTGCATAACTAACAACACTTACCACAAAAGCTCCCGAAGCAGAGTAGCTAGAGTATCATCAGTACTGAAATGGGTGAAGAGAACAAAAAAGAAGAAAAGAAAGAAGAGAAAAAGGAAGAAGACCCCCCAGTGATTGTTCTCAAGGTCGATATGCATTGTGAAGCCTGTGCTAGGAAAGCAGCAAGAGCCTTGAAAGGATTTGAAGGAGTGGAAGAAGTAACCACAGATAGTAAAGCCAGTAGAGTGGTGGTGAAAGGCAAAAA…
TRINITY_DN22244_c0_g2_i1	5.14111e-09	6.10526	AACCAAATTGAGATAATCTTTCCTGATCAAAATCATCCGTGTTTCCATGGATTTTAGTGATCAAGTTGCAATCAGCACGGTCAATGCCACCGGAATTTCTTCTATGTAAAGAAATGCTTCCCCATTGAATATTTTCAGAGATCGATTTCCTCCCCTTGAAACCCTCATCTGCTGCTACCCATTTTGGCTCATCCAGTGAATTATCTTCACAGGCATAACTCCACTTGTAGCTCTTGCTGTTGTTGTCCATGCTCAGTTCAATGGAATGAAGATCGCTGTCAACTGAATCATCCCCATCCTGTACATTTGCTATTGCAGCATCATTTTCTTCTCCCTCAGGATTTTGACATGATCCAAATTTGATTTCCCTTAGATAAGCCTCAAGCTCATTGATTCTTT…
TRINITY_DN22247_c0_g1_i1	1.05241e-10	0.00764818	TGCTTCATAGCTTCTTTACCACCACCCAATTGCCTAGCAGCACACTCTATTGTGGCTTTCTTGATTTTGACTTTCCTCAAATCCTCGGCTGAAACGGACTCCTTGTTGGTTTTGAGCCACTCCAAGAAAACCATGGCCAGATCATCTGTTTCTGCTCCTTTTCCTCCTCCCGCTCCCTGTTGGGTGTCTTCATTATCTTTAGTTGGTGGCTTCATGCACTGTTCGTTTCCCTGTTGAGGGTGAGGAGGCTGCTGCTGTTCTTCTTCTTGTGCGAAATCCTGCTGCACTAGTTGAAAATCCTTTTCATCGACAGTTTGAAATATAGAGGAAGGATCGAAGAAATCATTGTTTTCAAGGAGATCCATGTATCCAAAGGTCTCCATCATGTCCATGCAATCA…
TRINITY_DN22259_c0_g1_i1	0.0279198	999	CAGGTGGGATTGATGGGAGAGAAAGTGAAAATTTTCACACCAGAAGCATCTAACCTTGTTCAGTGGAATAAGTTTTCTAGTACTCGCCGCCCACTCACATGGTACCAGACTCTGTTTGACGCACCTGGAATAGATGCCCCAGTTGCTTTAAACCTTGGTTCTATGGGAAAGGGTGAAGCTTGGGTTAATGGCAAGAGCATTGGTCGCTATTGGCCGTCATACCTTACCCCCGCCGGATCTTCACAAATATG
TRINITY_DN22262_c0_g1_i1	0.0322459	2.74074	GCCACAACATAAATTATGGTTGGAAAACTGTCACTCTGATAATGTTTAAATACAATTATGGCAAAGGAAGAATAACATTCACATTTCTCTTCAGAATAACTTAAATAACATTACTAGGAAGCCAGCTGCAAGCATTAGCATTCGTGATGGCACACAAGTAATCCGACTCCCAGATAAATTATCCGATTGTGATGGTGATGGTGTTGGAGGGCATGCAAGGCCCTCCTTCCCTTCCGTACATTCATTAGCAAAAAGTCCAGGTGGATATTTCCCATAGAGGTTAATGTAGCTGAACATAATTGAGGCACAATCATTGCTCAAGTCATTCAGTACATCTGCATAAGGGCAAGCAAAGTCCTTGAATGCTGAACAACACTGATTGGGAAGATAGTTGGGTCC…
TRINITY_DN22267_c0_g1_i1	0.0465622	11.3462	AAAAGAGACTGTTTCAATCCAGCGGATACAGTACTTATGAAGCATGAAAATAGAAAAGAATGCTCTTTGGGCATTGCTTGTGTCGACCAGCCAAGCAGATGAGATTCTGTCTCTTCCTTTACTATTATCACTGACATTAAGGTTGACTCTCTCCTTGCTCGTTTCACTCCTTTCCGTGAAGAGCATAGTAGGCACCAAGTCGCAGTGACAACGCCTTCCTGCGTTGGTCCTCCGGTAATCAAGCAAGAACAAACAATCATTCATCGGAGGGAGCGTGGATTGTTTTCCAGTCAGGCAGATAGGTGCTCCTTTAAGACCTTTGATTGTCGCTCTTTGAACAGGCAGAGACGAACACACCATTCCAACGGCAGGAGGAGGAGGATAGACTTTCGACTTTTA…
TRINITY_DN22268_c0_g1_i1	0.00168567	11.0717	CATGCTTGGCCTGTCCATCTTCCATTTGTAGCGTCTTGAGACCATGAGAAATTCTTAGGGTTTACATATAAAGCTTCAGACACAGTAATACTACTAGTAGCTCCCCCGGAGGGCTCTGGCTCCGATTCTGGTCTGTCATTGAGCTGAGCCAATGGAGTTGAATTTGGAATTGACTGGTAAAGTAAAACAGACGCTACTCAATCGCGGATAGCGTGGTCGTGCCAGCAGAGCAGCATGGAGATGCAACGTCCAAGGATGTAGAAACGGGTCTTTTGCTGCTTCGCCATTGACAGGCACTTACTTGGAAACCCGTTCTTCCCGTGACTGCTTCTACTTCTTCTTTTGGCGGATTGTTGGGACTGTGCGAGGTAGTAAGGCATGGCCATGGCGACAAATTTT…
TRINITY_DN22283_c0_g2_i1	0.00478302	2.62404	CCACATGCAATGTACGAGCTTGGACTTGTGGAAAACATAGAGCAGTCAGTACGAGAGCAGCTGTTTAGTACAGTTTGATAAGCTAATGAGCTGTTATTAGTGCTGGGGCGGGACATAGGTCCTCACAGCAAGCCTGCGACCTTCCATATTTTTCCCTTACTAGACTTGGAAAGGCTTTCTTGGGGTGGGCATTCGACTTTCCAGAGACTGCAGTCTTTGTTTGAGGTGAAAAACTTCAACCTGCAGTTGGAATGCCCTCGCTCTTTCCCCTGCAAGGACTCCCCTAGTTGAATGCAGCTCCTTCTGGGTATCGTCAAAAACTGCCTTGAGGAAAGCCACGTCATGCTCCAGCCTTACATTTTCAGAATGAACTATATTTGACAAGTTATTGGCCTCTTC…
TRINITY_DN22289_c0_g1_i1	1.99783e-15	11.4809	AACACCATTCTTTTCGGAACCACCCTCAGTTTCACCGCCGCCGGTCTTGTCAGTCACCGAAGGCTGGTTAACCACCGATATGGTCACAGTTTGCTTTACATTGGGATTTACCTCCTTGACCTGTCCAGCGGCTTTTACAGTTGCCCCATCACTTTCGCTGGCTTTGCAAACGTTGCCACCTTCACAATTGACGGCGGCTGTATTGGTGGCGCCACCGTTTTCACTGGCTTTAGAAGGATCTTGAACTTGTAGTACCTCAATTTTCACCGTTTCTCTCTCTTTATCATCTCCTTCTTCACTGATTTCATGGTCACCATTTTTATCTTTCTCTTTCTCCTTGTTTTTCCCTTTGCCCTTCTTTTTCTCTTTGTTCTGGTCAACTTTTTGATCAGGCCATAG…
TRINITY_DN22289_c1_g1_i1	0.0307384	14.3596	AAAAAGAAGAAAAATAAAGGACATAATGGGAATACTGACGAGGGCGAACATTCTGGTGATGTAACGGCAGGCACTGGATCGCCAAGTCAGGGTCGTTCTCATGTTCAAGGTCAAAGCCAAGTCATATATCCGGCCAATCCTAGCCCTCCACGTTACCATGGGTATCAATACCCACCGCATCATTACCATGCCCATCCAGCGTATGCTGTAAATTACCATGCGGCATACCCCACTACAAGTTACAGTGCATCACACTATGCCCCACAGTCTTCATACGCCTATATTCATCCAGGACCCATAAGTGA
TRINITY_DN22292_c0_g3_i1	3.16939e-06	3.63371	TTAAGATTTGAAGTTAATCCAAAAGCTGGTACATTTTCAAAAGAGAAAAGGAAGTGAACCTTCCAAAGCACCTTTTATATGGTGTGGTGAGACATTATTTCCTAATTTGAACATTTGCAACATCTTCTCCTCCGTGTTAATGCACGGGTACCAGAATACATGGGTTTGAAAGCAGGTTTTAAGAGGCAGGTGAAGAATTCACCGACTCCTGCTGCTGTTTCCATTGCTCTGGTGTAACAGCTTTCTTGATTGAGAGAGCATGAATTTGTTTCATCTCCTCTTCCAAAGCAGCATTGACCACTCGATGCCTTTCCAGCAACCTCTTCCCTTCAAACTGTTCTGTAACAATTTCGATCGCAAAACTAGCACCACACCCTCCAGATGTATCAACGACTTCAA…
TRINITY_DN22302_c0_g1_i1	0.00227165	0.169005	AGAATTGATCACCATATGAGGATGGAATCATCACTTATTAAAATCATCACAAGGGTCCATCAATATTCAAATCATAAGGCACTAGCACCTGCAACAACTGAAACGTTTTTGCCTCTGTATCGCTCCACGAACAAATCAATGGTATCTTTGAATGCTTTGGGATCCAGTAATAGAGTCGTGATATCTTGAAACATAATACCTGGCTTAGGGAAATTGGGTACTACGCGAATCGTAGCTTTGATGCCTTGAATACGAGGATCCTTGTCTCTGTAAGCCGACATTGTTGCTATCTATATATATTGATGTGTGTAGGTCTTGTATGATATCCAAGTATGTTTCTTTAACCAGAGAAACAACAAAAGAATCCTCTGTTGCCCCCTACTAAGCAGTTCAAGGAGA…
TRINITY_DN22313_c0_g1_i1	2.92454e-05	69.5714	ATGCTGTGCTGTTGAATCTTTGGTTTGATGAGTGAAGAATACTTGGAGCTATCAAAATCGGCTGAAAGAGTCATGGCTATGGGTCGCAGGCGGGTGTTAGGCCTAACTGGGGGTTCTTGCTTGGTGGGTTTAAGAGAAGTTTTGGTAGTTTCATGATATGGGTTTGGTCTAGTCGAGTAAAAGGAATCAGCTTGGGAGGGTAAAGTGGGATCTGGGTGTTGGGGGGTTGGGCGGCTAGAACTAGAAGAAGGGATGGGGTGTTTTGTGAGAGTGGGATCCATGGATGATGATGATGATGGGATGGAGGGATTTCGGGATGCTAAGATGCGCCCATGGGTGTTGGTATTGTGCTGTGCCATGTTATTTCCTTGGA
TRINITY_DN22322_c0_g1_i1	0.000816057	0.25924	CTTATGTCTCTGGGACGGCACCTCTGAAAGATGGCGAACTCTACGTACTCCGCCGCCCACCGTCTCCTGCTCTTTATAGCCGTCGTTGCCTCATGCCTCCGCCCAACCACCGCCGATTCCGACACTGACCTCGTGAACCACCTCCTCTCCCTCCAATCTCAATCCCAGTCCGGCGTGATCCACCTCGACGACAGCCTCGTCCCCCGCTTCCTGACCTCCGTCAAAACGCCGCGCCCCTACTCTCTCCTCATATTCTTCGACGCCCAGAAGCTCCACAGCAAGCCTGAGCTACGCCTCAAGGACATGCACCGCCAGTTCTCCATCGTCGCCGCCTCCTTCATCGCCAACAACCTCAACAGGACCGGCAAGCTCTTCTTCTGCGACATCGAGTTCGAAGAA…
TRINITY_DN22352_c0_g2_i1	0.00339954	61	GACTGTTCTCCGTTGAGTTGCGTGAACTTGGAGCAACTGCTTTCTACTCTCTAGTTCTGTGCTGCGAACTTACGAATTAATCCGGTGGGGCAATAGCAAAGATGAAAATCAAGGTGAAGGAGTCGACGATTGTGCGCCCTGACCAAGAAACCCCCAAGAGAAGACTATGGAGCTCAAACTTAGATCTTTTGGTGGCAAGGATTCACCTCTCAACTGTCTACTTCTACAAGCCAACTGGTTCTTCCAATTTCTTTGATTCCGGGGTGCTCAAGGAGGCTCTGAGCAAAGCCCTTGTCCCGTTCTACCCCGTAGCAGGCAGGCTACGAAAAGATGAAAATAGCAGGATTGAGGTTGATTGCAATGCTGAAGGTGTTCTATTTGTTGAGGCGGAAGCAAGCC…
TRINITY_DN22354_c0_g1_i1	0.0127801	5.84906	GACCGTGCACATTCAATGACAGCAATTTGCATCCCCACACAAATGCCCGGGGATATTTTTGGAACCTAGTTATATCCAAATTCTGATAGACCCGAGAGCTGATGTACACAATACTTGATAGATCCCAAATCTGATGAGCTCAGACACATGACCCAGATCCATACCGACCCAATGTTTGACAACTTGTAATTCCATATATACCCAATGAATGAAACAGTAGGCGGATACCCCGCTCTTAACACTGACCTCTTGTGCTGTAATATCTTCTAGATCACTGGCCGGGAACCATTCTACAATAAGCTTCCGCCGGCAAGCGACAGAAGCGTGCAAAAGAGCCTGTCTCTACGAAAAAATCCCCAAAAGATATAAAAAGGGTATTGAGAACCTTATATCTCATCA…
TRINITY_DN22388_c0_g1_i1	0.0211292	0.298664	TTCTTCCAATTCAGACCTCTGGACACGCAAAGCCTCCATGTCTACTAGTAGATGGTTCAACTGCACAGTTAAATTCTCTGTTCTAGCCAACGATTCAGCTACACTATCCTCAAGTTTCATCCTGAGAAGATCAACTTCCTCCTCTCTCCCTTTGGAAATGACTTCAAGTTCTGAAATCTGGGCCTTTAGTTCTTGATTTTCTCTTCTCAGTTGCTCTGCCTCAGCCTCTTTGCTCCCAATGTGCACTTCCATTTCGCTATTCTGGTTATTCAATGAGTGCAACTTTGCTTCCAGGCCTGTTACTTGCGCCTCAAATTCCTTTATCTGAGCTGATGATTCATTTCCATGTGCCTCATACATTTCTGTAAGAGAAGAAAGCTCTTTCTCTTTCTGACTAAA…
TRINITY_DN22392_c0_g2_i1	0.0318391	999	ATATGGGTCAGCAAGCGTTGCCCTATTGGGCCAAATGTCTCGGCTCTTAATGGCCCTAGGGATGCTTCTTCCTCTTTTGAGTCAAAACTGGGTCTTGCAATCTACGCCATCCATCCGACCGTAAAGAATCGCTCACCTTAATATAATTATTCTCGAGCAATTTCTAGTTATAACCAAACTTCAAATTCATGTTCCCCAAGGTATCATAATTTTCAAATTTTAGTTCACATTTTATTAATCAACTTAACCGCTTGTTTCTCAATTCTGTTTAGGTATAGCTTCACTAGCTAAGCTTGTGACGCCATTTTTTCAGAGTTTTGCTACTGAGTCAAGGTATTTACATAGGGAAAACTTACCAGGAAGATACAAGGCGGCCTATACCATGACAGCAGAATTCAC…
TRINITY_DN22418_c0_g1_i1	0.000578503	999	AAATGGAGGACAAAAACAGAAAGCCCAGTAAGAAGGTGATGGTGGTGATAGATGACAATGAATGCAGCTATTATGCACTCATGTGGGTCCTCAACAATCTGAATGATTCAATCAAGGGATGGCCCCTTGTTGTACTTGCAGCACAGCCACCCGCTAATTGCAGTTACGTTGTCTCAGCAGCACTTGGATTTGCTCGCATGCACTGCCCGGTTTCAGCCACCATGGATTTGATTAAGTCTGTTCAGGAACAAAAGAGGAAACTTCTGTTGCGTCTTCTTGAGAAAGCCAAGACTGTCTGTGAAAGCAGAGGGGTCAATGTGGAGGACGTTCTTGTTGTAGGTGATGTTAAAGAGGCTGTATGTAGTGCAATTAAGAAGTATAAAG
TRINITY_DN22440_c0_g1_i1	0.00384738	9.61538	AGAAAAAAGAAAAAACACACGTACACGAACATCAATATCGCCACTATGATTGAGGTAGTTACGCTTCCCTCCATGGCTTCCCTGCAAGCGCACCACACGAGTCTCTGGTTCCCGGTCCGTTTAGGCTCTCCTCGGCTCCTAGTCTTTTCACGGCGGTTTCCGCCCTCGTGTTCCCGGAAATTTAGGGTTTCGAACGGTGGTTGCCGCGGAGGCAGGGGCAGAGGCAGAGACGGAGTTTACTCGATTCGTTGCTTCGGTGGAGCGAGTGATGCAGCCGATATCGGGCAAGTCTCGTTTCGAGAAGAGAACGAGCATCGGCCTGCGTTCGATATCAATCTCGCGGTCGTTCTTGCTGGTTTTGCCTTCGAGTCCTACACTAGCCCCGCTGAAAACATTGGA…
TRINITY_DN2246_c0_g2_i1	0.042778	7.47826	GATTGATGCATATGGTCCCATCAGTGACAATGCTGGAGGCATTGCTGAGATGGCAGGCATGAGCCACAGAATCAGGGAGAGGACTGATGCCCTTGATGCTGCAGGAAACACTACTGCTGCTATTGGGAAGGGTTTTGCCATTGGTTCTGCAGCTCTTGTATCCTTAGCTCTCTTTGGTGCCTTTGTCAGCCGTGCATCTATTACGACAGTGGATGTTTTGACTCCAAAAGTTTTTATTGGTTTGATTGTTGGTGCAATGCTTCCTTACTGGTTCTCTGCCATGACAATGAAGAGTGTT
TRINITY_DN22461_c0_g1_i1	0.00406279	2.45614	ACATTCCAGCCTCCTACTTGAGCCCAACGTGCGCTTCCTCTACTAGTTCCCAAACTCAAAATCTTACGTTATAAAGCCCCTTCTTACATCTCTTCCTGTCTCTTCAGGGACATCCTTGAAAGGAAAAAAAAAAAAAAAAAACTTCTTCCAATCTTTCCGTTTCAGACTAAACGCAAGAAAAGGAGGAAAAAAAAAAACCGCAGTTAAGAAAAGGAAGGTTAGGTGACTGAATGACAATTTCTGCTAAAATGTCTTTAGCTGCTGGCAGTTCCATCGTTCCTGCCAAATCTTTTGGTCTCTCCAACAAATCCCAGCATGGTGTCTACGGAAAGCCCAGATCCTTTCTCCACATCTCCGCCGCTCACCCCGCCGAACCCGCCAAGAACCCCCTTGTCTCCG…
TRINITY_DN22463_c0_g1_i1	0.0001244	2.73445	AAAAGAGACAAACAACCGACCATAATAGAAAGTAGAGACCGAAGCCAAAAACAAGAGACTCTGGATGTTAGAATTCAGGATAAACCATCGAACTCAAACCTCAGACCTTGGGGCTGTATCTATTTCTTATATTACTCTTAAAGGAACCTTTATAAATATCCAAGCAAATCTCCCTTTCTTCTTCACTCCACAGCTTCAAAGCAGCTTACAATTTAACTAGCACCTTTCACACTAGTCATCAGTCTTCGTTAGCTTGTTATCTTTACAATGGCAAAGAATGTGGCTCAGTCTCCTCTTGAGAGCATCAGCACGGCTTCAATTGACCAAAAGCTGGCCATGGCCAAGCGCTGCTCTCATGAAGGCGTGATTGCAGGCGCTAAGGCAGCTGTTGCAGCTACA…
TRINITY_DN22511_c0_g1_i1	0.0185137	6.40777	GCAAGTAGTATACTTCTTGATGATAAATTTGAAGTACGGCTGGGGAGCCTGAGTGAAGTCTGTTCTCTGGAAGTGGATAATCACCAAAGCAGGATTACAAGTTTGCTGCATTTGCCACAGCACTCGGGCTCGGAACAAAGCACTTCTGGTTCACCGACGGCAGCATGCTCCTATGACGTTTACTGCTTTGGGAAGGTTTTACTCGAGCTGGTAACAGGAAAGCTTGGCATTAGTGCATCCAGTGACACCCAACTGAAGGAGTGGTTAGAGCAGACACTACCATACATCAGTATATATGACAAGGAACTAGTGACAAAAATCATCGATCCGTCTCTTATCATTGATGAAGACCTGTTGGGTGAGGTATGGGGCATGGCCATTGTTGCCAGGTCTTGCCTC…
TRINITY_DN22511_c1_g1_i1	3.03044e-08	57.4286	AGTGCCACCCCTTTCTCTTCCATGATGTTTCGCTCCAATGTTCAAATGATGCATCGCACCAAAATGTTAAGAAAAATTTGGTGATGATTTCCAAATAGTTCAAATGTTAACCTCTGATACACCCAAATCATGTAGAAAAGTGGTCTGAGACGTCAAACCATGAAGAGCCACAATGAGGTTAACTGGCAGGCAGGCAGTATAATTGGAAGCCTGCTTGCATTATTAGCAACAAATCATGAGGAATCAATTTCCTTGCAAATCCTGATCTTGTTTCTCTATATCTTGTACATCAGATTGTTCAGGAAAAATCTCCAAGGAATGCCATTGACGGGAGGAGCAATGGTCACCACCTCCACCACCATTTTGGCCGCTTCCCCGTGAATTTGATGCT
TRINITY_DN22523_c0_g1_i1	0.00159474	0.12024	TGTAGTGGTGACGTTACGGTACGATATTCCTAACCCGACCCACATGAACCCAACCCGACTCGCTTTTGCCACCTGTGATGACTGATGAGCTTCCATCATCCCCAAATTGATCGATTTTGGATTAAATCAGTTTCCCTTTACTGCAAATATGAGTTTCTTGATTAAAGATCTTTGCTTGTTTACACCCTGAAACAGTTTTAGCAGATTGTTCTAATATGCAGACAAGACAAGAGCCTAAGATGTCTTCAGATACTAAATTTAACGACCACATCCCAGGTGGTAGTGTGGAGGACACCTATAGAGATCCACGGCTATGCTCTTGTAATTGCATCGGCCAAGTCGTTAGAGTGAATCGTTCTGTGAGACAAAGACGATTTGGAATGATTACGCGGTTTGACC…
TRINITY_DN22541_c0_g1_i1	0.00184702	2.55293	ATCTAAGCCCAAAAGGTTATTTAGATAATAAGCCTGCAATCATCTCAGCAACGCTTAATAAAAAGAGAAACTAATAGAGAAAAGAAAGGCATTTCACATGGATAAAGCCCTTCTGGCAAGCTGTACATAGAACAAAGCAGGACAGACCAAAACCAAAATAGTTCAATTTTTGTTCCCTGGTGACAATATCGCGTCATTGGTTCAAGCTCTCTAGGTTCTTAGCAGATAAACGTTTCAAAAACTCATATGTAGTGATCATGGTCGTTGCAGATAGAGAAGTTGACACCCACCGTGGACCCAATCCCCGGTAACAAGCTGCAAATCCACCTTCCTTCACCAAATTTTTAACTGTATGCATAAGAGTCAATGGCCTTCTTCCAGTTTCCTCACCATCCAAGA…
TRINITY_DN22542_c0_g2_i1	5.23962e-07	999	AGAGGAATTGGAACAACAAGGGGTCATTGTGCCGTGGTGTTCTCAGATAGAAGTTCTATCACATCCTTCGATAGGATGCTTCGTGACGCATTGTGGGTGGAACTCCACTATGGAGAGCTTAGTCGCCGGAGTCCCGATGGTGGCTTTCCCGCAGTGGTCGGACCAAGGGACCAATGCCAAGTTGATCGAGGATGTCTGGAAGATGGGAACAAGGGTCGTGGCCAATGAGGAAGGGATCGTTGATGGAGATGAGATCCGAAGGTGCCTGGATTTGGTTATGCAAAGCGGAGAGAAAGGAGATGAGATGAGAAGAAATCCCAAGAAATGGAAGCACTTGGCCAGAGATGCCATGAAGGAGGGTGGTGCTTCTTACCAGAATTTGA
TRINITY_DN22597_c0_g1_i1	2.59429e-14	0.0698221	AAAAATCGAGAGAAGTAATTGCACTATTAATATCGGAGATATGCACAGCAGATTGTCCAACAGAAGAAATGGCAAAAGCTTTATCTAAGTTATGCCTCTTTACTATTCTCCTGATCTTTGCAATCGGTTTCAATGTGAATACAGAGGCGCAAAAAGTAGGACGTTGCTATAACAATAATGACTGCAAGGGTATGTGTCATTTTCATTGCAATACTTGCTGGTGCTTGAACAAAAAAATGCTTGTGCGGGGACGTCCGGCGTGAAGAGTTCACCGGGGCCAAAACCAGCTTTGCACCCCTGAACCAGAACCAAAACCGTAACGACTAGAACTTTCATGGAGTTGGCCTTTTTGGTTGACATACGATAGTTTATTGTCAAGTCCTCATTATCATTTTGGAT…
TRINITY_DN22612_c0_g1_i1	0.00276664	115	CAGAAGAGATGGGCGTCTGGTTTTGGAAGCAGTTGCTGTGACCCCAAATCACGCTAATTTCCTATCGGAGCGCGTGGACGGCCGCCTTAGGCTTCATTTAGTGAAGGGTAGCTCCCCTTACAACTCTGAAGATAAAGAAGAACAAGAAGCTGAAGAAGAAGCATATGGTGAGAAAGCTGTTGAAGGAGATGATGATGTTGAGGGAGAGGATTTGGATGAGAATAGTGAAAATGTTGTAGGAGAAATGGGGAAGGATAAGTTGGCCAGGCCAAGCAG
TRINITY_DN22613_c0_g1_i1	0.00059221	8.80952	GCAGACGCAGTTAAAATACTTGCGGAACACAGGATTCTAAGCGCACCGGTGGTGGATGTTGATGCTCCTGAGGATGCCACCTGGATGGACAGATATCTTGGCATTGTTGAGTTTGCTGGGATTGTTGTCTGGATTTTGCATCAGTCTGAACCTCCGTCTCCTAGGAGTCCCTCGACTCCATCCTCTGGTGCTGCCATAGCATTGGCTGTTAATGGAGTGACTAAGGTTGCAGGAGTTGAGACCTTGGGTCCTGAAGATGCTTCAGCAACTTCTGGAAATTTTTTCGAGGCTCTTACGGCCTCTGACATCTACAAAAACACAACGGTTCGAGACATAGCAGGGTCATTCCGTTGGGCACCATTTCTTGCACTACAGAAATCAAACTCCTTTTTGACAATG…
TRINITY_DN22629_c0_g1_i1	7.98112e-05	28.1111	TTGAGTTTGAAAGTGCCTAATGGGTATCAAAGAAGCAGTCTACAGTCTCTGTTCAGAGATTTGCCACAATCTCCTCGTAAGGGAAGGGTTCATAATCTTTGTGATCGCAAGTTCAGGGACCGTCCCAGTCCTCTTGGCCCACGTGGAAAGGGACATAACATTTCATTTAAAGATCCAGTGTGTGAGAATCAAGAACAGAGTGCTACGGAGTTGCTTTCTTTGGGTAGCAGGCCTCCGT
TRINITY_DN22655_c0_g2_i2	0.0166813	0.255725	GAGATGAGGTCTTTAGGGTACAATCCAGTATCTGATCGCCAAACAAATTTACCCCTTCCTCGTGGGGAAAAGAGGGCCCACTGGAAAGCATCCTATGACAATTTGCAGGCTGGTCCTGGTACTCTGCCATCAAATTCTGTTGGCCAAAAGAGATTCACTCCTGAACCAGACCAGTCATCCTTGGACTTGTGGAAATGGGAAGGAACTATAGCAAAGGGAGGAACTCCTGTCTGTCGTGCTCGTGCCTTTCCAGTGGGAAAAGTCCTGGATATCATGTTGCCTGAGTTTCTGGATTGCACTGCAAGGACTGGCCTGGACATGCTAGCAAAGCACTACTATCAAGCAGCTTCTGCTTGGGTCATATTCTTTGTCCCTGCTAGTGATGCAGACATGGGATAC…													up-regulated	2338	0.6631
TRINITY_DN22664_c0_g1_i1	4.38063e-30	28.7286	CAGAAATGGGGTTTCTTTCAGTTGATAAACCATGGAATTAGCTCTTCGTTGATGGACAAGTTGAGACATGGAATTGATGAGTTTTATAAGCTTCCCTTGGAGGAGAAGATGAAATATAAGCTAAAGCCCGGGAGTGGTGAAGGGTATGGAGCCATAGACAGACTGGGAGATCAACGCGACTGGGGTGACAGGTTTTTGATGATTACCAATCCTATTCATAAAAGGAAACCACACCTATTCCCAAAGCTCCCTTCCTCGCTTAGGGATTACTTGGATTGTTACATACTGGAACTGCAAAGACTGGCCATGGAACTTCTTGGGATTATGGCAAAGGCTCTAAATATAGAGTTGAAGGAGAAGGAGGAGCTGTTTGAAAACGGGTTGCAATCAGTAAGGTTG…													down-regulated	1188	0.3369
TRINITY_DN22670_c0_g2_i1	1.85648e-12	10.5862	AGGAAAAGGCGGTGTAAATGTTGACGCTGGAAAAGGGAAGCCCCAAGGCACCTCTGTCAATGTAGGGAAGGGTGGTGTAAATGTTGATGCTGGAAAAGGAAAGCCTGGTGGGCGCACCCATGTTGGTGTGGGAGGAAAAGGTGTTGGTGTCGACGCTGGAAAGTCTGGTGGTGGCACCAATGTTGGCGTTGGCAAAGGTGGCGTATCTGTGAACACAGGGCCCAAGGGAAAACCTGTACATGTTGGAGTGTCTCCGTTCCTATATAACTATGCTGCATCTGAAGATCAGCTCCGCGACAACCCCAACGTAGCTCTCTTTTTCTTGGAAAAAGACGTGAAACCCAGCAAGTCCATGAACTTGGATTTCTCCGAAAGCTCAAGTCCGGCAACTTTCTTGCC…
TRINITY_DN22670_c0_g4_i1	5.8664e-10	6.48526	AGGCTTTCATTCAATTTTCAATGTAATTTCGCTTAGATTTCTGTTGCATTTGCAGAGCTTAAATGGAGTCTCGTATCCCATATATCCTAGGCTTGTTCATGCTTGCGCTGGTGGCAAGTGATGCAGCCTTGGCCCCTGAAGTTTATTGGAACTCCGTTTTGCCTAACACGCCAATGCCGAAGGCTATCAAAGATCTTCTACACCCAGATATGTTGGAAGACAAGAGCACTTCACTGGCCGTAGGAAAAGGCGGTGTAAATGTTGACGCTGGAAAAGGGAAGCCCCAAGGCACCTCTGTCAATGTAGGGAAGGGTGGTGTAAATGTTGATGCTGGAAAAGGAAAGCCTGGTGGGCGCACCCATGTTGGTGTGGGAGGAAAAGG
TRINITY_DN22676_c0_g1_i1	0.0179128	0.0401338	TTCTCTTCATCAATTCGTTTCTTCTCTTCAGGATCCTTGGGCTTCAATTTTCTTTTCTCTTCCAATATCCACTTGAAAAGTTCACGCTGTTGATCTTCAGGTATAAGTTCTTTTGACTTCACAACAGCTGGAGGGGATAACAGTCCCTCGGGAGTTGGGTTAGTTGTTATATTCTCCAAGGGATCCTCCACAGAAGCTTTACCTTCTGCGCCTTTCTTCGCAACTTTCCTATCTTCCAGCTGTACATTTTTCTTTCTTACCTGTGCAAACATATAAGCTCCAAGAGCGAGATTAGAGATCAAGAGAATGCGCCAGATGGGCTTGTAACGTTTTGTCAGCGATTCCTTTGAGCTTGAAGAGGAAAATGGCGATGGTGGTGACGAATATTCTGACCGTGGC…
TRINITY_DN2268_c0_g1_i1	0.0317833	2.03189	GGAAGGATTTACAAATGAGGTTGAAAATGGAGCTTGAACAGGTTAGGGTCCTTCAGAGCAAAGTGACGGCCTCTTTGACTTCAAATTTAGTTCTGTTGTCACCTTCAAGTGATATTCACAGTTGCAGTGATGGTCACAAGAGGCCTCCATTAGATGATTTACATAGGTCATTTGAAGCCTCAGCACCACATAGTAAGAAACGAGCTCCTTCAGGTCGCAATGGGACTCGCACGAAAAAAGGTACCTCTGGGCGTATTGAACCAATGAAATTGGCTGCACCTGTTGGAACTTTGAAGGATGTCTTGATGAAACAGTGTGAGACATTGCTGAAACGTTTGATGACACATCAATTTGGTTGGGCTTTCAACGAACCAGTTGATGTAGTGAAATTGAACATAC…
TRINITY_DN22697_c0_g1_i1	0.0275341	3.02193	GGGAGGTATGGCTGAGTGGCTTAAGGCATTGGTTTGCTAAATCGACATACAATCTTCTTGTATCATGGGTTCGAATCCCATTTCCTCCGGCACTGAAGTGGAACGGGCGGGCGAAATTACGTGAGAGAAAGAACCTCTTGGTGGAGTCCCCCGAATAGCACTACTTAGTGACTAGGCGCAGAGAGCCCGTTGCGCATTGTTTTTGTTTGACCGGCCTATCTTCTTTCCATAAGCAAGCTACCTCCGGCCGTCCAGGGACTGGACGTCTCTCGGTTCTTGAGCATGTTGGGAGATTAGGCGGCAGTTGAAAGAGCTGCGCGAAAGCTTGACTAGTAAGCGAAAAAAGCCCTTTCTTATTAGTTTAGTAAAGGGCTTTTCCCTTACTAGTCAAGTGGTAAG…
TRINITY_DN22730_c0_g1_i1	0.0176964	2.75176	AGGGGAAGTCCATTATATTGGACAAGTAAGCCTGCCCGCCCCAGTCAAATGACTGGAAAAAAGTCTGTTTATAATTTTCATTGGGCAGGGCAGGTCCACTTGTCCAAAGTAGTTGTTCTGTTCTGTTGTAGCTGAAAGCCCAACCAGACCCTGCTTACCAGTTAGTTGTTCCACTCCATTCCATGTCTCGCTCGTTATTTGACGTCTTTCGGCCCTTTTTACCATCGCGCTTCCCTCACTGCAGTGCACACGGACTCCAGCGGAGAGGGAAGGGAGGAAGCGCCGCAAATAAAGTGCGGCGGCAAATGTTAAGAGGAGGACTGGGCTTGTGTGTCCGTGGGGTGCGGCAGCTATACGCGTCGTCGTCGTCTTCTCCTTATTGTGTCTCTTCTATTAGAC…
TRINITY_DN22731_c0_g1_i1	2.37369e-13	11.1623	AATATATGGGCGAGTCTGTGTAATTTGTCATAAGGGCCCGGAGCGAATTTTGACTGGGCGGTTCCCGTTTATTGCGGTGAATGAAGTAGAAAAATTCATCAACATCAAAAAATCCCAGCCACCTGCACTCATGTTTAGCTCTCAGAGCACAATGTGAAAAGCCTGCCTCTTGTGCTTTAATCCATGGCCATACATGCCTACTGATGTTGTAATTGCTTAAATTAAGCTCATCAATGACCTCTTGCAGCCCATCATCGCTATTGTTGTCATAAAGGAACCAGCGCTCTACCCCAAGCCAGCCATGGTAGATAACCCACTCCCTCAGGAACGAGGCTTGGTTCCACAGCATGGTACAAGCGCAAAGGTCATACTTGTTCTTTTTACTCCTCTGCTTGTGTG…
TRINITY_DN22740_c0_g2_i1	0.022439	0.0921053	GTCTTGCTGAGTGAAGTCCAAATTTTTTCGCCCGCAAACAATTTCCAAGATGACAATACCAAAGCTATACACATCAACTTTTTCTGTTATCCTTCTGCTCAACCATTCAGGAGCCATGTACCCCCGTGTTCCCCTCATTTGTGTTATTACTTGGCTTTGGTTCCTGTCTATAAGCCTTGCCAAACCAAAATCAGATAACTTAGCATTGAATTGTCCATCAAGGAGAATGTTCTGAGGCTTCACATCCAAATGGGCTATTTTCATTTCACAATCTTCATGAAGATATGTCAGACCCTTTGCTACATTCAAAATGACCTTTTTCCTGGACTTCCATTCAAGTGCATTTTCTGAAGTTGTGTTGAATATCCATTTGTCTAATGATCCGTTGCTCATATACTC…
TRINITY_DN22741_c0_g1_i1	3.49779e-05	12.6471	TAATCCAAAATCCGATAGTTTTGCGGTGTTGTCCGAGTCCAGCAGGATATTTGACGCTTTGAAGTCTCTATATATCACAGGTTTTTCTGATTCATGCAGAAAGGCTACCCCCTTCGCAGCTCCAAGGGCAATTTTCATTCTTGCTGACCATGGAAGTGACGCTGAGTATCTTCCAAACAACTGATTCTCCAAGCTGCGTCGAGGCATATATTCATAGACAAGAAGCCTATGCTCCTCTTCACAACAGTAGCCAATCAGCTTCACCAGATGTGGGTGCCTCAATTGCCCAAGAAAGATCACTTCGGTCAA
TRINITY_DN22745_c0_g1_i1	0.00967134	13.1333	TATTCCTTTACAAAGTGCTTGTTGTCCAGAACTGTCCGAACAGTTAGTTCTACCACTTCTGACTATGGATAAGAAAATATCCCATTATCATACAAGTAAGACACATCACTGTAAACATCAGTTCCAGACACTACAGCCGGTACCCCTGCCTCTGCCGATTCATTCATTCCCGCTAGAACTAGAAATAGCGAAATGGCGAGGCGAAGCTGTGGAACACAGCGAGACTAAGGCTACATTCGCACCGCACTCACCAGCATCTAGATGCCGTTGGCACCGTCTCCTGCTCCAAAAGCAAGCCGGGCACCGGCTAGACCGGAAACACACGCCTGCGCGCGCGGGAGGCTGAAGGAAGCAGGTTGCCTATATGACGGGACCAAGACATCGTCCTACCCTCAGGGT…
TRINITY_DN22745_c1_g1_i1	4.96299e-05	31.5	ACTTCAAGGCCCCATACTTCTATGGTTGTCCTCTTATGGGGAATGGGAATATGTTACTGGTGACTTGACTGGGAAGATAGATTCGCAGGAAGCCCCTATATCATCAGATCCATCCTATTCTATTATTCCCACTTGGCTAGGAAATCCTATAGGAATATTCAACTCAATTATGTATCGCCCGAAAGCAAGGGAAATACCTTGAGGCAAGGGAGATCGAGCGAGAGCGAGAGGAGCGGAAGAGCGGGCAGGAAGAAAAACGACCTCCAGGGAGAGGAGGACGTCTAGGACGCTCAACTTCAGGGAGAGGAACGAAAAGCTCTCTCGTGCTATGGGACCACAATATGCATTGCCTGTTGGCTCACCTGGAATTTCTTTGTTGATAGAACGCTATTTCCTTGG…
TRINITY_DN22753_c0_g1_i1	3.39264e-05	6.15079	GAAGTAGAGAGCCAGCAGAAGAAGACTTGCGCTGATTGTGGAACTACAAAGACCCCTCTTTGGCGTGGTGGCCCGGCTGGCCCCAAGTCCCTGTGCAATGCTTGTGGCATCCGAAGTAGAAAAAAGAAGAGGGACGTTTTGGGTCTAACCAAAGGAGCCGCCAATGAGAAGAAATCAAGAAAAGGCGGCGGCGACAACAATCATCACAGGCAGCGCATAGGAGACGGTCTGAAACAGAGGTTGTTGGCATTGGGTAGAGATGTTTTGATGCAAAGATCGACGATGGATAAGCAGAGGAGGAAGTTAGGAGAGGAAGAGCAAGCTGCCGTCTTGTTGATGGCTCTGTCATATGGGTCGGTTTATGCCTAGTTTTTTTTTTTTTTTTTTTT
TRINITY_DN2278_c0_g2_i1	0.0474614	3.62411	AATTAGAAACGGTATAAAATCAAATCTAAAACGTGTCTATAATCGCATTTCGTTTTCCGTCCAGTCTTCGAACACGCGCATCTACACAACTGCTCTGCACTACAAATCTCACACGCGCAGGACACAAGAGAGAAGGGAGGAGAGGGAAGGGGAATGGCGATGACGAGGGCGAGCTCCGGCCTCGCGTATCCGGAGCGGTTCTATGCAGCGGCAACATACGCTGGATTCGACGGATCTCTGAGTTTGGCGGATAGCGTCTCCTCCAGGTTTGAAAGCGGCACCGCTTTGCTCCTATACGCCTTGCATCAGCAGGCTACAGTAGGACCTTGTAATGTGCCAAAACCGAGCACTTGGAATGCTGTTGAACAAAGCAAGTGGAAAAGCTGGCAGGCGCTTGGA…
TRINITY_DN2285_c0_g2_i1	0.00100446	2.79994	TGGAAACAAAGAAAACAGCTTATATAAGCAATTTGTATATATTCATGTGAAAAAAAATAAGTACAAGATCGGTCAGCTACAAGGCCAAGACACTTTGGACAGAAAGCCAAACGCCTGATGAAAAAAGAAAACAGAGGTCAATTGGGACCCCAGCAACTCAAGTACATGACAGTCCTGAGAGACTCCTCAGCCTGCTTAAGCTTGTCGTTCTTGGCGGCCCTGAAAGCACTTGAATCAACGGCCCCCGAGAAACGCCAGGCCTGTTTGGAAGAAGAAGAGCAGGCAGAGTCTCCCAGAGACTTCAAGGTGGAGTCGCACTTTGGCGCCTGCTCTTTCATTCCCTGCACCGCTCTGATCCCCACCTGATACAACACCCTACTGGCGTATCTCAAGCTCATA…
TRINITY_DN22856_c0_g1_i1	0.0146228	11.8571	ATCCTGGTGGGTGTTTCTTATGGTGCACAGTGGTCATTGATGCCCACCATTACTTCTGAGGTATTTGGTGTCAGGCACATGGGTACTATTTTCAACACCATTGCCCTAGCGAGCCCTCTTGGATCATATGTGTGCTCTGTGAGAGTGATTGGGTACATTTATGACAAGGTGGCAACCGGGGAAGGTAACACATGTTTTGGCGCCCGTTGTTTCTTGGGGTCCTTTATGATCATGGCTGCTGTTGCTTTCTCTGGTGTTCTTGTTGCTCTTGCATTTTTCTTTCGGACACGAAGATTCTATCAGGTGGTTGTGCTTAAAAGGTTGCAGCAGCTTTCTTAGATACCAGGAGAAGCAGAGGACAGAGTTCTGTATGAGCTAGATGGTCATAG
TRINITY_DN22918_c0_g1_i1	0.0269737	0.10375	AGGGAACGGGGAATCTTAATCAAGTGAAAGCATCGTAGGCATTATGTGCTAAAGAGTATATCAATAATCTCCATAACCACGTCACATATGCGCTTCAAACCTTCCTCTTTGCGCGCAATCTCCGGCGGATATGCCAATCCTGGATACCTTCTGAACGCATTATGGCAAGCATTGGGGTAATCTGCAGCCGCCATGACATGCACGGAAGCATAGTCGTAGGACTCCGTGGCCAGATCTTGAGCTGAAGCTTGAAAGGCATCGCCAGCAAAAGTGTACTTGTCTGCACATTCTTTTAGCAGCTTCTTCAACGCCATGTCACTTGCGCTGCTAAGCAGCAGAGATGACAAATAAGATGATGTTGCCGTGGCATTAGCCATCCCAACACCAATCATAATAAGG…
TRINITY_DN22926_c1_g1_i1	0.01365	0.284853	GGCACATCAAACATATCGGGGTGGGTACAACATACCGTACAACACGTCAAAAGTAACAAGAAAGATACATGCTTCCGGGATTGTAACAATCGAGTTGGGTACAAGAGCATTGTGTGCCAAAGTGATTGATCACGACAACACAAACAGAATGCTTCTTCACTCGACGAAAGACATACTGCGTACAACATGCAGCCTTTTTCCTCACTCCTCAGGATTTAGAGTTGTTCAATCATCAGAAGAGCTCAAAGCAGCAACAACCGACCCTGTTGTTGCAAAAGTCGATGCCACATCTGGATAATCTTTCCAAGATGTTGAGACATTGAGACATGGATACAGCCAACTCCTAACAGAATCCACAAAGGAGTTTGGCTCAGAGTTCAGAATTGCTTCCCAGTCAAC…
TRINITY_DN22944_c1_g1_i1	4.99902e-08	68	CAACTAGAAAAGGATCCTTAGGTGAATCTGCTGGGTCAATTGCTTTTATGGGTTCTTAAACAAAGTCAATTGGATCTAGATAAACAAAAAGAGGTTATTCGACGAGAACTGCTAGTGCTTCTTCTCAGCTCGGTCGACGTTCACAGGGTTCAACAATGAATATTCCCACCCCTTCGTAGCTGCTTCTGATCGTGTTTCAACTTCAACCTCCATCTTGACTGCTGCTGAAACTACTCGCTTTTTATCTTGATTTTGATTTCAAACTTTCTATGACTCTCGAACTGCTGAGTCAACAAGGTAAACTATCACTAATACGGGCCGGGATGCTGTCTTTACCGGCGCTATTGCCTCCCTGCCCTCGATGCCTTTCCTTTGGTACCTCTGCTTACTCAGATGCTC…
TRINITY_DN22945_c0_g1_i1	5.34311e-05	19.3659	TTATACCGGTGCCAGTAATTTCTTCCCATTGTGTGAAGGGATAAAGAACTTGCTACGGATGCTTGATAATTTGTGCACAACTTCTAACCACTTTTTCCGAGGTTAGATGGTCTTGCTTCTATGATTCTTGGACTGAAGAGTTCTCTTCCACTTCCATCATGCCGAGGACTTTGATCCACTCTCAGTTCGCTCAAACGAGGGCTGTACCCCTTTTCTCTGAAAACCGTGCGCTCTTTATGCTCTTGAATTCCTTGGATGGTGTAACTGCAGAGTTTGTTAACTTGAGGCTGCAGGAACGCCGTATCTCGCCTCTGCTTCGAGTGATCATCCCGTCTAAGATTTCTCCATCATCAGCAAATGAGGTAGCCGTGCTCATCTCCACCTCAGTAGCTAGATTGT…
TRINITY_DN22955_c0_g1_i1	0.0431677	3.84375	GGATGGCAGAAAGGCAAAAAGCGAAGGACCCCCAAATCAGAGCACCCGTGGAAAGGAGGAGGACAAGAAAAACGGAATAGAAAGACCAAACGGAAAAACAGAGTAATGACTGAGGCTTTGAAGAAAGACTACGGTATCTTCGACGAGATTGGCCGGGGACGATTCGGCGTCGTTTACAGATGCACCTGTCACTCCACCGGCCAAATCTTTGCCGTCAAGTCGATCGAGAAGAGCCTCACCGCCGGCGACTCCCTCGACTCGCAATGCCTCCTGACGGAGCCCAAGATTCTCCACCTTCTCTCTCCGCATCCCAACGTGATCCAACTCGTCAAC
TRINITY_DN22960_c0_g1_i1	0.000140465	0.297303	GGGACGAAAATGAAATGGGTCAAGAATAGTATGGTCTCCAGACCAGAAATTTGAAACAGGACTCGTACAATGGGCTCCTGGCCACAAATTTAGTCATTAAACTAAGCGGTGAAATGAACATTAGTACAACATTTAATCGCCAGAACTGCATTTAGACGAACAAACTGAGATCCACAAAGCACAGGTTTTTATCACTCTCAAAAGTCAAAATCATCTTGGTTTGGCTTTGGCGAAGTTAACATAGCCGCATAAATCCTGAGCCTGTCCTCCCCCATTGAAGAACTCCGCGACAAAGGCCTTCTAGGCCGAATGAAAGACAGTGAAGTAAGCGTTAAGCGGTGCTTATACCTTCTCCAAGCCAACTGGATTGCCACAGCAGCCCAAGTTCTCCATCCGGGT…
TRINITY_DN22971_c1_g1_i1	4.16767e-05	2.89599	CGAAACTTTCAAATTCAACAATGTGATTAAGTTATTAGAGAACATGAGTGCATGAAAATGAGTTTGAATGATACTACAATCACACGGATCAGCTTATGAAGACAGTCCAAGGTAGCAAAAGAGTTCAAATAGGGAACTCAGTAACTCAAATTTCATTGCTGGAGGAAGATATGAGGAAATTCTACCCTCCGTAGAAACAATGTAAGCAATCATATGCCAAAACCAAAAACTGCACGTATCTTATGGAAAATAAGGTCTCGCCATCCCCTTTCGGTATTTTCCGCCACAGTTGCATTCCCATATCTGTCTTCTTCAGGAATATCAGTGTGAGTCAGCTTCACTACAGTTATGCCAGGTTCAGGCTCATCAAAAGTAAGTCGTACCGTGGAGATGATCCCA…
TRINITY_DN22996_c0_g1_i1	0.00453704	79.7561	GGGGCTTTCCCCAAACGCAAAGAACCCCAAAATTGAGGCTTCCTATCTCTCGATTGCGGATTCTTTACCTCACTTTCTCTCCATCCAAACACGCCAACTCGATCTTTTTCTTGGAACTGCAGAGAAGTTGCGGTTATTCTGTTTTCTTGACGAAAATGTGGGCGCAGCGGCCGTTCCAGAAAGACGACGTCGAGGCCGGGGCCAGGCCTCTGTATCCGATGATGCTCGAGAGCCCGCAGCTCCGTTGGGCATTCATTCGGAAAATCTATTCGATCATAACCCTCCAATTGCTCGTCACCATTGCTGTGGCGGCGACCGTCGTTTTCGTCCGTCCGATTGCACTCTTCTTTGTCACCAGCACAGCCGGCTTGGTTCTCTACATAGTGCTCATCATTACGC…
TRINITY_DN23022_c0_g1_i1	0.036808	0.158683	GCTTAGGCGACTCGGGGAGGATGAGGGAGGAGATATTGGCAGGGAAAGAGGCGAATGTGGCGGGGGATGGAGGGGGAGGGGGATTGGAGTAGGAAGGGAAAAAGGGGGATTGGTTAGGGGTGGAGGTGGAAGATGGGATTTTGGGAGGTGCCGACGAGGAGGGAGAAGGCGGAGATGGAGAAGGTGGCTGAGAGGGAGGAAAGGAGCCCTGAGGGAAATATGGCTCGTGAAGAATCCTACGGCAGGAGGTGGCGGTGCAGGAAGTGTGGTACAATATCGAGAATATGATCCAGTAAGCGGTGGTGGTGGTGGTGGTTGTGGTGACGGCAAGCATTGTGCCTACTTCTCAGCCCTTTTCATTCAAAAGAGTCAGAAGCATCTGGTGACGCGTGTGTGTAA…
TRINITY_DN23029_c1_g1_i1	0.0153306	2.17791	GATTGTAGTTCAATGCATTTTTATATTTGACGCTGCCGTGGGGCCGTCCCCGCTTGGAAAGATAAAGAAAGTGAACGAAGACCGACTGTTGGAGTCTGAAACTTGACCAGGGCGTTCATCTCATGCAGCCGAGTAATCCAAAAGAGGCCATTTTTGACGCGCACCCAAGTGAAACAAAATAAAGAATCAATATTGCGACCTAAGGACCATTATTTTCTGCAAAAGTAACCTAAAGAGAGTTATAGAGAGATCTGCTGCGGGCAAACAGCTTTGAATATTAACAAGAGCCATGGCCGATGAAGTGATGCTATTGGATTTCTGGCCAAGCGTATTTGGCATGAGAGTGAGAATAGCTTTGAGGGAGAAGGGCGTGGAGTTCGGGTACCAAGATGAGGACTT…
TRINITY_DN23045_c0_g1_i1	7.86125e-17	11.3278	GCCCGCACCCAATTCTCTTCGAGTCATTGGCAATAGAGAGAGAGAGAGATGGAAGTTTCAATCCTAGGCCGTGCATCAGCAGCTATTCTTCTCCTACAATTGTCCTCCCACATATGCTCAAGTTCAGCCACTGGGCCAGTAGCTAGAGAAATCTACACAGAATACATAAGAACATCATGCAACGTGACCCTCTACCCTGATTTATGCTATAACTCCCTCTCGCCTTATGCAAACAAAATCAAAACCAACCCAAAACTACTAATACTTACAGCTCTCCAAGTGACCCTTGTGGCCACGAAATCAACGTCAAATTTGATGAAAAATCTGTCCAAGCTCCATGATCCAAATCCCAGAGAGGCTGCAGCATTGAGAGATTGTGTAGAGATGATTGATGATTCG…
TRINITY_DN23050_c0_g1_i1	0.0229732	0.424164	GACCCGCCCGTTAAAACCGCCCGACAAAAAATCTATAGTGAAAAAAGATTGGAGGGCGTGGTGGGCCGACCGAGTCCAAAATTGAAAGAAAGTTCCGGTCCTGAAATCCCTAAACGGACGAACCCAGCATCGGATTGGCGCGTCGCTCTCCTTCAACCAAACGGAATCCAAAGAGAGGCCACTCAAGAACGGCGATCTTTGTTCCCAGGGGTATAAAAGAAGTGAAGTGGCTTGCAAAAAATGGTGGAAGAGAGAAGCGTGCACCCAGATTGCATAAATGCTTTTAATCCTTTCCATGAGTGCGTTGAATACTGCTTCAGGAAAATTGCCGAATCTAAGGAAAATATAGGGAATTTACAAGCTCAGGATGGCCCCAGTCAGTACAATGCAAGCACTTCA…
TRINITY_DN23077_c0_g1_i1	0.0129655	0.31451	GTCAAACCCTTCACTAGAAGTTCAGATAGGGAAACACATGGAAAAAAAAAATGCCAATCATTGTCGGCTACACAGAGAACCAGCAAAGTCATATCTTGCAGTCAAATAAATCATCTTGTAAACATAGCGGACTCAGGATTTTGAGGAACTGATAGTATAGCAGTTCATGTAAGAGCTATCACACTAGCCGTCTTTTGAAGTTTCCAGTTGTTGCTTGATATGTGCGAACCAGCAATCCAACTCCTATGCCAATTCCAAGACAAATGCCGAGCCCAATCCCAACACCAACCCTGACCCCTGCATTAAACCACGACAGTTCGCCATCCTCCCCATCCATATATTCTGTCCTCCTCCAGTAAGCATTATTGTAATCTTCTTCATTCTCCAGCCTGTAACTTC…
TRINITY_DN2308_c0_g1_i1	0.00778505	20.4167	TCAGCAGTGAGCTTTCTCTTCTTGATCCCACTAATACCCGTTTCTCCTCCCTTGTTCTTCTTCCTCCTACGCCTTGGTTTAGATTCAGCTTGTTGTGGAACCACTTGTGTGTATACTACATCGGGATACAACTGAGGGATCAGAGCCATATGGTCCACAGTGCTCGTCATCCTTTGTCCCTCTCTCTCTCTCTCTCTCTCTGTTTCTGAATATGAGTAGTAGCTAAGTGCAGTGTGATCTGTGTCAAAGTGA
TRINITY_DN23084_c1_g1_i1	0.0320231	0.37017	AGATTATGCTTGTGGAGCTGGAGCAGACTGTACTCCAATCCTTCAAAATGGTGCTTGTTACAACCCCAACACTGTCAAAGCACACTGCGACTGGGCTGCCAACAGCTATTTCCAGAAGAAAGGCCAAGCTTCAGGAAGCTGTGACTTTTCAGGAACTGCCACCATTAGTGCAAATCCTCCCTCCTCTGTAGCTACTGGATGTACCTATCCTGCAAGTGCAAGCACTGGAGGGACAACAACAACAGGTCCCACAACAGGCACCAACACCCCTGGCACAACACCTACAACGACTACGACGACCACACCCTCTTCAGTGTTTGGCACAGGACTGGGGCCCTCGGGAAGTGGCACTGGGATCGACAGCAATGGCGTGGCTTCCTTTTCGTTTAAAGTCATTTA…
TRINITY_DN23098_c0_g1_i1	3.24698e-06	5.64423	GTTCCCTCATCTTTTGGAACAGCCTGAATTGCAATTTTATAGCTCTTGTATTGGTCCAGGATATGACCACCCACAGCAACAAGACTTACTGTCTTGCTTACCTCATCTACTTCGACCTTCTCCTTCAAAATTTCTGTCTTTCCATCTATTGTGTATTTCCACTCTTTAATGGAGCCATGAGTTTTCCAATCACCTTCTCGGACTTGAATGTCATGAATTTTATCAGAAGAGACATTGCCAATTTGGTGAATTTCAGTGCTGAGGAGTTTGTAGAACTGATCCGCAGAGCACTTGAGCTCCAGATCAACCTCTAGCTTTTCAAGATTTGCCATGTATTAGAGTATAGCTATAAGCCTGCAATCAAGTGACGCTGAGGGTCTCATTTGGCACTCAGCTTTA…
TRINITY_DN23099_c0_g1_i1	4.97351e-09	6.61842	TTCTCCTTTCCAATTGCCAATTGCAGAGTGGACCCTGAAGTCTCCTTTTGCTTTTCAAATCTGTGATAATCTTTTGCCATCGTCCCGTCTTCCCCTTCTGTCTTTAAAACCACGTGCTGCAGAGGCGTTGGAGCCACGGGGTCTTCTTGCTTACAGCAAAATGAAATGGCGTCCATTGAGGATAACGGGGATGATGATGATGGAGATGCATAGATCGATTTCATCCCTTCTTCCCTTGCAGCCCTTTGCTCCAGAACTTTCAACGAAGTGGCTTTTCTATATATCTTGCACAAAACCATTTCCTTTGGTAAGGGGCATGAATCAGGGAGGCGATATTCGTTCATGACCCAATCAGTCTTGGTGCCCCTTGGTGCTCTTCCCTTGTAGAAAACAAGAGTC…
TRINITY_DN23107_c0_g1_i1	0.0353418	1.89467	TCTCAGTCTCTTGCACAAACCCGTCTCCTGTCCAATCCTTGTCAGACTGCAAACCCTTTTTGATAGCTTTCCTCTGTTGAATTGCTTCTTTCTGCCGTCGCACCAGATCCGTATGAGTCGTAAAATACTCAAGCGATACCCCTCTGAAATCTTCTATTGAGGAAAAGTTGTGCATCTTCATAAAATCTTGCAGCTCAGCACAGAGTTTCTTCACTAGGCCATATCCATGCATCATAACTCCAGTGCAGACCTGAACTGTATTTGCTCCAAGAAGGATAAACTCAGCAGCATCACCACCAGTCTCAACACCTCCAATCCCAGAGAGTGAGTATTGCTCAATATTAAACTCTGACTTCATCATTTTTGCAATACTCATTACTTTTCCAAGCGCAATGGGAT…
TRINITY_DN23130_c0_g2_i1	0.000605916	7.78571	AGAGCTCTAACATCATCAACAACTGCCCTTCTCTTGTCTCTCCTCCTCTTCACCAATTTGTTGAGCTCAGCCAGTGCTGATTGCCGCTTTGACGAATGTGTCGTATCCTCTCTATGTAAGGCTGTAGCCGACGGAGAATCAACCGCAGTCGGTCCGGTTTGCTGCAAAATTCTTGAGCCTCTTAGCGCTGCTGAAGCAGTTCAATGCATTTGCAAAGGGAACCAAGGCGCAAACCTTCAGAATGTTTATGGGTTGCTCGGCTCCAGCTGCGACCGTTTTGTCCCCCTAATTTATCTCAATTGCAACGCTATTTGGGGACCTTTTAGTGACCGAAACGTTATTTCCTTGTCTAATTAGCCACCGCTGGCTTTATCTTCACATCTCAATCGTGGCCTCTGT…
TRINITY_DN23136_c0_g2_i1	0.00485915	0.320361	GGATTACTGTCAATCATACAGTTGGTTACACATTGTTCTGATGAGTACTAAATCAAAACTGTAACATGTAAGAGTGCAGGAATGGCACATGGAATGATGGTGGCCGATGTGATGTGGATGTGCAACCAGAGACAAACAATAGTGAGCAGGAACCTGATCCTATCCACAATCAATACATTTCAAACGCAATCAGACAGATTGCACACGGAGACAGGAAGGTTCATTTTTTAAACATTACACATCTATCACAGTTCAGGTATGACGGTCACCCTTCACTCCATCGGGAGCCCGGGACTGCAATTCCTGCTCCACAAGACTGCAGCCACTGGTGCCTACCAGGGATACCTCATTTTGAAAGTCGTTCATTTTCAGGGCTGTACATAAATCTGAGCTGCTTCT…
TRINITY_DN23140_c1_g1_i1	0.0249083	23	GGAAGAGGGTTGGTATATGGTGGCTGGGTTCCACAAGTAGAGATATTGAAGCACCCATCTGTTGGGTGCTTTGTAAGCCATTGTGGGTATGGTTCCATGTGGGAGTCTTTGATGAGTGACTGCCAAATAGTGCTTGTACCGCATCTGTTGGACCAAATTATAGGTACGATGCTAATGGTGGAGGAGCTTGGGGTTGCTGTCGAGGCAAAAAGAGAAGAAAATGGTCTAGTTTCAAGAAAGAACTTAAGCACAGCCATCAAATTGGTGATGGACAAAGACAGTGAATTTGCTACCAAGGTGAA
TRINITY_DN23192_c0_g2_i1	0.000179803	14.3333	TATCCATCTGTTGGTAGATCTTCTTGGAGCTTTCCTGAGAGATTTCCTCCGCATGTTCCCAATTTTCTGCCTTTTAGCTTCTTGAATCCTACCCTTGTTTGCATCTCCATCGACAAGTTCATCGCCTTCAAATTTCTTCCGCTTGAGCATCTTGACAAGTCCTTCAAGCGCAGTATCGGCAACCTCGATCTTCATCAGCTCTTCAGCAATTTGAGCAGGCGTGACCTCTGTGCTGGCCAGTAAGCCGTCAATTTCTCCAAAGAGCCTATGATAGCCGTTGATTCCCAAGTAGGTGGAGGCCAACATTCTGAAGCCATG
TRINITY_DN2320_c0_g1_i1	0.00372421	8.38889	GGAACAGATGCTGAAGCAGCATCCAAAGTGGCAAGGTAGGGCAGTATTAGTGCAGATTGCAAATCCTGCCAGGGGAAGGGGAAAAGATCTGGAGGAAGTGCAGGCTGAAATAGAGGCAAGCTGCAAGAGAGTTAATGAAACTTTTGGTCAGCCTGGCTATGAACCAGTTATCTTCATTGATAGACCAATGTCTCTCAATGAAAGAGCTGCCTATTACACCATTGCTGAGTGTGTTGTGGTGGCAGCTGTCCGTGATGGAATGAATCTTACTCCTTATGAGTACGTTGTGTGCAGGCAGGGAGTCTCCAGGTTAGAGTCTAGCTCAGAATCAAGCGGGCCTAAGAAAAGCATGCTGGTTGTGTCAGAGTTTATTGGTTGCTCTCCTTCACTCAGTGGTGC…
TRINITY_DN23214_c0_g1_i1	0.000347749	0.222078	TCTGGGTAACAATCCCCCGTAAAAATAAATCACAAAAGAACTAATTAATCAAACACCCTTGTTTTGATTTTAAGCTGTTAAAATAGCCAATAACTGTAACAAGGTCCCAGTGATGGTTACAACACAAAGTATCCGGAATCTCACGATTCTGTAACCAGCCAACTGCATATATATGTCCATTCTCTGAGGTAAATCAGATTCTCCGTTGGACATTTCAGGTTACTATATATTTTGTAGCATTTTGTCGCAGCTTATTTCCATTTTGCTTGAACAGCAACTCCTTCTCTTGCCCCAGACCGTCTCTGCTATTTGTGTCTGAAATTAGGCAAGATCTGTCAATCGCATTGCCGCATATCTTGCCCTTTGTATCAACACCAAGGTAATTTGTCAATACCCTTT…
TRINITY_DN2325_c0_g1_i1	3.35626e-06	999	AACTTAGGATTCGGAGTGGAGGCCACGACTATGATGGCCTTTCCTATGTATCAAGTGTGCCTTTTATCCTTCTTGACATGTTCAATCTCAGATCTGTAAGTGTGGACATTGAAGAAGAGAGTGCATGGATTGATTCGGGAGCTACACTTGGTGAAGTTTACTATAGAATTGCTCAGAAGAGCAAGATCCATGGCTACCCAGCTGGGGTTTGCCCCACAGTTGGTGTTGGAGGCCACTTGAGTGGAGCTGGATATGGAAACTTGATGAGGAAGTATGGCCTTTCTGTTGATCAGGTTATTGATGCAAAGATAGTTGATGCTAATGGCAGAGTTTTGGATAGAGAATCAATGGGAGAGGATCTTTTTTGG
TRINITY_DN23265_c1_g1_i1	2.29325e-05	75.6667	AAAGGAGAGAAAAAGAGCAAGGGGTAGCCAGCCAAGGAGAGTACAGTAGCCACCAAGGAAAAAAGGCAAGGCAGTAGTGGCACGAGAAAACTACTGCAGCACTTAGGGAGTGCAGCAACAGCCCGAGAAAACAGCAGCAGCGCGCGGGGAGAGCACCAGCGGTGTGAGAAAACAACTGCAATGTGCAGGGAGAGTAGCAGTGGCATAAAAAAACTGCTGCAACACACAGGGATAGCAGCAGCGGCCCGAGAAACTGCTACAGCGCACAAGGATAGCAGCAGCAATGCGAGAAAATAGCTACAGCACACGGGGATAGCAGCAGCAGTGCAAGAAAACCGCTGCAGCACCTGGGGAGAGCAGTAGCAACGTGAGAAAGCAGCAGCAACTGCGCTAGCGGAT…
TRINITY_DN23274_c0_g1_i1	5.37012e-07	4.41231	GAACATTTTGCCTAATGCAGCAGAGAGTTCTTGGTAGCTCTTGTAGAGCTTCAAGTCCACTTTACGTAGATATGGTGCACCGTCCATGCTAACCTTAATGAAAGCCGCACCACCGCTGCTGCCACCCTTTTCGACCTCATCACCGGCGGTTTTCTGGATGGCCATGACATTTTTCCGGAATGATCTAACGGGTGGCCAACCTACCACTTGTGCCTTGGCTGGTGGCTTTGCAGGATCATTAGAGCGAGGAGCACCAGCATTTTTCTCCTTCATAATATTCTTCTCCTCTCCATCAATCTTCACCAACCCCTTCGTCGACGAAAGCTTGAGCTTCAAATCCACAGTCTCTGCAAACCCTCTCTTCCCATTACTGCTCTTCACAGCCTCCCCACCATCGCT…
TRINITY_DN23318_c0_g1_i1	0.00821623	6.17308	CGGTGATGGTGGTGGTATAAATGATGTATTTGATGGCTCCGGGTTAAATAAGCTCTCAAGGTTTTCAACACTCTTTTGCCTCTGTTTTTTCTTCCTCCTCCTTAAATTAGTCAAGAAATCTTTACCTCTTCTTTTCTCGTACTTGCTGAACAATGGCGGAGGTGGCGGCGGCGGAGGCGGCGGCGATGGTGGGGGTACAAAGGAGTTTTTAAAGTTCAAATCTTCGTCTTCTACACTTCTCTTCTCATGGCCCGGAGCATGATATGTCCTCCTCACCTTCCTTCTCACAGTCTTTGACGGAGGAGGCGGAGGCGGTGATGGTGGTGACGGAGGTTGTGGCGGTGGTGGTGTGTAGACAACTTCTTTTTCTTCTATCACATAAGTATCAACACCAATGCC…
TRINITY_DN23338_c0_g1_i1	0.00202461	6.83636	AAGAAAAGATCAAGTTGGATGGAGTCAATTGGATTTAAGAAAGAGGTGATGCAATTCTTGACATGTTTAAGGAGCATAAGGTTCGATTTTCGATGCTTTGGATCCTTTCCTCAATCAGACATTACCACCGATGATGATGAAGATGACGAAGAAGAAGATGGAGAAGAACTCCATGGAAGCCATATTAGAGGGGAGGGAAAAAATGGAAACGAGGCGGCTTCAAGAACTGTATTCTCTAGATGGTTCATGGTATTACAAGAGGATCAAAACAATGGCTTTTGTAGGAAAGAGACAAAAGAGAAACAGGGAGTTTACAGTGATGAGTCCCTCGCCGCTGCACCTTCTGTTCCTCCCCAAAATGCTCTATTGCTTATGCGCAGTAGGTCTGCCCCGGCTAAG…
TRINITY_DN23351_c0_g2_i1	0.000109196	0.237118	GTTGGCCAGTATGGGCAAGGCCTGCAGGGCCCTTCAAGCCAGTTGATATCTGGTTGGTTTCTTCAGGATGAGATCAGTACCACTAAAGAGTACCTGGCTGAATTCAGGGCATCATGGGCAATGACTGGTTCTTCTATTATGGCTGATAGCTGGAATGATATACACGGTAGAACATTGATTAACTTCTTGGTTTCTTGTCCTCGAGGTCTATATTTTGTGTCTTCAGTTGATGCCACTGATATCATTGAAGATGCTGAAAATCTTTTTAAGTTGTTGGACCGAGTGGTTGATGAGATTGGTGAGGAAAATGTGGTCCAGGTAATCACCAAGAACACTGCCAGTTTGAAGACAGCTGGGAAGATGCTTGAAGAGAAAAGGAGACATTTATTTTGGACACCA…
TRINITY_DN23356_c1_g1_i1	0.00494272	0.151562	GGGGTGGCATAAGGCTGAGGAACGTTCAACTGAGGTGGGGGTCCTGTGTCGAAATTGAGGAAATGAATATGTTTTCATTGGTCACAGGCAGGGCTGGTCCTAGTGGGTTTGGATCTGCTTCTACCGGAGAGCAGGTGACACGAGGGATTGATGCTAGAGATCGCACGGTTATTGTCACTGGTGGGGCCAGTGGGATTGGCCTGGAGACTGCAAGAGTCCTGGTTCTGTGTGGAGCCCATGTGATCATCGCTGCAAGGAACGTGAAGGCTGCAATTGAAGCAAGAAGGATTATCCTCAACGGCAATGAAACTGCCCGTGTGGATGTTCTAAAACTTGACTTGTCCTCAACTAAATCCGTTAGAGACTTTGTTGACAAGTTTAATTCTCTGGATCTACCTC…
TRINITY_DN23359_c0_g1_i1	3.91873e-05	4.29936	ACATTAACAGACCACTGGCAGAAATGCCAAGTGATGAAACTTCAGGCAGAGGAAAATCCCCATCGAAGTACTGCAGTACTTGGCGCATGCTTGGCCTAGCTGCGGGATTTACGTGAGAACACAACAAACCAAGTTTCAACACCAATTCCACTTCTTCGGCTACGTAGTCCGTACCCAAATTTGGATCCCTGGCCTCAAGAATTTCACCTCTGAGCCAGAAAGAAAATACCCAGTCGACCAGCAGCACTTCCTCTCTGGGCTCTATGGGCCTTCTGCCACAGGCAACTTCAAGCAGAAATGCCCCAAATGAATACACATCCGTGCTTGCATTGGCCTTTCCAGTGCGAGCATGCTCAGGTGCAAGATATCCAAGAGTCCCTACAACATGGGTTGTTTGGG…
TRINITY_DN23365_c0_g1_i1	0.0107366	999	GATTGTGTTCCCAGAAGAAAACAACCTGCTTTAGATCACCCTCTTCTAAAGAATCACAAGATTCAGAGAGTGGCACCAGAAAGGCCTAGAGTGAAAACGCTGATGAAAGAGGATGATGAGGACTCAAGGAAGAGAAATAATCGGGTAGTGGACGGTGCATGGCAATTGTGGCACCGAAATGGAACACGGTGTCCCAAGGGAACGGTTCCGGTGCGACGGAGCACGGTGCATGATGTGTTGAGAGCCAAGTCTTTGTTTGACTTTGGAAAGAAACAGCCCCGTCCGATCTCTCTTTCTAGGCACATCGACGCACCTGATGTTGTTAGTGGCAACGGCCATGAGCATGCAATCGCGTACACGGGAACATCGCAAGAGGTGTACGGAAC
TRINITY_DN23366_c0_g1_i1	5.33976e-05	0.292577	AATGCAATATATTAGAGTAACCCACAACCACACTGACATAAATATAAAAAGAGTCCACAAGAATCGGTTTCAACTGTGACCTGCGGGGAGCATGCCTCACTCACAACACCAATGGCATGCTTTTATTTTTTCCGTCTAGCAACTCGTAAGCTCACACCGTAACAAGAAAACGAGCAAATGAAATAGCAAAACAAGGGCACAACACGTTGTCAATTCACTGGCTGAGCCACGGCACGCAGAGGATACTTCATCTCACAGGACAGATTCAAGACCTCACTCAGATCAACGGGGTGAGCTGCATCCTGAACCCATTTGAACTGGCTCACCAGGTGGGCCACCCAAAGTGTCACCGTGACGAGCCCTAGACCCTGGCCGGGACAGACCCGACGCCCTGCTCCG…
TRINITY_DN23366_c0_g2_i1	0.00811748	2.42215	AGAGAACATTTTCAAGTTCATAGATTTATACTGTCAAGCCACAAATTATGTCATAAATAGCCAATTTCCGTCCCAATCCCACGCTGAATATTGCTCCACATTTCATTCATTGAAACAACATCGCCAAAGCACCATTACACAAAAATAAAAACACCAGAAATTAAAATGATCTTGGCTTTGCAACAATGGTGGAGTGCTTCAAAATGTGCAAACTGAACTGCCCACCCTTCTCTGCAGTATCAAGCTTTGATTGTCCAGGAGGTGGCAAGAGCTCAAAATTCTGCACCAAGCGCCCAATGGTGATGCCAAGAATTGGCAGAGCAAGGATGATTCCAGGGCAGCTCCTTCTGCCAACCCCAAATGGTAGGTACCTGAAGTCATTGCCATTGGCCTCAACCT…
TRINITY_DN23369_c0_g1_i1	4.15946e-05	6.90816	GATCTGTTGATTTTTCTTTCTTTTTTTTTTTTTTTTTTGCTTCTTGAGCCATTGGTTGTCTCCTTTCCTTTCGAGATTCTTGGTGGGTTTTCTCAGATCTCGTTAATCGGATTCTTGGTTCTTAGCCATCCAGCACCAAGGAATGACTTGGTTTTTGTAGCATTAAGCTATGCTCTTTATCTTCGGTCACTGATATAGTTGGTGATAGTTTTTCACACCTCGAGTTTGTGGGTGGAGTCTGGTTGATAGGCAACTAATTAATGATTGGTAGTGGATTACACTTTTTAGTGCCAAATCAAGTGGCTCTGGAGTCCGGCACTCTCGTAGGAGGGGAGACACATTCTTCCTTCTTTGCCGCCTATCTTGCTGGCCACATAAAAGATAGAATTCTTGCTCCAT…
TRINITY_DN23384_c0_g1_i1	4.61994e-13	12.2908	TCTAGTAGGTGACACAATCTCTTGACATCTTGCGGTGAGGGAACGGTGCTGGGGCCTTTAAACACTTCTCTACTTGCCTCGTACAGATCCTGCAGTGCACTGGGAGCTACAGGTGCAGACTTCTCTATCTTTCTTTTGCATCTCTTCTTCTTCTTGTTGACGGTCCCGTTGTCATGGGCATATCCAACCTTGCGTGATCGAGCAACAGAATGTCTTCTTGGTTCAACCATGGCCTTAATTGTCATTGCTATACACCTCTCTCTCTCAGAACCAACCAATAAGTATCAAAACCCTTGTGGAAGAATTAATTGCACAAAAACTAGAAAACCCGCCAAGAAAAATTGCCGGGCATGGTGCAAACGTAGCCAAAACGATTTAGATTTTAAGGCTGGAAAATTG…
TRINITY_DN23396_c0_g1_i1	4.02566e-11	18.9	ATGAAGAGCCGAACATTATACCTGCTGATCTTATCTTCATTATTGATGAAAAACCTCATTCTGTCTTTGCTCGTGATGGGAACGACTTAATTGTCACACAAAAAATTACTTTAGCAGAAGCCTTGACTGGATGCACAGTGCGACTCACTACCTTAGATGGAAGGACTGTAAACATTCAAATCAACAACGTGATTCATCCAAACTATGAGGAGGTCATCCCGAGGGAAGGAATGCCAATCTCAAAGAACCCAACACAGAGAGGAAATTTGAGAATAAAGTTCAAAATAAAGTTCCCAACAAGGCTAACTGCAGACCAGAAGATGGGGATTAAGAAGCTGCTGAGCTCTTAGATAAATTGAAATTTATCCATTTGCTGATATCGCAAGTACATTACTGCAG…
TRINITY_DN23414_c0_g1_i1	0.00390665	10.2	ATGCATCTGATGCTCTCTTTTCCGTCACGGCTGGGTTCTACACTCTTCTTAACAATTTCAGTGTTTCTCAAACCACAGAGGCATTGAATTTTGCTTTTGTTGTCAAGGAGTATTCTATCAATGTAGATGGTGGATCATTGAATGTTACTTTCAGCCCATCTTCAAATTCTTCAAATGCTTATGCATTTGTCAATGGGATTGAGATGTTGACTATGCCTGACATCTATAGCAATACTGATGGAACTTTGTCGATTGTGGGTCAATCTGCTTCTGGTCAATTTAACATCGATAATAGTACTGCTCTGGAGAATGTTTATCGGTTGAATGTAGGTGGGAATGACATTTCGCCTCCAGATGATACTGGTATGTTGAGGTCTTGGTCTGATGACCAGTTGTATA…
TRINITY_DN23465_c0_g1_i1	0.0334142	0.218814	GTGTGTGTGTGTGTGAGTTTCTACCTTTGAGGTGAAGGGAAAGATATATGATGGACTTGCACCTATCCACAAAAGAAGAAACAGATAAAACTGACCTCCACAGTCACAAAAACTTATCTAAGTTGCTGTCTTCTGTGCAGCTTCGATTGCACTACAACAGTCAGAATCAGAAATATGATACACATATCTCACTCATTGGTGAGTCTTTTCAATGTCAGGTCTTAGTTTATCAGTTTTAGCAGTTCTACAGTCACTCTCAATCTTCTTTCTGTGATCTCTCTTGCAGCCGTAGCCCGGGACGTCCTCTTTTCAATTGCTGCCTTCCTTCGTAGTTCTTCCACGAGACTCTGTAATCTCTTTAAGAGACCTGGTAGCTTCCTCACCGCTACAACACCTTTG…
TRINITY_DN23467_c0_g1_i1	7.19524e-07	6.20339	CATACGAAGGAAGAGGTCCAGCCAGTTATCTTCCTTCTGTTTTTCTTTCTCCTTTCCCTTCGTTCTCTCTTCCTGACCCTGAAGGTTAAGGAATGGCGGAGAAGCGGCTTGATCTAGGCATAGGCATAACAGGGGCGAAGACCTTAGTTGCAAAGCTCAGGTTAGAAGAGCTGAGTTTAAGGGCTAAGGGAAAAATCTTTCTACTAGCTGTCGTTATCCCCGGAGAATCTAATACATGACCTTACCTACTTCAACTGTCCTTTGGGAAAGAAAGAAAGGACAAAGGATTCCATATCAGAGTGAAGAAAGGGGCAATGAAGCAGTTCCTATATACGTTATTGGAAGAGAGGGAGTTGGAGCATCCCTTACTTATATAGGAGATTTTATGATAGGGATTTT…
TRINITY_DN23486_c0_g2_i1	1.13581e-05	0.171429	GCCACAACCAACAACAAAGGTAGCTAAAAAGCTTCTGTTCCACTAAAAGTATAAACTTATCTATCCCGCAGGTTTCTGCAATTACACTTTGCATCCCTTCTAGTTGTTATTGACTCTTACATATAATAGTGCATATATGTTAAGAAATGCAAGCAAGGGATCGGTTGACTCACAAGTCACAAAGGAATGTGGGTTTGATCATAGTCATCCGATCCAATTGCTACAAGTTGCATCTTGTGATTCTTATAGGCAACTTCCTCTTCATCTTGACGGTTGGAAAATAGACAATCTGGTCCTCCTCGGCCACCCATCGGCAGCTAGTTACAAGGTGGTGAAGGAAGATGGCAATTTCAAGTCTGGACAGTTCCAGACCAGGGCACAGCCTTTGTCCGCCACCAA…
TRINITY_DN23512_c0_g1_i1	0.02463	5.88372	AACAGGACTGGAGGGTCCATTATGTTTTGGGGTAAGATCTAAGCGCTCAATCATTCGTGCAACACCAGCAATTCCTGCACTGACCTCCTGCTGAACTCCTTTGCTCAGCTCCTTGACTGAATTGTTATGTGCAATTAGCTTCTCCTTAATGCCATGAGTACTCCTGGATATTGATTCTTTGTATCTAGCAGAAGCAATGGACCATTTAGATTTGATAGACTCTGAGAAAGATGACATTTCGGACCCCTGAGGAGTATCAGTTGCAGACTGCCCAATCAGAAACCTGAGTTTGAGAGGGGCATCTCTATTGATAGAAGTAA
TRINITY_DN23517_c0_g1_i1	0.00362828	0.344875	AGACAAATATCCAACACTCACTCCATTGGCGCGATCAATGTTTAGGTGAGACGTGCTTGTGAAAGGGTGTCTTAGTTCAACGATTGATTTACAGCAGCTATTGACAAGTGGCATAGACGGTGGCACGCCTCTTTCAATGACCAGAAGCCCGTGGTTTGTATGAAACCAGAAATCGAAAGCCTTTCTATCCATCCAGAGTCCAGCCAAGGAGTGGCTCAGCAGAGGGGATACAGCACATGCTTTTCATTTACCTTGACAGAGAAACATAGAGATGGAGGTGGAAGGAGATAAGGGTACAGTATGCGTTACCGGGGGCACTGGGTTCGTGGGATCGTGGTTGATCATGCGGCTTCTCGATCATGGTTACTCTGTCAACACCACCATTAGACCTGACCCAGA…
TRINITY_DN23518_c0_g1_i1	2.09201e-08	6.82329	GAGGAGGAGGATGCTCGCTAAGATCCTTGCCAACTCCATTTCTTACGAAAACCTATCAGCTCGTCGACGATCCCTCCATGGACGATCTGATTTCATGGAACGACGACGGATCTGCCTTCATAGTTTGGCGGCCCGCTGAATTCGCCAGAGACTTGCTCCCTAAGTACTTCAAACACAACAATTTTTCCAGCTTCGTTCGCCAGCTCAACACATACGGATTTAAAAAGGTGGTGCCGGATCGATGGGAATTCGCGAATGATTGCTTCCGGAGAGGTGAGAAGTTGCTACTACGCGACATTCAGCGGAGGAAAATCTCGCCAACAGCATCAGCATCAGTGACAGTTGCGGCGGTGGCGCGAGCAGTTTCTCCGACGAATTCCGGTGAAGAGCAGGTTATTT…
TRINITY_DN23519_c0_g1_i1	0.000232831	3.89423	TTGTTGTGAATCGCCGCCGAATCCACCGATTCAGGTAACAATAACCTGATATCTCTGAAACTGGAAGTCCCGCCGGCTGATGGAGCCATGGACATATACCTGACGGTTCTCGAGCTCCTTTACACCAAAGATTTTAGCACCGTCATCGACTCCGCCGTCGTGGCAATCGACATTCTCCCGGTGGCCTTAGAATTGCTCTTCGAGGACTGCGTGAATAATTGCGTTAGATTCCTGGAGGCGGTCCCATGGAGCGAAGAGGAAGAGAAGCGAGTGGTCGGTTTGATTCCGCTTCTGAGCGACGAGGAGTCAAGAGAGCTCTTAGCTAGGGTTTCGCCGGCGAGAGAAAATTCGTGCGAGGAAATGCTTCAGGGACTCATTATGGCGGCGATTCACAACAAT…
TRINITY_DN23519_c0_g2_i1	0.000651306	4.18317	TTGTTGTGAATCGCCGCCGAATCCACCGATTCAGGTAACAATAACCTGATATCTCTGAAACTGGAAGTCCCGCCGGCTGATGGAGCCATGGACATATACCTGACGGTTCTCGAGCTCCTTTACACCAAAGATTTTAGCACCGTCATCGACTCCGCCGTCGTGGCAATCGACATTCTCCCGGTGGCCTTAGAATTGCTCTTCGAGGACTGCGAAGCGAGTGGTCGGTTTGATTCCGCTTCTGAGCGACGAGGAGTCAAGAGAGCTCTTAGCTAGGGTTTCGCCGGCGAGAGAAAATTCGTGCGAGGAAATGCTTCAGGGACTCATTATGGCGGCGATTCACAACAATCCAAACATGGCCTTCGCGAAAGCGTTCGTCGGGAAGCTATTGAGGGATCTCTC…
TRINITY_DN23534_c0_g1_i1	1.93712e-10	0.124283	AACACCGGGCGTCCAGCTCCAAAACGCGCGCACCAAACAAGTACACCAAACACTGAAAGCGTTTCAAGGGAGGCGCGCAGGGAGCCTAGCACGGAAGGCATGAAGGCGTTTGGCAACTCCCCTGCTGCCGGCGGAGTCCTCGCCGGCGGCAAACTGCTGGTGGTCCCTGTCGATTACCAGGCGGAGGTTTCGCAGCGGCTCGTCGACGCCGCACATTTTAACGACTTTACGCTGGCGCTTCAATGTCTGGACGATCGTTTCGTGGACGTGAACTTTGTCGGAACGGTGATCTTGAAGTCAAAGAAGACAGAAGTCGTGTTGCACGACGAGTCGGCGCACGAGGTTCGCGTCGAGTACGAAGAGTTCAAGACCGACGTTACCGCTCTGTTCCTCGCTGCT…
TRINITY_DN23599_c0_g1_i1	4.46664e-34	35.7668	TCCCATTTTCTGCATTTCTCCCATCAAAAATTAAAATTCTAGTTCTCAATAAAATAAAATAATATGGCCGAAGCTGACAACAATACGCAAGAACAACAACAGATGGCTAAGGAGGAGGAGGAGAAAGAGAGGCTCAAGTATTTGGAGTTTGTCCAAATGGTTGCCGTACATGCAGCGGTGGCGTTCACGAGCCTCTACCTTCAAGCCAAGGACAAGTCCGGTCCCCTGAAGCCCGGCGTTGAGACGGTCGAGGGTAAGGTCAAGACCGTGGTCGCTCCTGTCTACGAAAAGTTCCATGATGTCCCGACTGAGGTCCTCAAGTTCGTTGATCGCAAGGTAGATGAATCTGTCACAGAGCTGGACCGCCGTGTGCCGCCAGTTGTCAAGCAGGTATCAGCC…
TRINITY_DN23608_c0_g1_i1	0.0155219	4.12844	GATGGTCACTGTGCTTAGACATACTTTCCCGGTTTGACGGTGAGGAATTCCTGGAAAGATTTAGGAGGAAGAGCATAATGTTTGTTGGTGATTCTTTAAGCCGAAATCAATGGCAATCATTGACATGCATGCTTCACTCCTCCCTTCCCAACGCTTCATATTCTCTAACTAGAGAAGGGGACGTATCCACTTTTACATTTACGGACTATGGAGTTAAAGTGATGCTTGATCGTAATGTATTCCTAGTAGATGTAGTACTCGAAAAAATTGGGAGGGTATTGAAACTCGATACAATTGAGGGTGAAAAGCTATGGAAAGACATCGATGTTCTCATTTTCAATACATGGCACTGGTGGAACCGTAGAGGACCATCTCAGCCGTGGGATTACATTGAAGTGG…
TRINITY_DN23612_c0_g1_i1	0.000307274	13	GGAGCGCAGAGGAAGATCGAATTCTAACCCAACTTGTCGAACGCCACGGCCCTAGAAACTGGACGTTAATCAGTCGTCACATACAGGGGAGGTCGGGTAAATCGTGCAGGCTGAGGTGGTGCAACCAGCTAAGCCCAAACGTGGAGCACCGTCCATTTTCGCCGGCGGAAGATGAGACCATCCTGAACGCCCACGCCAGTTACGGAAACCGGTGGGCCACCATTGCTCGCCTGCTCCCGGGTCGAACAGACAATGCTGTCAAGAACCACTGGAACTCCACGCTTAAACGGAGAGCGAGAGAAGGGGTGGCCGTTGCATCGGGATCTGCCGTACCATGCTTACCTTCAAGGAAGGATGACGATGCGTTGACGGCGTTGACTCTGGCGCCTCCTGGAATAG…
TRINITY_DN23616_c0_g1_i1	0.000641093	0.224767	GTATTAAGGAGAATTAAACATAGTAACCACGCTGCTAAGCTAAGTGAAGGGAAGCTGCATTGTGTAGAGAGAGAGAGAGAGAGAGCGAGAGAGACTGTGTGTAAACTCTGCAGAGCGCTACTGTCTCCTACTGCCGACCACCACCATTGCCTTTAATGGATCTGCGCCCATTCGCTCACTCCCACTTTATTTCATAACAACAACCACCGCCCACTTGTCCCTCGATCTTATGTCATTTCCGAAACGCTTCGATCCGATAATAAGCGTAGGCCCCACTCGAGCTCCGATCGGGTCCCGAACTCCCCTGGACCCGACCCGAACTCCTCCCTAAAGTCGGGACCTCCTTCTCTCCTCTGCATTGCCGGATTCGTCGGTGTCTGGTGCTCGTGGATGCGATGA…
TRINITY_DN23616_c0_g1_i2	0.000523786	0.227485	GTATTAAGGAGAATTAAACATAGTAACCACGCTGCTAAGCTAAGTGAAGGGAAGCTGCATTGTGTAGAGAGAGAGAGAGAGAGAGCGAGAGAGACTGTGTGTAAACTCTGCAGAGCGCTACTGTCTCCTACTGCCGACCACCACCATTGCCTTTAATGGATCTGCGCCCATTCGCTCACTCCCACTTTATTTCATAACAACAACCACCGCCCACTTGTCCCTCGATCTTATGTCATTTCCGAAACGCTTCGATCCGATAATAAGCGTAGGCCCCACTCGAGCTCCGATCGGGTCCCGAACTCCCCTGGACCCGACCCGAACTCCTCCCTAAAGTCGGGACCTCCTTCTCTCCTCTGCATTGCCGGATTCGTCGGTGTCTGGTGCTCGTGGATGCGATGA…
TRINITY_DN23619_c0_g2_i1	7.99035e-05	6.70707	GGTTATGACTTCAAGAAGCTCCTCTAAGGTCCCATAGCCACCAGGCAATGCAACAAAGGCATCTGATTGTCTAGCCATCTCCGCTTTTCTTTGGTGCATGTCAGCAACTGTCTTCACTTCCCCCACTGTTTCTCCAGTTATCTCTATGGGCATGAGTGTCTTGGGGATGACTCCGATCACATGGCGGCCACCATTATAAACAGCCTGAGAAACCAGTCCCATTAAGCCAATACTCCCTCCTCCATAAACCAGATCAATGTTCCTTGACACCAGTTCTTTTCCAAGCTCAATAGCAGCATCTTTATAGCTACTCTTCTTTCCTGGACTGCTCCCACAGAAAACACAAATCCTCTTGAACCTTGATTGCTTCATTTCCTTCTCTCTCTCCATCTCTTCCTC…
TRINITY_DN23635_c0_g1_i1	3.57779e-08	4.27443	TTGTTTCGGAGACACAAGACAAACCTAGAAAGAATGGATTCTGGAAAGAATGGATTCTGCAAGTCATCTCTTGGCTTTCAAACGCATCCAAGCAATTGGTATCCGATTGAAAGATTCGCGTCGCCTACTTTGATTCCGCCCCTGTTCACTTTGTCAACATAAAGAGTAACAAAACTACCAAGTTGCGGGAACGAGAGTGACCGGGTTTAAGGATGAAGGAGTGGAATGGATGTTGAAGTGGATTCAGTCAGCGTCACGACAGTTTTTTTATCTTACTTTGCCCGATAGAAAAAGAGTTGACAAAGGTAACCGGAGAAATTAGGTTGCTTTGTCAACTTGAGTACTGTTTCCAAAGGGAGATCTTTCCCGCTGAAAAAAGGGAGCCGGCATGTGTGCCTT…
TRINITY_DN23649_c0_g1_i1	0.00971325	13.1351	GTGGTGGTGGTGATGGGCCGTGATTGGATGGTGAAGATGGAAAAAGCTAGCTGTTGGCGGTTGGGGAATTAGGTGGTCGTTGAAGGACTGGGTGGTGTAATTTTCAAACATCTGGCGGTTCTGGTCCTGTTCTTGGGGAGCGGGTTCGTCTCCCGAGAGAATTATTGTGGACGGGTTTCCCCATTCGTACTCCAACATTTCTGCAGCAGTCGTAGTAGTAGTAGTAGTAGTAGTAGTTTTAGTACAGTGATTGGTGGATGATCTTCAATTTGAAGAAGCTTTTTGGTTTCCAACCCCCCCAACGCGTGAGCCTACAACAGCAACAACTGACGGTTTCGGACAACACTGGGCCGCCTGAACTCCAACAACGGAACCT
TRINITY_DN23652_c0_g1_i1	6.27168e-14	8.73761	ATTAGCAATCAAGATTTCGAAAATCTCCAAGCAACCATCTGCCACTTGTGTGATTTTACTGATTCTCAAGCATGGCGTCTTCACTGGCTCTCAAGAGGCTGGTCTTCTCGAACCTCATCCCCAACTCCAAGACTATGATCCGCCCCTTGGCCGCAGCCTCGTCGGGCTCTCGTTTCTTCAACACGAGCGCCGTCCGCGACTTCGACGATGACGACGAGAGCGACGCCGAAGTCGATTGCCCCTCGTTCACTCGCCGCAACGATTTTCTCTCAGAGGTGTGGGACCCGTTTTTTCCGCCGAGGAGCCTGAGGCAGGTTCTCAATGTGACGGACCGGTTCATGGACAATCCGTTCCTGTCTACATCCTACGGCGTCGGAGCCGGAGTCCGCCGAGGCTGGG…
TRINITY_DN23652_c1_g1_i1	1.62491e-56	122.958	GATGACCAGAGTGTTCTGTTCCACGGAGACCTTGACATTCTCCTTGTCAAGACCCGGCATGTCAATTCGCAAATGCAGTGCGTCTTCGGCCTCCTGGGCGTCCCAGCCTCTGCGGACTCCGGCTCCAACGCCACGTGAGGCAGAGAGGAAGGGATTGTCCATTAATTGGTCCATCGCATTGAGAACCTGGCTCAGGCTCCTCGTTGGCGAGAATGGGTCAAACACCTCTGAAAGAAAATCGCCCCGGCGACGACAGAGGGGGCGGGCTGAGCGGTGGTCGACATCAACATCGCGCTCGTCTTCCCCGTCGAACTCGCGGACGGCATTCGTGTTAAAGAGGCGAGAAGCCGGTGCGGCCACTGGGCGGATCAATCGCGCGGAGCCGGGAATAAGGTTTGA…
TRINITY_DN23678_c0_g1_i3	0.0211103	0.365359	CGCAGTTTTTAGCGAGACCACAATCCAAGGCTGTACTTTTGTTGTATAATTCCATTCCTACACAGACGATAAACAACTTCAAATCTAGTCAACCATGGAGCCTTCTAGCCTCTGTCAGATGTCAAGCCATTTTCTTATTTATTTGGCTCATTGCTTAAAACATTTGCACAGTATCTGTTCAATCATACAAAAATGAATGTCTGTGCAATGCTTAAAATGCTCTTTATATTGACAATGGCCACCAAACATCATGAGAAGATGGTGCATCATCATCTAGACCATGTGGATTGGATGCTGAATATCGCAGCAGCAGCCAGCAGGAAATGTCCAGTGTGCCTTGCCCGTGAGCAGAGATATCAGGTTCTTTGCTTCCCCAACAGCCAAAAGTGTGTACATCAG…
TRINITY_DN23682_c0_g1_i1	0.000302326	50	GCTGAAGAAGCTGCGGAACATTCAGAACTGAAGACCAAGAATCAACTCGACGAGATGGAATCACTTAGAAATGAATTGAAGCTGGCAACCAAAGCAGAAGAAACTGGGAAGAAGGCAATGGATGACTTGGCATTGGCCCTGAAGGAAGTTGCAACAGAGGCCAGCCAAGCAAAGGAGAAGCTCGTTTCAACCCAAGAAGAGCTAGAGCATTACAAGAAGGAGACGGAAGAGTATAAAACTGTCTTGGCTGAAGCTAGAAGAGAAGCTGATCGATATAGGAACACTGCAGAGAGGTTGAGAGCAGAGGCTGAGGAGTCACTTGTGGCATGGAATGAGAAAGAAACCGGCTTCGTTAATGTTATCAAGAGAACTGAAGATGAGAAGGCTGCCGTGTTGGAA…
TRINITY_DN23704_c0_g1_i1	3.46719e-14	66.2558	TTCATTAACCTCAGTCGCTTGCATGATTCAACAAATATGTTCCATGGTACATCCCCACCCATCATCCAATCACCATCTTTATCTTCATAAACTGGCACATACTCAAACCCATCAACTTTATCCACAATTTTCTTCTCATTCAAATAATTGCGTATGGTCAAGCAAGAGAACAAGTCTTCAAGAGCACTCAAGAGCTGCTGGTAACAATTGTACTTTTCAAGGTCAACTTTTCTCAAATATGGAGCTCCATCCACCGCCACTTTCACGTATTTGCAGCTCTTGATAACGTTCCTCCGATAGCCTCCCACCGGCGGCCATCCCACCACTTGTGTCCTGGTTAAAGATTAAACCCCATAAAAAAGTTCCTTCATGCCAGAATGTTTTTGAACATGGGTTTTT…
TRINITY_DN23704_c0_g2_i1	1.67801e-10	93.2564	TTCATTAACCTCAGTCGCTTGCATGATTCAACAAATATGTTCCATGGTACATCCCCACCCATCATCCAATCACCATCTTTATCTTCATAAACTGGCACATACTCAAACCCATCAACTTTATCCACAATTTTCTTCTCATTCAAATAATTGCGTATGGTCAAGCAAGAGAACAAGTCTTCAAGAGCACTCAAGAGCTGCTGGTAACAATTGTACTTTTCAAGGTCAACTTTTCTCAAATATGGAGCTCCATCCACCGCCACTTTCACGTATTTGCAGCTCTTGATAACGTTCCTCCGATAGCCTCCCACCGGCGGCCATCCCACCACTTGTGTCTTAGATGCAGGGGACTTGTACGGACTTGACGCCTCATTCTCTAACTCACTGCAATCCTTGTTGCCA…
TRINITY_DN23712_c0_g1_i1	0.0169571	2.39968	AAGCGTGGGTAAAATATGGCGGCTTCTATATGGAATATGATCCCTACTTTCAAGGCCTCTGCTATTTTACTCATCTTCTGCACTTTCTCTGTTTCTCGCCCTGCTTTGGACCATGGATAGAAAACCTGTCAACTACTTTGTGGTGGACTCCTTCACAGACTCCGCCTTCAGGGGGAATCCGGCGGCAGTGTGCTTGTTAGAGGAAGAGAGAGAGGAGGAATGGTTGCAGGCAGTCGCGGCCGAGTTCAATCTCCCCGTCACCTGCTATTTGACTCCCATCTCTCTCTCCGACGACCGCCAATCTTCCATGACTAGGTTCCGTCTAAGATGGTTCACTCCCGTACACGAGGTTAAGCTTTGTGGTCATGCAACATTAGCGGCTTCACACGCTCTATTCAC…
TRINITY_DN23737_c0_g1_i1	1.15817e-05	5.55155	TTTGGAAAAGAGATCTCTATGGTCTAAAACTTTGGAGGAGATAATGGAGAAACTTGTTGATATTGTTTCATATTTACACCAAGCGATCTTGGACGCATTTGAAAATAAAGGTAGCAAGGAACCCATAGAGAATCCTCAAAGGCTGGGTCCAGCTGGTCTTGCATTGCACTATGCTAATATAATCAATCAGATAGATAACATTGCATCTCGGCCAACCTTCCTTCCTCCTAATATAAGGGACACATTATATCGTGGGTTGCCAATCAACATTAAGCAAGCTTTTCGTTCCCAAGTGCAAACAGTTGATGTCAAAGAAGAGCTCACAATAGCTCAGGTTAAAGCTGAAATGGAAAAGACTCTACATTGGCTTGTACCCATTGCCACTTCCACCACCAAAGC…
TRINITY_DN23768_c0_g1_i1	0.00050792	3.29835	GGGAACCCATTTGCTGAATCATTGGCCTAGACATTGGGATCTGGGAATATGGTGAAATAGGAGGGATCTGGTTGGGGTGCGAGGGTGGTATCCCCACTCTTTTGCCACTATCACTACTAAAACTCTGAGCAAAATGCCTTCCACGCATTTGGGTTTGGTTCAGCTGCGCAATATCAAGTTGTTTCATTGATGGAAAGGCTTGTTTTGGCACTGAAGACGACGATTGCGTTGCTCCAAACGAAGATTGGAGCCTGTGCATCACATCGCCATTAGCAGCCTCAGTATCACCCATTCTCTCTCTCTCTCTCTCTCTCCCTTCCCAACGCCCAAAAGCTAATAGTACGACTAACGCTAACTCAACCCCAATACAAGCTCAATCCAGTTCAGTTTTGGTCTCAA…
TRINITY_DN23773_c0_g1_i1	0.00392141	5.17647	GAACTCAATTTTTAATCCTTTCTTGATCTCAAATGGTGAAATGTTGCAGAAGATTTCATTTCATTTCATTTAATTGTTAAAATCCTTGTGGTGTTTTTGCACTATATCATTGTTTTGGTATCTTATGAAATCATTTTCTTGGTTTGTAGAGGAAAAGGTTGAGAAAACTGAGGAAGTTTTGAAATTTATTATGGAAACATCATTAGCAGTCCTTATCCTTTTAATATTTAGTTTTTGTGAACGGAACTTTTGGGGATTTTGAAACGATGAACTCACGAAGTAAAGTAATTTTTATGCTATTCTTGATCTTTATCAGGTCGTAGCAACTCAGATGGAGGAAGAGCAAGCTCTTCAACAAGACAACATTTCATGTCCATTGCCACATTCACCGCCTGAAAC…
TRINITY_DN23773_c0_g2_i1	0.00033571	3.88963	CGGAGGAGGAGCACAAGCTGTTCCTTTTAGGATTGCAAAGACTTGGAAAGGGAGATTGGAGAGGAATATCTCGCAATTTCGTCAAAACTCGGACTCCAACGCAGGTCGCCAGCCATGCTCAGAAGTACTTTCTTCGCCGGAGTAATCTTAAACCCCGTCGTCGCCGATCTAGCCTCTTTGATATCACCACCGATTCGGTCGTAGCAACTCAGATGGAGGAAGAGCAAGCTCTTCAACAAGACAACATTTCATGTCCATTGCCACATTCACCGCCTGAAACTCGCAATATCAGCAATTTCTCTGTGATGCCGGCTTTCCCCGTTACTGCCTATCCTGCTATGTTGCCGGTCCCAATGGAGAATCCAATGGAAAAATTGACACTGGGACGAGGCAACGACG…
TRINITY_DN23778_c0_g2_i1	0.0385858	2.75862	TTGTGAAATACAAACCTCAGAGGGTGTAAAAAATAAAAATAAAAAAAAAATATATGTATATAAGAGCATTGTGGTTCGGTGCTGAACACCAAAGAGGGTTTAACAAAAAGAGGGGGGATTGCAGGAAGCTGAAAATTGCAAAATAGCAGCGAACACCAATCTGTAATTCCATATTAGCCAAATGGTTTCTCTCACGACCTGGTGTCGATACGTCGCCCACAAACTCAGCTACTCCTTTTCTCTCAGCTTGAAGCAGAGCTATCAGAGTGGCCAAATAAAGGAAAGAGAAGTTAAAGATGCAATCTGGAAGAATTTCTTTGAGGGAAAGTTGACGTATTTGCACTGGAATAAAGGACAGGAAATGTCTCCAACAACAGGAGAAGAAG
TRINITY_DN23785_c0_g2_i1	0.0344593	0.243166	TTTATTTTTTGGGCCGTTTTGACGCCATCGGCATCAGATCTTCAGTCTAAGAGAAAGAGACTCGGAGACAGATGGTAGTGAAGTCCATCTTGGTGAGATTGCTGCCATTTGCAGCCATGGTGATGCTGGAAATCCTTGACGTTGGCATGACAACAATAAGCAAAGCAGCCATGTCCGAAGGAATGAACCACTTCATCTATATTCTCTACTCTAATGCCCTTGCCACTGTCGTCCTCTTCCCCTCCTCTTTCATCTTCCTCAGAAACAAGAGACCACCAATCACTTTCCCCCTTCTCTGCAAATTATTCATCCTTAGTCTTCTTGGGATTACTATAATGCAGAATTGTGTGTCCACTGGTGTAGACTACAGTTCTCCTACTCTTGCTTCTGCCATGGCCC…
TRINITY_DN23836_c0_g1_i1	5.11794e-10	40	AGACGGTAGAATAACTGAAGAGGAAGTAAAAGAGATTATTTCGTTAAGTGCCTCTGCAAACAAGCTATCAAGATTGAAGGAACAAGCAGAGGAATATGCAGCTTTGATCATGGAAGAGTTGGACCCTGAAAGACTCGGCTACATTGAGCTTTGGCAACTAGAGACGTTGCTTTTACAGAAGGACACGTATATAAACTACAGCCAGGCACTAAGTTACACAAGCCAAGCCTTGAGCCAGAACTTGCAAGGATTAAGAAAAGGGAGCCCGATAAGGAGAATGAGCACACAGTTACTCTACTTTTTGCAAGAGAATTGGAAGAGAATATGGGTCTTGGCATTGTGGGTCATGATAATGGCAGGCCTTTTCACATGGAAATTCATTCAGTATAAGCATAAAAA…
TRINITY_DN23851_c1_g1_i1	0.00294541	2.18932	GGGAGGGGGCGGGTGCTGCTTTAAATACCAAACAAAACCCTAATCTACAAGCCTCTCTCTAATAAAGAGCCTCCCAGCTTTGCTTCTCTCTGCATCGGCGGTCACCCACAAGAGTTGGCAGAGGCATAAGCTCAAGAAGAAAGAGGAGAAGAAAATGGGTCGCGTGCGAACGAAGACGGTGAAGAAATCGTCGCGCCAGGTGATCGAGCGATACTACTCGAGGATGACCCTGGACTTCCACACCAACAAGAAAGTGATCGCCGAGGTTGCCATCATCCCATCCAAGCGCCTCCGCAACAAGATCGCCGGCTTCTCCACCCACCTCATGAAGAGGATCCAGAAGGGCCCCGTCCGCGGCATCTCCCTCAAGCTCCAGGAGGAAGAGCGCGAGCGCCGCAT…
TRINITY_DN23858_c0_g2_i1	7.78632e-06	0.247822	TTGAGGTAGCAGTAATAGTAACTACAAAAAGGGGGATTCGCAACACCTGGGTTCTGATCACATAGGATTAGATTTAAACCAGTATAATTGGGGGAATTTCAGACCAAATGTATCTCACGTTTGAAAATGTCTCGGTTATGATAAGCATCCAAATTCGGGTCAATATATGCTGACAATTTCTTCACAAAACTTCTACAAGCCCGCTAGTTTGCTAGTCATGAATTTCCATGAAATTAAGTTTTAGGCTTCTTCATCGTGTTGGAGTCCTCAGGCTCAGCCTTGCGTTTTATCCCCAGGAAGTGCTCAACCTTCTTATCACCAAGCATTGGTGTCAAGCCCCCTGGAAGATCTTTCTCAACAGTTGCGAAACCGCTCCTAGGATCGCTAGTTTGCCCTGGT…
TRINITY_DN23859_c0_g1_i1	5.2453e-05	0.257905	GGTCAGGCCTTACTTAAGATTTTATATAGCCTGATCTCTGGCGAATTCTGTACACATAAGAGTAACTAATTCTAGCCTGGGATTCTCTAAAAATTCAATTACCGTCGAGGGAATACACGATCGTGTCAATACTCAGCATACAAAAAACAGAAAAAGCAACATAAGATGTTGGAACTCTGCCAAGGTCCCATTTTGCCTCTTCATCTTGATCTGCCCATATAGATAACAACTATAAACCTCGGATGGTGTCCACTCGATCGATAACGTCCAACGCCTTGATCCGGTCTATGTCAAAGTCAATGACTGGTACGGACGACGGCCTCCTTATTGGGAAGGGATCCTTCCTACTTTCTCTCGTTGGCGAGTGGCTGCTACTCTTACTAAGCCTCTGATGCTTGC…
TRINITY_DN23865_c0_g2_i1	2.49699e-08	4.99539	TGACTACCATAAGTCTACAGTTAACGACTACAAACACTAATGAAGTGTGAAACGAGAAGTCTCGGAAAACACTCAATAATTTTTCAAAAAACAAGCTGACAAGCCAGACCACTCTTCAACCGCCGAACCCGTACAAAGTCCTGCCCTGCCTCTTGAGAGCGTACACGACGTCCATGGCCGTAACGGTCTTGCGGCGAGCGTGCTCGGTGTAAGTAACGGCGTCACGGATCACGTTCTCGAGGAAGATCTTGAGAACGCCACGGGTCTCCTCGTAGATAAGGCCGCTGATCCTCTTGACACCACCCCTGCGGGCCAAGCGGCGGATGGCCGGCTTCGTGATGCCCTGGATGTTATCGCGTAGCACCTTCCTGTGCCTCTTGGCTCCTCCCTTCCCCAGCC…
TRINITY_DN23884_c0_g2_i1	0.0330992	0.219262	TGCACTGCCTGCTTCTCACACTTCAAAGCCTGAAGCATGTCAGGTGACAATACACCTTCTGAAACTTTTGAAGGTGTTACTGTCTGCACCTGCAAACAGGAGCTACTTCCTATCACAGAATCTTTTACCTCCAATCATTCCTATGCTGTCTGCAGCTCTTGAGAACTATATAAAGATGGCTGCATCTCTGAACGTCTCTGGGATCAACAACTTGCCATCAAGCAAAGCATCAGTTGAGAATTTTGAAAAAATTTCTGAAGTATTGGACAATTTCTTATGGATTGTCAGTATAGTTATTGGTCATTCAAGGTCTGATGAGCGAGAGCTGAAAATGCGAAATGGCTTGCTGGAGCTAGTAATTGCCTACCAAGTTATTCACCGGTTGCGTGATCTTTTTGC…
TRINITY_DN23891_c0_g1_i1	0.0223019	6.34507	ATACAAAACACTGGTTCTTTACATTTCGACATTACAAGCAGGCTCAGACACTCGAAAGACAAAACCAGCCCAGGCATCACTCTTAACCTGTAGCAGTAACTAGTAGTAATAACAAAGTTATACAAGGGCGACCAACACTGTTAGGACAAAAATCTAATGCTTTTCGCTTGAAGCAGCTCTGCCGTGCTTAGAAGCAAAGCGATTAACCAAAGCTAGCGCATTGCTAGTGACTTGAGCAACATTGCTGACCCTGCGCCTGATGGCGACCTTGACATTTCCATCCATGACACGGCCTGCAAACCCATCAAGGCAAGTGTTCTCATCAGTAAGTGCAGCGCTAACCCAAGTCTGAACGTTGCTCATATGCCAAACAAAGTCTTGCCCAGCACCTCCACCCAT…
TRINITY_DN23904_c0_g1_i1	0.00185114	124	ACGTGGATCAATCAGGACGAGAATGCACTTTTCCGTAATGTAATAGAAGAAGAACAGTCCCTTCTCGACCAGACGAAGGAAATATGAATTCCATATTCCATTCAGGCTTGGCTTGACCCTCCTCAAGGAGCAAAGTTCATCATTCAGTCTGGTGGGCAGATTTGGATGACTTAGATGCTGGGGAGATCTGGACAGAGTCTCGCTCATAGATAGAGGAAGAGAATAGTACGCGCGCTACGGCTTAGGCAGTTGATCGGATCAGAGATCCCTTCGGGCAATCAACCGCACATCAAATTCCGATCAAGAACTTGGAGGTATGG
TRINITY_DN23905_c0_g3_i1	0.000129071	5.63636	AAAAAGTCCTTTTCTTTACAAATTCTTATTTCTCTGGTTGGACCTGTCGTGTCCAATCCTAAGCTTTCTTAACTAGTCTGGTCGTTTTATTAACGGTTGGTTTGGTGAAGTAATTATTACTATAGAAGTTGACCTCTCTATCTATCTTCATGGTCTGTTGAACTTGGTAGATTAGGAAATTGTGAATTGTTTATGCAACAAAAAGGGAAGGGTTTGACATCCCTCCTTTTGGTTTTTGGTTTGGAGCTTGAAATCATCAGAGTTTTTGGTTGGGAGTGGTAGGATTTGGTGGGGCTTCTTGCTTTTTGATGGTCTTTCTGTATTGGTCATTATCTGGGGTTTTCTTTTATTTTATTTCTGTTGAAGTTTATTTGTTTAGTTCTTTAATTTTTTGTTGAG…
TRINITY_DN23907_c1_g2_i1	0.000877327	28.8571	GATCAAATTGAGCCAGGGATGGGAAGGGGGAAGATCGAGATCAAGAGGATTGAGAACGCAACTAATCGACAAGTCACCTTCTGCAAGCGGAGAAATGGGCTCTTGAAGAAAGCTTATGAATTATCAGTCCTTTGTGATGCTGAAGTTGCACTCATTGTCTTCTCTAGTCGAGGCCGCCTCTATGAATACTCCAATAACAACATTAGGTCAACCATAGAAAGGTACAAGAAGGCCTGTTCAGATAGCTCAAACACTGCTTCTATTACGGAGATCAATGCCCAGTATTATCAGCAAGAATCAGCAAAGCTGCGGCAACAAATTCAAATGATGCAGAATTCCAACAGGCACCTAATGGGCGACGCCTTGAGCTCTTTGACTGTGAAAGAGCTCAAGCAGCTG…
TRINITY_DN23912_c0_g2_i1	0.00274557	66.5	TCTGCAAGACTGTGGCTGTCAGTGGCTTGGCCTCTTCTTGCTCGTACGTGGATGTAATCCTGTTTAGGTGCCTCTGTTGGTTTAGACTTCTCCACAAGCTTGCCTGAACTTGGCTCTGCTTCAACTTTAGAGTCACGATTCTCATCTCTACTTCCGGATGTTTTGAACCGTTTTGCATCTCCATCGTACGCTCCACAGCCATTGCCATCGCTTGTAGAGACTCCCTTGGCCGAATCATCCTCCAAATCACGCCGTCTCCTCGCGCCACCATGAGCTGCTCTATGCTCCGTATTCATCGGGTCACCACCCGAAACATCCGGGCTCGAATCCACGAACTGACCCGAGTTCTGTCCAAACTGACATCTCCCGCCGCCATTCATCGGCA
TRINITY_DN23968_c0_g1_i1	0.027348	0.147692	GTGAGAATGGCAGTGTGCATGATCGTATATTCTAGTAATTTGTTTCATCTTTCCATTCGGACAAGTTAACCATGAAATTAATTGGTGTTGGTTTGGAGTTTAAGTAAATGAACAAATTAACCTCTGAAACTCAAACAGTGGAGGATAGGTCATTGAAACCTGTTCATGCTTGTTGTCAGGTGTCATGGTTTTTGTGTTCAAGCTAAGCCAAATTGTGGTGGTTAACCAAGGAATAGCAACCAACTTTGCCATGATCAAGTTATGGAACCCAAAACACCCAGAAAGAAAGACAATACAAGCAAACCCAAACAATTTGATATGGTGTTTTGCATGGAATTAAAGAAGATTTGACTAGTTGGAATCAAAACAAGTCCCACAGGAAATACAGAAAAATAAATA…
TRINITY_DN2397_c0_g1_i1	0.00810953	4.45545	TCTTGTTTTAATGGCCCTTCTGCTGTTGCGGCATGCTTTGAATGTCACAGATGCTGATGGAGATGATGATGTGTCTACATTCTTTTCTCTTTTCTTGTTAAGAGCAGCTGGTTTTCTTTTGCCATGTTACATCATGGCATGGGCCATCAACATCTTGCAGCGGCGAAGACAGAGACAGGAGGCAGCTGCACTAGCAGCGACGCAAGTTGCTTTTGTGCTACAATCTGGGCAACGTAGAGGCCTGCAATTCACAATAGCACCAGGAGCTGCTGCAGCTCCACACCAGGAACCTGTCTAATAAGTGTAAAGAAAGAAGTCATCTATCCAATGCCATATTCAGAGAGCCGTTAGACAGAAGTAATGAAAGGATAAATGAGAGGAAATTTTCAATCATAAGAG…
TRINITY_DN23981_c0_g1_i1	0.0152558	0.36018	GTTTTCACATGTAGAAGAGCAGCACAAGTTCAAAGCTTTGCCTTCATTTGCTGGTATCCCATCAGAGTTCTTGAAATCTCCTTTTCAGTTTGGCGGTCTTAGAAGTTGGAAACCAGTAGCTTGTAGAGCAATGGGAACCAACAAGTCTGACTTCGGGACTGCCTTTGTTCCTCAAAATCTCAAACTTGGTTGTCACGGAGCAAACTGTGTAAATTTTGGTAACACTATTGTTGGTACTGTTGATAATGATGGCAATGAATGTAATGATAGTGAGGAGAGGAGCCAAAAAGAAGTGAAGGAATGGGAATTGGTGTTTCTTGGGCAGCTTGCCCCATTGGGTTCTCAACCTCAAGCAACCAACAAGAAGAGAATGCAACCAAAATCAGAATCACTGGATGA…
TRINITY_DN23984_c0_g3_i1	0.0168255	0.3241	TGGGGGTAAAAGCTGCATGAAAAATGGATTATTATGAGTACCCAGAAACATTCATAAGCATTGCAGCAATTTCCTACTGATTTTTCTTTAGCATTTCAAGCCAGAAATGTGAAAAGGGGCCCGGTTTTTCCTAACGCACCTCAATTCTTTTCTCTCGCCGCCGATTCATCCAGAAAGGCAGAGTCCTGGTCTCTTACAACCGTGGATGGGTTCATCTCCTTCTCTTACAACAACTTTCTCCACTCAGCAAATGGGCTTCAACACTGCAACCATACCGGAGATGATTTGCACATTGAGGTCAGCATTTAGGGCAGTGGATTTCACACAGGTGGAAGTAAATTTGGTAGCCAGAGAAGAGGCGTTGAAGCAGGAGGTGGAAGCAAAGGAGAGAGAGATGAG…
TRINITY_DN23985_c0_g1_i1	8.1647e-06	0.158149	GTTCAAAACAAAAATCCTTCCCCCGGTTTGTTAATTCAAATTTTGAAAAGGGGCCCACAAACTCTCTCTCTCTCTCTCTCTCTCTCTCTCTAATCTGTATTAAATCTGCGATTAATCAACCTCAAAGCACGCCGGAGGGGCGGGCAGAGTTTTCTGTCGACATAGACGCCGATTAAACTATGACATGCGGGTTGTTGTTGAGGCGTGAGTTACGGCGGATTTGGAGATACCTAGTCGGACCGGTGTCGAGAGCCATGGGCTGCTTCTTTGGTTGCTTTCGCGTTAAAGACCTCGACCAAGATCATCATCACCACCACCACCGTCGATCTAGGCCTCATTTATCTCTCTCCGACTCTAAGCCAACCACCGAAGCTATGGCAGCGAAAAAGAATCGTTTAT…
TRINITY_DN23985_c0_g1_i2	5.71385e-06	0.148522	GTTCAAAACAAAAATCCTTCCCCCGGTTTGTTAATTCAAATTTTGAAAAGGGGCCCACAAACTCTCTCTCTCTCTCTCTCTCTCTCTCTCTAATCTGTATTAAATCTGCGATTAATCAACCTCAAAGCACGCCGGAGGGGCGGGCAGAGTTTTCTGTCGACATAGACGCCGATTAAACTATGACATGCGGGTTGTTGTTGAGGCGTGAGTTACGGCGGATTTGGAGATACCTAGTCGGACCGGTGTCGAGAGCCATGGGCTGCTTCTTTGGTTGCTTTCGCGTTAAAGACCTCGACCAAGATCATCATCACCACCACCACCGTCGATCTAGGCCTCATTTATCTCTCTCCGACTCTAAGCCAACCACCGAAGCTATGGCAGCGAAAAAGAATCGTTTAT…
TRINITY_DN23991_c0_g1_i1	0.000120677	69.9615	TTTGTGCATTTGATTGAAAAAATGAAGACTCACATGAGGCATACGTGTTTTCTGATGTTTATCGTGATTCTTGCCATTGCTGGGTTCAGTCAAGTCCATGGGGCTGGTGAATGCGGAAGGTCCACCAATCCTGACAGGGAAGCTTACAAGCTGGCTCCTTGTGCATCAGCAGCACAAGATGCGGATGCTGCGGTTTCTAATCAATGCTGTGCTCAGGTGAAGAGAATGGGCCAGAACCCAGCCTGCCTCTGTGCTGTTATGCTTTCAAACACCGCTAGGAGTTCTGGAGTCAAGCCTGAAGTGGCGGTGACCATCCCCAAACGGTGCAACATCCCTGATCGCCCTGTGGGTTATAAGTGTGGAGCATACACTTTGCCTTGATTGGTGAAGACATTGAGC…
TRINITY_DN24002_c0_g1_i1	0.00233525	0.184363	ATAATTTCCGGGTGATTGATTCTATTAATGGTGTGATTTGCCTTGCGGATGATGCTGGAATAATCAGCTACGACTATATCCTGTGGAACCCTTTCATTGAGAAATATATATATCTTCCAGAACCCAAGTTTAGATATTTGCTTTATGGTCCATTAGATCTCTTTGTAGGGTTTGGGTATAGTTCTGAGACCCGTGACTTCAAAGTGTTGAGAATGGTTGAGCTTGAAAGCCAAAATTGTGGCCTTCGAGTTGAGGTCTTCTCACTTAATGCTGGTACTTGGATGGATATTACCACAGTGGCACCCAAGGATACTCACATTGTTTGGCGTAGCCCTCAAGCATTTGTTAATGGGGTTATCCATTGCATTTGCTTTCGGCATGATGGAAGACTGGCCCGGA…
TRINITY_DN24037_c0_g1_i1	0.00927074	9.77143	CGAGACCGTCCCAAGACGCAGACACTATCACTCTCTTAACATTTCCCCCTCGGACGCATCTTCAATGGCAACCGACAACGACAATTCCGGATCCACCGTCGTGAATGGCGGCGAAGCTAAGCCCAGGAAAGCGCTGATAACCGGCATAACCGGCCAAGACGGTTCTTATCTGACCGAATTCCTCCTCAACAAGGGGTACGAGGTTCACGGGCTGATCCGCCGGTCGTCAAATTTCAACACCCAGCGGATCAACCACATCTACATCGACCCGCATAACACCCACAAAGCCCACATGAAGCTCCACTACGCCGATCTCTCCGACGCCTCCTCGCTCCGCCGCTGGCTCGACACCATTCTCCCCGACGAGATTTACAATCTGGCGGCCCAATCCCACGTGGC…
TRINITY_DN24041_c0_g2_i1	0.0424442	2.13315	TGATCTGGTTAAGGAGTACAATGCTCAATCCGAAGACAGGGCCATTGCCATAATGATTGACACCAAGGGACCTGAGGTTAGGAGTGGAGATGTTCCTCAACCAATTATGCTCTGCGGGGGACAAGACTTCAATTTTACAATCAATAGAGGGGTCTGCACAGAAGACACTGTTAGTGTAAATTATGATGACTTTGTCAGTGATGTTGAGGTTGGGGACATGCTACTTGTAGATGGTGGAATGATGTCATTAGCTGTGAAGTCAAAGACAAAGGATTTGGTTAAATGTGTTGTAGTTGACGGTGGGGAATTAAAGTCAAGGCGACATCTAAATGTCCGTGGAAAAAGTGCAAATCTGCCCTCAATTACAGACAAAGATTGGGAGGATATCAAATTTGGGGT…
TRINITY_DN24049_c0_g2_i1	0.000690696	3.24946	CTTGAGTAACAGACCGAACCAAATTTCCAGTACCACATCACAAACCACTAATTCTAAGTAGCTATAAACATTACTCTTCCAATGTACCAAGAAGGGTGTGCCTTTGCTACGAGAGTGCAGGTTACCCAATTATATAACATGAAAGTCACAGGAGGACAGCCTTTTCGTGAAACACAGGTAATGGTAAGTATATTTGATGTTTTCTCAAATTTTATAGCGTGGAAGTGTGGTGCAATGAGAACATCCTTCCAACCTAACAAAGCACAAAATTAGCTGGCAACCATTTACTCTTGGACAGGCTTCCAAACTGAAAGAGCACAAGCCATTCTCCCCTTCCATCCCTGAAGCATCCAATGGCCATCCTCATCAACCACAAAATTACTGTCATAATCCGATCTT…
TRINITY_DN24049_c1_g1_i1	5.03682e-06	4.80675	GGCAAGGCCACTGGAATCCATAGAGAATACCAAAATCAATGATGTGGAGCCGTGATGCTTTCTCCGCAAACTTAAAAATTGTTTGGTTAGCAAAGAAATTTGACATTCTCTTAAAAGGACACGCTTCAACGTAAACCTTGTAAGCTTTTAGGATATCAACAGCAGGAGTCCTGTTACTTAGGGCCGGCGAATAAGCAGGTGTCCTGGTACCAGCTAAACGGGCATCAAGGGCATTAGCAAAGTAATGCGACAATCTCTGGTTTCCATCACCAAAAGGTGAAGAGTGCTGCCCAATCTGCTTTAGCAGCTCATTTGCTGTTCTTTGGTCAAGGGTTGCCACAGCTTGTGCACATTGACTTAGGAGAGTCCACCAGTCCACCAATTCTCCTCTGTTTCCCC…
TRINITY_DN24092_c0_g1_i1	1.02497e-19	16.6601	ACATAATTAACGGTGCTTTTTTCCCTCCTCCCCAGCGAGTCGCAAATAAAACAGACAAATTAGTGAAGGACTCAAATTATTATTTATCGTAATTCAGATGAGATTCTTGAGGAACTTGTCCATTGGTTGCCGGGGCTTGCACATGACCGCCAGTGGGTTGGCTCTGGGCATCGCCAATCCGGTGCCTTCAGCTAAATCAGCTTTCTCTTTGTTAACTCCTTCCCATTCGAAGCACTGAATCAAACAACCCAGAGCCGATCCCACCACACGTTGTCCGAGCCCAGCACCAGGGCAAACCCTCCTTCCCATCCCAAATGGTAGTAAATACTTATGCCCCACTTCAGTTTCCTTACCTTTAAATCTCTCGGGCCTGAAGTCGTTGGGTGCATCCCACACCGT…
TRINITY_DN24124_c0_g1_i1	5.44833e-06	8.7549	ACTGATGTTGCTCATTTTGACCATGGCGTAAGCAAAGTCCCTGAAAAAAACAGCAGGCTTATTCGCATACCTTTTGACGAAAGAGTCGGCTGAACTTCCATTGAAGAGTACTTGATCTGAATGAAGAAGACCCTTCTTGTTCATTAAGTTATTGTAATATAAAGTATCAAAATGGGTTGGGGTTTGGAGGTCGAGGGGAGCAAGAACGCTGTCGTTTCCGCTTCTTGGGCAAATACGCCGCAATGATTGTGCAAATGTGGAGTCGATATTCGAATCATTGTAGATGTGGCCTCGAAATGATGTGCACCTGGCCAAGCCTATGGTATGTGAACCTGAAAGAGCTATCATGTCCTTGAAAGATAGGCCCTGTGCTGAAAATTTTGCTGTAAGAACACTTAG…
TRINITY_DN24149_c0_g1_i1	2.0702e-12	35.1471	GTATACAAAGCCAAAGGCACTACCGCCATATGATCCTTTAAAGGAAAGATGATGCTGGGCGAACAACACCGTCCCAGTCCAACGATTCACGTTCCGCCGTGGACCATAGTTGACGAATCGAATCCGGAGAATTTCTCACCCCACTCCGGCGATGCTTCCTCCGCCTCCGATTACGGTTCTTACTATCTGCAAGAAGCGTTGGCGGCGCTGCAGCGTTATCTGCCGTCGAACGATCTGGAAATGGATTCCGACGGAGAGATTTCGGACTCACCGGTGGACGCTTACTCCTGTGATCACTTCCGTATGTATGAATTCAAGGTGAGGCGGTGCGCACGTGGAAGGTCACATGACTGGACCGAATGTCCGTACGCTCACCCAGGGGAGAAAGCGCGAAGGAGA…
TRINITY_DN24153_c0_g2_i1	0.00758164	0.0533333	ACTCTCTCTGCCATTGAAAGCAGGTACAAGGTCAACTGGATTTGTAATTCAGTTTTTGTGAATGGGAAAATACACTGGTTAACTGTGGGTAGCAATTATTCTCGTGAATACATTCTGGGTTTTGACGTTGGGAATAATTCCTTCTTCGAGCTCTCGCTGCCCGAGCGGGATGAATTTGTGATCTTGAGTGCATATGGAGACTCCTCGATTGCTTTGATTCGCGATGAATATGCTTACACACGCTATGAAATATGGTTGATGAAAGAGTATGGAGTGGCGGGGTCATGGACCAAGGTTAGTATCCCACGTCAAATTAACATTAACCGCAGATTTGGAAGGGTGTTGGGATTCAACTGCACGAGGGAAATCGTGGTGGAGGAAATCCCTGGACACTTGCTT…
TRINITY_DN24168_c0_g2_i1	0.000122842	21.36	TTACTCACATGTATCTTTAACTAGTGTTTGAGGCAAACATTAGACAAAAACACATCATAGCAATATTTCTTGAGAACGATGAAGAAGGTCTCTTGCTTTGAAATGTATCAGGGGGTGGTGGTGATGACGGTGATAATTATGGTTTTAACTCAAGTGCGTGTCTCGCAAGCAGTGACATGCAACCCATTGCAGTTGAGCCCGTGCCTTGGGGCGATCACGTCGCCGTCAACGCCGCCATCTAGCCTTTGCTGCAGCAAGCTGACGGAGCAGAAACCCTGCCTATGTGGGTACCTCAAGGACCCTAATCTCCGCCGTTATGTTTCATCTTCCGGTGCTAAGAGGGTCTCCGATGCCTGCAGAATTCCCTTCCCCAGGTGCTAATCGGAAGTTGGTCATCAT…
TRINITY_DN24204_c0_g1_i1	0.00293635	3.63755	GTTGCCAGCAATATTGCTGGCAACAATATTTTTCTATATGATGAGCCTCCAGAGTACATTGAATACCAGTAAAGCCCTAGAAAGTGTGCATGGGATACATGTTGTGCCTTATTCTTCATTTGGTTTAGAAGAGATTACTGAACCAAGGGGATTGACTCAATCAACCTGCGAAAGTTCAATCACTCAAGCAAATCAATGGCTAGCTGTGCAAAGAGCATGGCAGCAACGACCGGAATGCTTGAGGCCCATCCGGGGTTGTATTAATTGTGATCAGACTGTAGCAGAAAGAGTTGCCAATGTCCTTACCTCTCTTCCTTTTATTGCGCTGGGAATCCAGGCTCCAAGGAAGAACCTAAACACTACGTTGTATGCCAACTCATTAATTGGAGTTGGAGTTGC…
TRINITY_DN24216_c0_g1_i1	0.0192013	0.209581	AGTCCAGAGGATTGGGTTTGCACTTAGTAATCAGACCTACAAGCCTCCATCTGAATTTGGGCCCTATTATTTTAGTGCTTCTTCTTACCCTTTTCTTGCCAAGTACGAGACATCTCGTCTCGACTCCCATGTAGCTGTTGGGGTAGGAGTTGGCAGTACTCTTCTGGTCTTGAGCCTTGTTGGGGTAGCCGTGTATGCCATTCACCAAAAGAAACGTGCTGAAAAAGCTATTGGTTTAAGTAAACCATTCGCATCATGGACAGCAAGTGGCAAAGATAGCGGTGGTGCACCAAAATTGAAAGGAGCGAGATGGTTCTCTTATGAAGAACTCAAAAAATGCACTAGTAACTTTGCTGAAAGGAATGAGATAGGGTCTGGAGGCTATGGCAAGGTTTACAA…
TRINITY_DN24219_c0_g1_i1	0.0342563	31.6667	ATGAATCAAAGCGCTCTCAATCCCAGCAAACATCAGCCCCAAAACCCCCAAATTATTCCCGAATTTCCGACCCGTTTGCCCGGCCGAATTCAAAACACGATTGACCCTCAATTTCAAGGAGTCTCCAGCCTCTGCGGCGCGGATTCCATCAACCGATCCCTTGGCGCCGCCGAGAATCGCGCCGGCCAAATACCCAGTTCCGGTGTAGTACTGGAGGTTCTCCCCCCAGCTCCGCCGCTGGCGGGCGGCCTCCTCGTGAAAAAGAAATTCCGGAGACGTGGGGAGATTATAGAGTCTTTGTGCCGGCACGTTGTATAGATCCTGATACGGGTGGTACTTCCGGAGCTTCTGGTCACCTTCGTCCGCCATTGATGA
TRINITY_DN24221_c0_g1_i1	0.022912	0.00952381	GGCTTGTCTGCTTTCTGCTCAGGGCTTTTTCCCAGTGATTTGCATATATGTTAGCCATTTTGTGATTATTTTTTTTAAATAATATTTCTAATTGTCTGTTTCTGATTTGGTTCAAATAAGCTGGCCATTCATATTATTAGCCAACATTATTTATGTTAGCATGTTGAGTATTTGCCTTGTGTTCTCATGTTGGTCCTGAAGGGCCACTTTTATCTGATAACTTGTGGCATATTGTCCTTGCTACAAACTTGAGAACATGGACACACTTGATTATGTAAGGATGCAATAGTTTTCTCTGAAAACTCGCTGGGGAGAAGGGAAAGTGAAATGGTGGACGGGATAGTGAAAAGAGTGAGAGTGGGTGGGCCGATTGGACTCTTTCTCAGACAATAGGATATA…
TRINITY_DN24229_c0_g1_i1	0.0310345	3.2638	GAGGGAGGGAGGGAGGGCAGAAGCGGAGAAGAGCAGCAGTGAGCCGCCCAGGCAAGATGGGTATCTCAAGGGACTCCATGCACAAAAGGCAGGCCACTGGAGGCAAGAAGAAGGCTTGGCGAAAGAATAGAAAGTATGAGCTTGGCCGTCAGCCTGCAAATACTAAACTCTCAAGCAACAAGACTGTAAGGAGGATCCGTGTTAGTGGAGGCAATGTGAAATGGAGAGCCCTTAGATTGGATACAGGGAATTATTCTTGGGGTAGTGAGGCTGTCACCAGGAAGGCTCGTATTCTTGATGTGGTTTACAATGCCTCCAACAATGAGCTTGTGAGGACACAAACTTTGGTCAAGATTGCAATTGTGCAGGTGGATGCTGCCCGATTGAAGCAATGGTACC…
TRINITY_DN24242_c1_g1_i1	1.51077e-11	7.40095	TACATCATATAAATACACCCTCTAGGGTTAGGGCTCGGAACAACCACATAGAACCAAAATTCTCCCTCTCTCTCTCTCTCTCTCCCCCTCTCTCTCCTGTTGTTGTTCTTAGAGGACACAAATTAAGTGCAAAGGGAGGGAGGTAAAGATTAAGGACTTGCAAAATGAGGAAGAGACAAGTAGTACTGAGAAGAGAGGAACCATCCAGAAGCACAACTAATTCATCATCCACTGTCAGGAGTGTTAGATATGCAGAGTGCCAAAAGAATCATGCGGCTAATGTTGGAGGATATGCCGTCGATGGCTGCAGAGAGTTCATGGCAAGTGGAGAGGAAGGGACAACTGCTGCTCTCACTTGTGCTGCTTGTGGCTGCCACAGGAACTTTCACAGAAGGGAAG…
TRINITY_DN24259_c0_g2_i1	0.00213143	4.20625	GGATGTGAACACAACCTTGTCAATTGAGTCGGTTTGTGCACATGCTTCTAGCACATTATGTGTTGCTCTTGCCTCTATCTCTGCAATGAATTCATCATAGGTGGGATGGTCTTGGGGAGGCTCAAAGGTGTAAAACAAGCCAGAACAACCACTTAAAGCCTCAATTATGCTCTTATAGTCAAAAGGGTCTGCATAGAAAATCTTCAGGTTCTTGTTTTCATCAGCAGATAGTCCACTGAGCTCCAAATGCCCATGGCTTTGAACTGCAGCATGAACAGTGTAGCTTTTTTTGGAGAAGCCTCTTAACCAGGCTCAACCCAAGATTGCCCGAAGCATCCATGACACATACTGTATTTGTGCTGTGATGGAAAGCAGCCGGTGCCATCAGGAAGCAAGAGA…
TRINITY_DN24264_c0_g1_i1	9.37847e-05	4.3985	AAGGTCAGAGTGGCTCAACTAACATTAAACAACCCTTCATTTCTTCATTCGTTCTTAGCAACATATCCATTGTCAATGGAGTACAATAGATCAAGATCCCATGCCTATCGATATAGAGATGACATGATGCGGATAGAGAGCTACTGCGGCCCATATAATTCTAGACCATCCACCACTGCCACTTCCTATGAGCTCAGGTCCTACAGTGCTTCCTATGCACAGGGCCAGATGGCTTATGGTAACCACACAATCAACAATATGGACAACAGGACCAACAGAGACTTTAAGCTCAAGAAAGGGAAGAGTGCTTCTGGGTCGGCCTATGCCAAGTCCTGGAGCTTCGGTGACCCTGAGTTTCAAAGGAAGAAGAGGGTTGCCAGCTATAAAATGTACACTGTC…
TRINITY_DN24274_c0_g1_i1	2.80731e-06	0.162685	GCCAAAAGAGATGTATAGGACCTTTTGTCGAATTTTCCATAATAAGCATTTCTAAAAAAATAAAAATAAAAATCTTGCCTTCTATCTTTTCCCTTGAGCACAACAAAGCCATTTGTGGGGTGTAACTTCTTCTCATAACAAATTCAATACCAAGTGAGAATTCCATAGTTGCTCATGCACTTGAACGATAGCCAAGCAGATTAGACTGCTTAACTGTTATTACTGACGACAAAAGGGAGAAAGGGTCTGATAAGAAATAGAAAATCTTAGGTACAATGCTCCTCTAGCGGAAACCTAAACATTCCCCTCAAGGAATGGATAATCAGTGTAACCAATGACAGGATCAGATGTGCTGAACGTTTCTCTGCAGTACTTGTTTAAAGGAGCATTAAGCTCAAA…
TRINITY_DN24274_c0_g2_i1	0.000561056	0.183371	GCCAAAAGAGATGTATAGGACCTTTTGTCGAATTTTCCATAATAAGCATTTCTAAAAAAATAAAAATAAAAATCTTGCCTTCTATCTTTTCCCTTGAGCACAACAAAGCCATTTGTGGGGTGTAACTTCTTCTCATAACAAATTCAATACCAAGTGAGAATTCCATAGTTGCTCATGCACTTGAACGATAGCCAAGCAGATTAGACTGCTTAACTGTTATTACTGACGACAAAAGGGAGAAAGGGTCTGATAAGAAATAGAAAATCTTAGGTACAATGCTCCTCTAGCGGAAACCTAAACATTCCCCTCAAGGAATGGATAATCAGTGTAACCAATGACAGGATCAGATGTGCTGAACGTTTCTCTGCAGTACTTGTTTAAAGGAGCATTAAGCTCAAA…
TRINITY_DN24295_c0_g3_i1	0.00172526	6.74576	ATGGAGACGAGAAAGAACCATTCGGTATCAGTGACTTCTTCGTCTACAGCATCGTCGGTGGCGGCAGCGTTGGAGCCCGAGATCAGCGCGTTGAGCTCACGCAGCACCTTCTTGCGGTGCTCCTGCTCTGCGGCCAACGAGCTCGAGCTCTTCAACTTGCCTCCTTTGCCCTTATCCTCCTCTCCTTTATAATACCCGTCGCCCCAGCCCAAGACCGAAGCGCCGGAGTAATCAAAAGACGACTGCCAGAATATGGCGTAGGTCCAGCACTCGCGGGCGCCCTCAATCAGCGCCTGGAGCCGCTGCTGGAGCGTCTCCTGGTTGAACACGGGCGGCGGCTGCTGCTGCTGGGACTGGCTCATCATCGCAGTTCTAACCAGGTCAGTCGTCGATAGTGGC…
TRINITY_DN24317_c0_g2_i1	0.00196044	4.55906	AGTGAAGAAAATGCAGTCTCTGGGGCCTTGTGTTAATGTCTGTCCATCTAGTGTTGGAGAACCACTACAGAGTACTAGTGCCAAGGGCAACGAATATAGTCTCTTCAGAAAATCAGCAACTCAACATTGGGATTCAATGAGATCCTACTATCAAAATGCTGCAGCAGCCTACTCAAGGGGGCAAGGTGCATATGCAGCTTACCTTTCTGACCAGGGAAGGGTACAGAATAAGCTGGCACAAGTGGCAGATGAAAAGGCAAGCCAAGATATATTTAAAGCTCGAAACAAGGGCATTGAAAACGTGATAACTATTGATTTGCACGGGCAACATGTCAAACAAGCAATGAAACTCTTAAAGGTTCACCTTCTATTTGGAACATATGCGAACTCAATACAAAC…
TRINITY_DN24342_c0_g2_i1	0.00156828	2.88406	ATTTTCAGTAAATCTTTTTCCCCTACTTTTAGCCTGTCTCCGCACAAGATGGCACTGATGGGTGCTCCCGGTCTCAAAGATGAAGAGAATCAAGGTATCAAAAATAAAGGCTATCCTAATACGGTCGAGTTCTGTATCAACCAACGACTACAAAATAAGATCTAGATGAGCTTTTTCTTCTGGAAGAAGCGCTTCAGGTGCCATAGCTGCAAAATTGAAACCACAACACAGACACCAACGGACATGATACCGAACCAAGCCACTCTTGCATTGGTTCTTTCACTGACTTCCCTCATCTGTGCTTCCTTTTCTTTAAGATAGATTATGTTGTCACGTATGGTGTGCACTGATTCTTCAAGTCTCCTAAGGTTGAGTTCAACACCCTCAATCTTTTCTTTC…
TRINITY_DN24350_c0_g1_i1	0.00322636	11.15	GCCCAAACCTGAACTGGACGGGGCCAGCCAACGTAGAGTGCATAAACGGAACAAGCCATTGGAGCAGGCCCATGCCGTATGCCGAATGATTCTATCCTAATCCTGAGGTTGGAGCACATAAACCCTAGAACCAAACGTTCCCAGAGCTAGTGGACCGCGCTATCACTATCAGAGACTCGCGCAAAGTTGCAAGACAGAAGTTATAGAGACGGACACGCAGCGCCTGACTAATACGATTTCGCAATCTGCTTCAATCGCATATTCCAGATTTATATACCTAGCTAGGCAAGCCAAATGGCTGGCAGAATTCCCCATCCCACCTTGAAAGGGCCAAGTGTTGTCAAGGAGATAATTATTGGGATTGCACTTGGCTTGACTGCCGGCAGTTTTTGGAAGATG…
TRINITY_DN24359_c0_g1_i1	0.012847	3.10204	GTATAGCTATTTTATTGATAAAAGAAAAGGTTTTTCTTTCTATTAAATAGGACTACCGGCCAAAGAAAAAGTTTCGAATATTAAAAAGGGCAAAAAGATGCTGTTATTCATGAAGATGGAGTTCCATATCTGCAGGAGAAAAACAACTTTGGGATTTGAAAGACGCTAGCTTGAACTGCCTCCCCCTCTGTGGTTTTGGAGATACGCCTAGTTTTTCTTGGTCTTCTTGATGTCTCTGTGGCGACGATGATGAAGACAATGAAGATGATGCGGGGCTCTCTTGATCTTCATGGACGTCAATATCATCGTGTTCTTCGTTCAAGGAGGCAAGTAGAGGCATGGATTTTGGG
TRINITY_DN24359_c0_g2_i1	0.000298238	3.14348	GGGCAAAAAGATGCTGTTATTCATGAAGATGGAGTTCCATATCTGCAGGAGAAAAACAACTTTGGGATTTGAAAGACGCTAGCTTGAACTGCCTCCCCCTCTGTGGTTTTGGAGATACGCCTAGTTTTTCTTGGTCTTCTTGATGTCTCTGTGGCGACGATGATGAAGACAATGAAGATGATGCGGGGCTCTCTTGATCTTCATGGACGTCAATATCATCGTGTTCTTCGTTCAAGGAGGCAAGTAGAGGCATGGATTTTGGGTTGTTGTGCCAACTGTAGAAAGATGATAACTTCCTTGACCGCTTGTTTGCCATCAGGATTCTTCGCCTCTTGTTGAATGGGTTTTCTAGCTTTTCCAGATTCTTGGCACTACCCAACTCCCAACTCACGTCTGATA…
TRINITY_DN24374_c0_g2_i1	0.00113665	4.55102	CTTGCCGTATAAACTATGTATGACTTGACATAGGGCTAGGATTTTATTCAATTTTAATCTGGATGTAACTATATAATCAAGAATAACATTTGCATTTATACAACTCAAACTACAAACTAGTTCAAATTCTAGCAATTTCGACTGATGTTCTAAGAGCTTGCAGCAGGCTTCTCATGATCCTGGGCTCACCGGGAGGTGGCTGGTCTTTCAATGGCCCATTTCTTATGGCTCTGAAAACTGGACCAGAACCGGCAGTTGATGGGAAGACCAAGCAATCTATATATGCAAGAACCTCCGTTTTCCCTTCTTCAATTGTAATGAAACTCAATCTAGCTCCACCTTGTATTTTATCAACCTTTAATGGCACAGGAAGCGGCAGATAGGCTCCTTGGCAAAGAC…
TRINITY_DN24375_c0_g1_i1	0.0473181	8.57895	GCAAGTATTGCAAGTTTCAGAAGGACAAACAGCCAGATACTAATTAATTTGTATCAGATGACTCAATCAGGTACACAATTGAAAACTACATCAGCCAAGAAATAAAACAACACAAAAGAGAAAGAAGCCTTAATTAACCTTCAAAGAACTGATGTCAAATGGAAAAAAAATAAATCTTGAAAACAGACCCTCTCGACTCCAAAATCGACCTGATGGAAGCTCTAGCATCTGGACACAGAAGTGCAAGAGTGCAAAAGTTTTGAACTGAGGGTACATGGGGAGTGAACTCTTGAGTTCATATTAGCAGATAACGGAAGTGATTTTTTAGCTAGATAATCACTCCTCCATTTAAGCACTGCAGCAACCAACTTTCTTAACTGCCGAAACATCATCCTTGAC…
TRINITY_DN24400_c0_g1_i1	0.000512671	8.78894	CCCCATGCACTCTCAAACTCCTTGACAGCCTCTTCAGACAGCAAATCAATTCCTTGTTCCTTGGCTTTGCTTACTGCAGACCATGACCCCAACAACCCCACAAATCCTTGAAATGAACATTCCCTTGTCATTTCCAGTTCTCGTGGATGCCCTTCGCTGCCCAAACCCACGCTTTCAAAAGGAAATGGAAGAGTCTTATAGCAGTCAAAGGCGTAATTTGTTTTTGGGTTCTGAAAAGGAAGAACCCTCTCGTGAAACCGGTGTAAGACAGCATCAAATTCTGGGCTAACTTGGACCAGAGCGTAAGTCCAGACGGCAATAACACCTCCAGGCTTTCTAAGCAGGCGCTTGGCAAGAGAGTAGAACTTTTCCAGGTCAAACCAGTGTACAGCTACGGCC…
TRINITY_DN24408_c0_g1_i1	3.21331e-06	14.9	GAGTCACAGAAGATTAAAACAATTTATAGAAAGAAAATCCAGAAGAATTCTTGGCATCAACTTTTACACAAACCAAAAATTATACACGGGTAACTCAGAGAAGCCATGAGATCAGCTAAATATCACAGTAGTTGGTCCAGATATGGATCTCTCGGAGGTTTTTCTCCACCTAGATATCCTGATACACCTTGAGAAACCCCTGTTACCAAGTTATTCAACCAGGAGGTGCCCCAAGCCAGCCATCCAGATTGCGCCTGTTGCTGATTTGCCTCTAGCATGCTCCTCTGCTGTTGCTCAGCTATCATATCTTGCCACATTTTTGCCATAATCTCCCTGATAGCTTCAACACCCTTATTCACTACGTCCCTTGGAGGAATGATGAGTGGATTTTCATCCAGG…
TRINITY_DN24481_c1_g1_i1	0.015238	0.377823	CAGGAATACACATCTTTCAAAAAAAAAAATGGCCTCTGTTTCTCAAAGCAGAGTACCCCACAATGTCTCTGTTCTCCTCCTCTATGTCTTCCTCGGCTTCTCTTGTTCCTTGTTGCACCACTCGGGCCGGGTTCTCGGGCAATCCCCGGTCTTCGCATGCGACATTGCGAGAAACTCGTCCTTGGCGAGTCTCGGGTTCTGCAACAAGTCGTTGGGGTTCGGCGAGAGGGTTGGGGACCTGGTGGGGAGGCTCACATTGCAAGAGAAGATTGGGTTCCTGGTGAACAAAGCAGGGAGTGTGAGTAGACTTGGGATACCAAATTACGAGTGGTGGTCGGAGGCCCTACATGGTGTCTCTAACTTGGGTCCTGGCACCAGTTTCTCCAGTGTGGTACCGGG…
TRINITY_DN24486_c0_g1_i1	0.0160236	21.1667	TTCCTTTCCGGAGATATTGGCCTATTCCCTTTCCCTGGGTTCTTTCCGGTCTTGTTCTTAGATCGACAATTTGGCACCTTCTTACACAAACATCGGTACGAAATCAAGCAATTAATTCAACTACACCATATCGATCAACCTTCCTGTTCACAATCCCCTTGTTGGGCTTGCTCACTTGACTCGAACGCCTTCTAGCCGAAGTTTTTCTCGAACATCCTTACTTTACTTAAGTAATTCTATCTGATCTAGTTTAATGCAGTCTGCCCTAATGCTATCTCTTATCAGAAATCTAAGGCTGTAGAACAAGAGGGAATTAGCTGCTTTAACCGCTGTAAGTCAATG
TRINITY_DN24486_c1_g1_i1	0.00263036	7	AAGGTTGGAAGAGGGGTCAAGGCTTAATATTCTCATATTTCCTATTTACCACGGCTAGTCAAAATGAAACTATTCTCCTTAGTCGACTCCGAAGTTATTCAAGGATCTTTCTTCAACAAGGTGGAAATTCTCGCCGTAAGGCAGACTAAGGGTGTAGCCCACATATACGGAAGACTCAAAGAAAGAAAGGATGTCGCTATGAATTGATGTACCACTCTGTTCTAAGTGAACTAACTTATCGCACTGATCACTGACTGGAGCAGCAGCTATTGCACTGATCTTGGTAGCTTGGATAGAGCACGAGTTCTATGCAGCGTATTCCCTTGTTGGTGTATCTAGACAGGAATGGAAAACAAATTAACATTTATAGAAGACAGAAGCCCGGGCCATTGCACAGAT…
TRINITY_DN24495_c0_g1_i1	2.02851e-12	30.4815	TCTGTAGTGCATAATTCTAACTTCAAGCCCTCAGATACTCTTCTTTCAATTGCTGCTTCAAGGCATTGTATCACCCTTTCCCTCTCTGCATCTGATTTCACTGGGGAACCATCCACATGCTTGATGAAGTATTCCTGATAAGCTTCTGGACCTTCAGCGTCAATATTAGCATGGAAAACTACATAATCCATGTCTGTCAAAGTGCAAACTGTATCAAAAAGGAGTTTTGGCCGATCTTTGCTCCTTATGGTTACTACCGAATAGCCTTTATCAGACCAATTAACCACATTCACATCAGGCCTTTGCTTCTCATCCAAGGCATCATCCTCTGCTCGTTCATAATCCCTATCAGCAAACATCATTTGGTGAAGCCTTCTGTCAGTATGAGTCACCCCATGA…
TRINITY_DN24497_c0_g1_i1	0.0334648	4.20482	ACGCAAAAGGAAGATATGTTTTGAACAGGAACTTATTCTGCCCAAAAGCATGCTCCTGAAGAGCTCCTCAACACCACTCCTGAATTCATGGCTGCCCAACTCCAAGGACTCTCCTCCAAGAGAGCCAGAGTTTCAGTTCCACAAAAGGGAAAAATCAATCTCCTTGTCTAACTGCCTTCACTCTGCACCATCTCCCATGGATGAACCTGCAAAGAAAGTCACCAATCTCCAAAACACCAAGAAGAGCAGACCTCTAGCACTACCTAACAGCAACGTGCAGCTGTCAAAGGAAGAGGATGAAGATGAACAAGGAAAAGAAGCGGAACTCAGCTCGGGAATCCAAAGGGTCTTTTCAAGTTTTGAGTTGGGAGGAAGAGTAGTGAATGATGATGAGCAGGG…
TRINITY_DN24500_c0_g1_i1	7.10507e-06	25.1304	GGGGTCGCGGCCGCCCGCCCAAGCCCAAGGACCCGCTGCCTCCGGGGACGTTGATGGCTCCGCCCAGGCCACGTGGTCGCCCGCCCAAATCGAGGGACCCTCTCGCGCCGGTGGCTCCCCTCAAGAAGAAGAGCTCGGGAGGTAGTGGCCGGCCACGCGGGCGTCCACCTAAGAAGGACAAGTCGGTGGGTGGTCAACCCTCGGCTCTTGCTGCTGCTTCTTCGGCTACTGGCGGAGCCCCCAGAGGGAGGGGCCGGCCGCCGAAAGTGAAGCCCGCCGTGGCAACGGTCGCTGGCTAAGTTAATTAGAGTGGGTAGACACGGAGAGGAGACAGAGCAAGAGACTGGGTTGAGACTTTCTATTTTCCTTTTTCTTTTTCCTTTATTTTTTTTCCTCCCC…
TRINITY_DN24514_c1_g1_i1	0.0256394	12.6667	AACCTTTTTTATGACAACAGGGATCCCACTTTCCAAAATACCGCTGAAGAGATCACCTGAATGGCCATGTTTGATCAGATTCAAATCACTGAAGTCACCACTGGCCTGAAGGAGCTGCTGAGAAGTGAAGTTTTCTCCTAGACTTGCAAAGTTAAGTGATGGTCCTGGAGGTGGTGGACTGCTCTGAGCAGGCATAGGTGCAACACCAACCCCTCTCTCGTTTTTGGTGTCCTCCTTTCGGATGTGAAAGAGCAGCACCGCTACCAATAATGCTAAAAGCAAGATAAGTCCAACTCCTCCCAAGATGCTCGCTAATAAGATGACCCATAT
TRINITY_DN24519_c0_g1_i1	2.765e-06	5.34231	GACAGTCGTCAAATTGTGCACGCCTTCAGGATTCTCAAGATTGTATTGTGAGATCATTCCACAAGCAGCAATGCGTCCATGAGCTCTCATGTTCAAAAGTACTGCATCAAGCATTTTGCCACCAACGTTCTCAAAGTAAATGTCAATGCCTTCTGGAAAATACCTTTTCAATGCTGCATCCAAGTCATGCTCCTCTTTATAATTGAAAGCATCATCAAACCCAAACTGCTTTTTCAGTAGTTCAACCTTCTCTTTACTTCCAGCACTTCCAACAACGTGGCAACCGGCAAGCTTGGCAAACTGCCCAACAAGCTGACCAACAGCACCAGATGCTGCCGAAACGAATACGTGCTCTCCTTGCTTTGGAGAACAAATGTCATGGAAACCAAAATATGCAGT…
TRINITY_DN24545_c0_g1_i1	0.00711274	0.10245	GTCTCAGCAATTCATTCCACCTATTATATTCATTTATTTTGCAAGATAACATTTTTGTGGAACCCCATTTGTCTGTTATTTTTTGTTTTCTTCCATTCTGCATATGTCATTAACATATGGTTGCCTTGCATGCAACATGTCTGCTCCTTGTCGAAACAATATATTGTCATCAATATTCTTCGCAGGGGCAAGCTCTTCATTTCTTGCAGCCGTTGGAACGATTGATGGAAAATTCGATTGCGGTTATCTGGTGTCCGTAAAATTGGGTTCCGAGGTCCTTAATGGAGTGCTTTACCATCCAGACCTGCCAGGCCCGTCTACTTCAACTCCTCAACCTAGCAGTGGCCTTGTCCCATACAGTTCCAGCCGTGGATACGGTGGTTCTGGCCGGAAGAGGAG…
TRINITY_DN24551_c0_g1_i1	0.00712234	5	GTGGGAAATATAATGCCGAGTTAAATTCTTCTGCTGGCTCCAGAAGCGGTAAATTAGGGGCTGGGAAGTTTGACAATTCAATTGTCACAGCTGCAACAACAAATGATTCTATATTGTTTGGGGGAGAAAACCATGGTAACAAAACTCAGCAAGGCTTGGACTTGAAGATGAACGGGAATCTAGTGTTTTCTTATGAAGGATTGCCTGCATTAAGGGATGTTCCTAACTCAGAGAAGCAGAACTTATTTATCAAAAAACTGAACTTGTGCTGCATTGTATTTGACTTCACTGACCCCACAAAGAGCCTCAAAGAAAAGGAGATCAAGCGGCAGACATTACTAGAGCTGGTGGATTATGTAGCTTCTCTCAATGGGAAGTTCACAGACACTGTGGTGCAAG…
TRINITY_DN24581_c0_g1_i1	0.0222965	0.103586	ATTTTGGTATCTTTTTCACTAGGGCAACTATAGGAAGCACGAAGGTAGTATGTGTAATATTTGAAGCAATGATCCATCCATTGAAGGACACACTATTGTTATCCCATGGCTACTACTGCTTTCAAATTGGGATGTGCATTTCTGTTCTCAATCCCCCTCCTAACGTCTCCTCTTGTAGAATCTGAAACATATATTGTTCACATGGACTTGTCAGCCATGCCCAAAAGCATTCTCTGACCACCATAACTGGTACTTGGCCACAATTTCTTCTATATCAGACACTTACGAGCCAACCATAACCTCTGCCACCACGATGCTTATTTATACTTACACAAGTTCTGTTCATGGATTTAGTGCCAGTCTTACTGATTCTGAGCTTGAAGTACTGAAATTATCCCC…
TRINITY_DN24600_c0_g2_i1	0.00651991	2.31796	GGCCCGAGAACACCAAGGCAACAAAACCCGAACTGCCAAAAGCAACCATTACAACCGACCGACTGACTTTTTGAGCTACCCCATCCCTTGAGGAAAACAGACACCCAACAATCAAGTTCACAAAGATGATTAATAATAATAAAAAAAAGACGCCTCACCCCTTCTAACTAAGGACGGACAAACTTTATGCCACTAAGCCCCCCCCCCCAAAACAATGTTCCGAACAAGCGTGATGCGATGTCATAAACCATGTAGAGGGCTTAAGCTAAAACACCAGGTGTTAACACCCAGAAACAGAAAACAAATGGAAACACCAGAAGCAGAAACCAGTAGCTGTCTTCAAACGAGGAATTGTGGCCGCGAAGAAAGTTGCACCCCCCCACAGTTGGGAGCCAAAAT…
TRINITY_DN24617_c0_g1_i1	0.00557749	10.8571	GGAGATGGTCAGCCAATTGGACGCTACGATGATATGTGGGCTGGCTGGTGCACCAAGGTTATTTGTGATCACTTGGGTTTGGGAGTGAAGACAGGATTGCCTTATGTCTGGCACAGCAAAGCGAGCAACCCATTTGTGAATCTTAAGAAGGAATACAAGGGAATCTACTGGCAGGAAGAGCTGATCCCATTTTTCCAGTCTGCCAGTCTTCCAAGAGAGTGCACTACCGTCCAAAAGTGCTATATTGAACTCTCCAAGCAAGTTAGGGCAAAACTTGGTAAAGTTGACGAATACTTCATCAAGCTAGCAGATTCCATGCTCACTTGGATTGAAGTATGGGATGAGCTGAATGCATCTTCTGGTGAACTTCCAAATGGGGCTTCAAAATAGGCTTATTCA…
TRINITY_DN24624_c0_g1_i1	0.0404564	0.155709	GCTTTAACAGCACTTTGGAGCTGCTAGATAAACAATAATATCATTCAATTGAAAGGTGTTCTGAGCTTCTGATCTCAATTGGGCCAGCTTCTTGATCCTATTTAAGGCTCCCTCTCTCTCTCTGTATCCCTTCAGCTAGCAACACCTTTCAATTCCTCTTGTTGGATCCTATTTAACAGCACTTCCAGCTTGAAAACATGATCCACTCACACGAGCAGTAGTAGCAAATGATTAAACCATGCTTCTATTTCAAGTAGTCAAATTCCTGCACTTCACAACATCTGATGGGAAATTTATGCCAATATTCTAGCCACAATTCCCTAGTGTAACAACCATCCTCATTTTCAATGCAGTTAATTGCTCTCTATTTTCCTAGAGAAAATCATCAATTTGCAACAA…
TRINITY_DN24635_c0_g1_i1	7.46758e-05	0.191672	CTTTTCTTATCCAAAAACAAAAGGACTATTATTGACAACTAGTAGAAATTTGATATAATATATCAAAGTGTAATTGAATAATGTTTGCATATTGCATCTCCCTGTTTGTAAGAAAGAAATAAAATGCAAGAAAGTATACACTGCCAGCCCAATATATCCAGTCCCCATCTGTCAGCATTCTCTCATCTCAGGATAATGTGCTGCCAAACCAAAATTTGACTTTCAAGGCATAAAGATCCATGAAAATTGCTGAGCACTAAGCCCCATCAAGCTGATCATCTGTGGATCCTATCTGGCCAGGCTACTACCTTCTTTTGCACACAATTCACCATTCCCAGACTTTCCCCCCTGATTAGGATCATTGCTTTCCCAAAAACATATCACTTCACTGAATTGCAT…
TRINITY_DN24635_c0_g1_i2	0.000128041	0.21855	CTTTTCTTATCCAAAAACAAAAGGACTATTATTGACAACTAGTAGAAATTTGATATAATATATCAAAGTGTAATTGAATAATGTTTGCATATTGCATCTCCCTGTTTGTAAGAAAGAAATAAAATGCAAGAAAGTATACACTGCCAGCCCAATATATCCAGTCCCCATCTGTCAGCATTCTCTCATCTCAGGATAATGTGCTGCCAAACCAAAATTTGACTTTCAAGGCATAAAGATCCATGAAAATTGCTGAGCACTAAGCCCCATCAAGCTGATCATCTGTGGATCCTATCTGGCCAGGCTACTACCTTCTTTTGCACACAATTCACCATTCCCAGACTTTCCCCCCTGATTAGGATCATTGCTTTCCCAAAAACATATCACTTCACTGAATTGCAT…
TRINITY_DN24639_c0_g1_i2	0.00932372	2.2841	GAAAGGCAGTGGGAGCCTAGACGGTTCGGGAATAAGCACGAGGCCTTCCTCCTGTTTGAGTATTTGATTCATTAATTTTAAAAATTGAATGAATTAGTTGCCATTTTAGAATGGGTGTGCCTATGTGAAATGTGTGTCCGCTCCGCAGCATCCGAACAAACCCCCATTCCTTGCGCTTGCTTGCATGCTGTCGCCGTCCTTTATAGCCCCTTCTCTTCCCTCTCTCCTTCGATTTGTTTCTTTTTGGTTCGCTCTCTCAGAAATTTGCGAATTTTGTTATTTGGGTGGACTGGGGGCCTGGTCTTCTTTCATAGATTACGTAATCTATATCAGCAGCCGTCCCGTTCCTTCCTTAATCGCGTCGCACTAAGCAAAGATCAAGATCTGTACTAGCGAAAT…
TRINITY_DN24640_c0_g1_i1	0.021546	8.08696	TGAACTACGCAATGGCGGTCCTCTTCATCCTCTTCTTGAGCCTCCTCTGGCATCCGGTATCTTTGATCGTCTTCTTGATCGTCTTTGTGGCCTGGTTCTTCCTCTACTTCTTCCGGGATGGGCCGCTGGTGGTTCTCGGCCGCACGATCGACGATCGAGTGGTGCTGGCCGTGCTTTCTGTCGTCACTTTCGTGGCCTTGGCTTTGACTGGCGTTTGGTTGAACGCGTTGGTATCGGTTCTGATTGGGTTTGCTATTGTTGTCTTGCACGCAGCGTTTAGGGGAATCGACGATTTGTATTTGGACGAGCAAGAGGTGGGGGACGGAGGACTGTCTTCGTTTGTGGGAAGTCCTACGAAAGCTGGGTATGCTCGATTTTAATGTATTTTATTGTTCTCTC…
TRINITY_DN24648_c0_g1_i1	4.67541e-10	7.98696	ATATATAAATGCCCACCTCCACAACCACCACGTCCTTCGTTAGCCCTCTTCGGCGTGTCATTCTCTTTTCCCAATAGCATCAGTAAATACTCAGCAATCGAAAGATAGCAAGAGGGCGGGCGTTTTGTCGTGTGATTTGATGTTTGTAGATAGCAAGAGGGCTTGAGAGATTTTCTGGTTTTCTGGGGAAAGGAGTTGCGTTGATTTGTCGTTGGTTTGTTATTGATTTGGAGCCAAGATGGCAATACAAGCGCAGGTTCCCTCGTGGGTGTCACAGGATTGGACGGACAATGGCTGTGGAGGGTTCAATAATCTCTGTTTCAATGTTCAGCAACAAAAACAGCCAATTCAGAACCATCATAGTCAAGAGCATCAGCAGCAGCAGCAGCATTGTAACAT…
TRINITY_DN24688_c0_g2_i1	4.89342e-63	167.07	GAAGCGGCTGATTGGGAGGAGATATAGTGATTCTTCAGTTCAGAGCGATGTAAAGCTCTGGCCATTCAAGGTCATTGCAGGGCCTGGTGACAAGCCTATGATTGTGGTCAATTACAAGGGTGAGGACAAGCAGTTTGCCGCTGAAGAGATCTCTTCAATGGTCCTCTCCAAGATGCGTGAGATTGCTGAGGCCTATCTTGGTAGGCCCATGAAGAATGCTGTTGTGACTGTTCCTGCTTACTTCAATGACTCGCAGCGTCAGGCAACCAAGGACGCCGGGGTTATTGCTGGCCTCAACGTTATGCGTATCATTAATGAACCTACTGCTGCAGCTATCGCTTATGGCCTCGACAAAAAGGCGAGCAGTGTTGGGGAGAAGAATGTGTTGATTTTTGATTT…
TRINITY_DN24703_c0_g1_i1	0.005967	8.55556	GTTGGCGAGGGAAGCTGGGTGGCATTGCCATCCACAAGCAGCAGTCTTGGAGGCAGCTCTAGGCACTTGGGTGGAAAGTCAATACGGCTGGATTTCGATAGGATAGTGCAGTGCCTGGGCTTGCCAGGCTCCTCTTCCCATCGAAAAGGGACAGAGGCTGCCGCCGTGTACGGTGGTGGGGTTAGCATCCCTGACCTTTCTGGTGACTCCATATGGACACGTCCAAGCGGATTTGACAATAGTGGTAGCCTTGGTGTCATGCTTGGCTTTGGCTCCGCCTGCGATCCCATTACTCTGCTCCCTCTCTCTCTCTCTCTCTCTCTCT
TRINITY_DN24712_c0_g1_i1	0.000122357	4.98324	TTGGGAAGCTCTCAAGTGATAAATACGGTTCTCTGTCTTTTTTCTTTATCTCTTCCTCCCTGGATAGCTTCTTCCTTCACTTATAAAATTGGATCTCCCCTTTTTTGGCTTTCTCCGCATGAAAAACTCCCCTCCGCCGCCAAGAGGTGGAGTAATGCCCCCTTAGAAAAAACTGACCACTAATTTCATTTACTTAGCCCCAAGGGCACGCTAGCGGGCGATGAGGACTTTAGTATTTCAGTAGAGGCTCGCCTCGCTCTATGCCCAAAGCTTCAACCTCCTCTTACAAGAAGAATCGATTTCTCTTTACGCAATTTACTAATTAATATAATAGTAGGGAAAGATCCCTTTTCATATCTAAATGCAGCCTTTCTCTCCACCAGAAAGCAACTATAGGTC…
TRINITY_DN24714_c0_g1_i1	0.0156371	2.11067	GTTCTTTACGCGGGGTTTTCGGCACGAAAGCTCAAAACTTGCATTTGAGAAAAAGAATCGGATTACAATACTGTGTCTCCAGGAATTGGATGCCTGCCCTTGTGGGATTTGTTTGGCTAATCCATTCCCACCAATTTTGTATAAGCACTATCAGCCTATCAGGATATAAATCAAATCCTCTTGATGTCTTTGGCTCTTAATATGGTAATGTAGAACTAAAACTTGAACTATGAACTAAGTAAGAATAACATCGAAGTCACCGAGAGTCCACTCCGCCACTTCATCTTTGTCACTAACAAAAATTTCAGTGCCCATATCAATGGATTCCCATATTCTTCTGGCAGGAGTGGTACCTGGATCCTGATAGAAATAAAGTCTACTCGACAGTTCACCCACGTT…
TRINITY_DN24718_c0_g1_i1	0.0459393	0.238197	AAACTAAATCATCCGACTGGCCATGCCTCTTCTCTCTCTCTCTCTCCCGCAGTGCTTAAACAATCTGCGATTCTCTGCGCCGGAAGGAAACCAAAAGCAAGCGAATGGCACCAACGCTTCTTTTACTCCTCATGACTTCATGTCTATTGATTCCTTGTAATACCCAAAAATTCCAATCTATTGTAGACCAAAAGGAAGCATTCACTTCAATCGTTATATCCCAGAAAGGCCTTGACTTTGTCAAGGACTTGCTTGTAACCAGAGCCATCTCTTCAGTCATCCCTCTCAAGCTCCCTAATATTGAAAAAACTGACAAAATCCCATTTCTGGGTAACGTGCATATGGTGCTTTCAAACTTTACAATAGACCAAATCCATGTACCGTCTTCTTATGTCAAGC…
TRINITY_DN24721_c0_g1_i1	6.05901e-46	106.856	TGAGATCATCAGCAATGCCTCTGATGCGCTGGATAAAATTAGATTCGAAAGCTTGACGGACAAGAGCAAGCTTGATGCTCAGCCAGAGCTGTTTATTAGACTTGTGCCCGACAAGGCCAACAAAACCTTTTCTATCATTGATAGCGGAATCGGCATGACAAAAGCAGATTTGGTGAACAATTTGGGCACTATTGCGAGGTCGGGAACCAAGGAGTTCATGGAGGCATTGCAGGCTGGAGCTGATGTCAGCATGATTGGACAATTTGGAGTTGGTTTCTACTCTGCATATCTTGTTGCAGAGAAAGTCGTTGTGACTACCAAACATAATGATGACGAACAGTACATCTGGGAATCACAAGCTGGTGGATCTTTCACCATTACAAGGGATGTCAATGGGGA…
TRINITY_DN24800_c0_g1_i1	0.0316049	9	GATGTTGTGGAAGAGTTATACGAGGAAGGATCAGCTATGCTTTCAGACAGGTTAGATACAAAATATCCGCTGTGCAACATGTTTAAGTTGTTTATGTGTGCAGTCTGCCAAGTAGAAATAAAACCTGAAGAAGGTATTTCAATACATACTAGTTCGGCCAATTCTAGGAAAATGCGTCCCTGGGATGGTCCTTTCCTTTGCTTAAGTTGCCAAGAGAAAAAAGATGCCATGGAAGGGAGAAGACCTTCAGGAGATAGACATAGTAGTGAAAGTGACTAGATTCAAGCACCAGGCAGTTGGTTGGGGGTTCAACTTAGATGGACAGTGGAATTTTCTCGCCCAAAATTCTTTGCTTCAAAATTTCACAGGGAGGACTTGGAAATATGGATCTATGTGTGC…
TRINITY_DN24801_c0_g1_i1	0.00206882	0.27683	TTTTTTTTTTTTTGTAATCTTTCTTATCACTCCTACAAAATGAAAGCCATAGACAGCATCCTTCTCTTGGCCATCTTGCTTGTTTCAGTCTCACTCACCAGTGGAACCCGGCCCGAACCCGAGTCTCTATCGGATCTCCTGGCAGCCAACCTGAAGGAGCCATCAAAGGGCAATGGCAACAGCGGGAACAATGCTGGGGCGGAAGGGTTCTTCGGGCCCGGAAATGGGTTCGGGGTTCCCGGGTTCGGAAACGGGTGGGGGAACGGGATCATTGGTGGAGGGTATGGAGGCGGGTATGGGGGTCCAAGGGGAGGGCGCTCTATTGGTGGTGTTATAAGGCCCAGTGTGGTGTGCAAGGAAAGGGGTCAATGCTACAACAAGAAGCTGACATGTCCTGCC…
TRINITY_DN2481_c0_g1_i1	0.00576864	50.8333	TTTAGTTCTGGCTTTCAATATCGGCATGGCTTACTCGGCTGACAACCAACAAGAACATCAGCCGAACTTGTTCAACGCCACCCCAGCTCCACCTCCTACCCCAGCAGCGCAGTCGAACAGCCAACTCGTGTCCTCGGCAGCCGCCGCGGACGTCCTATCCAGTCTCCTACAACGACTTCCCCCTACTCTATCCCTTCCCACCCGCCGCTCCCCTGGCACCACCACCACATCCACACCTGTCATCTCTCTCTCTGA
TRINITY_DN24812_c0_g1_i1	2.88733e-05	13.8214	GGGAAGACCTCTTTCTCAATTGAGGTGGGCCTCAACTCAATCCTATCAAGCACAGATGGATTTAACAAGTAGATTCCAGCATTGATCTTGTTACCAACAAACACTTTCGGTTTCTCTACAAATTTCTCAACTCTCCCAATAGCTTCTTCCATTACCACCACACCGTACTTGGATGGCTCCTCTACCTTAGTTACCATAATGGAGGCCTCCCCCCCATGGCCCTTGTGAAATTCAATCATTTCTCTTAAGGGATACTCGCTTATAACATCACTATTCAGGACAAAAAATGGCTCACCAGAATCATCTGCGAGCTTATCTCTGGCCAAGGCTAGGGGACCAGCAGTGCCAAGTGGCTCGGTCTCTTGTGAGCAGGTGATCTTAATCTCAAGCTTTTCCTCG…
TRINITY_DN24836_c0_g1_i1	0.000314513	4.7402	ACTTAACACATACAAATTTTTGACTGCTGCCCTGCTGCCTTGTCGTACAAGCTATCACAAAGCAGCGGCCCGATACTTTCCGTGCCATCAATTACAGCCAAGAGTTTTCTTACATTTTCTTCAATCGACACTGGAAAATGGGAAAAATCCAAGAGAAAATAGAATAGAGGAAGAGAGGGATGGAGAAATTGAATAGGATACCTCATGTATGATTAGATAGTCAGCACCAGCGAGAAAACAAGCCAAATTATTCAACAGCCAATAGATCAAACATTGAATTGCAGAGAGAGGATGGTTTAAGCCAAATTAAACGTGAGGTTTCTCCCACTTGAGGGGCTTGACAACCTCCCAAGTGAAGTCTGGGTCGTCCCTTCCAAAGTGTCCATAGGCAGCCGTCTT…
TRINITY_DN24841_c1_g1_i1	0.000604326	0.068306	TCATGCTGGCCACCAAGATTCCATATTGAAATCTTTGTCTCTTCATCTTTAAAGGTCTTTATCTTCATTCCACTTGTTCTAACAGCTTGCTCCATTGGGTTTACTAGAGTTCTCACATTCTCCATATAGGGAAGTTTGGAGGATGAGAAGTTCTGTGATATTGAATTACAAAGTGTAGCCTTTCCTGCATATTCTTGGCCACAGAAAAAGACCCTACAGCTCTTTGGCTCAGTAAATGACATGTCTTTTAGAAAATCTATATCTGCTTCTGGTTCAGTCCTTCCATTCTGGCCTAATCTTTGGTAAACTCCCTCAGTCTTCCCCGAATTATGGAGTGGTGTTCTTGCAAGATCAATGTCTTCAAGCCAGGGATTCACATTCAGTGTCTCAATTATTGCA…
TRINITY_DN24852_c0_g1_i1	0.0005049	0.219279	TTTTTTTTTTGGGGGGGGGCGCAAAATACAAAAGGGGTTTTGCTGTTTTGTTTGGATTTTTGAAAGAAAAAGGAGGGGAAAAAAATGTTGCATTACAAGCATAAGAAGAATCAGGTTGCCAAGGGCAACAGGCTGTTGATTAGCGTGACGGTGTTGGGTAGCGCAGGGCCGATCCGGTTTGTTGTGAATGAGTATGAGCTTGTGGGTGCTGTTATTGATACTGCTTTGAAATCTTATGCTCGTGAGGGTCGCCTTCCTGTCCTTGGCTCTGATTTCAATCATTTCCTGCTTTATTCCCCCACTGCTGGGTCTGGTGCTCTGAACCCATGGGAAACAATTGGATCACTTGGGACACGCAATTTCATGCTTTGCAAGAAGCCACAGCCCGAGAAGCTGGAA…
TRINITY_DN24859_c0_g1_i1	0.000956678	0.190555	AATAGGAAGGCGCTCTGGATAACATGAACCACATATCCAGATAATTGAGCTAGATAGAAATCTACAATGCCATTTGGCCATGTCCCACTCTCATCACAAATTCAACATAATTCCCATTGTAATACAAGAAGGACAAAGCTGTTCAAATTACTAAGTTGGGTGCCATCAATCCTATGTGTGCTCATAGCAAGTACAGGGCCAGATTCCCTTGATTTGTATGTTAAAATGGCCGCACTTGCTTCCATCAGCTTACAGTCATCGGCTTCTTCTTCTCCTTGTTCCTCTTCCTTGCTCACTAACCTCCAATCTGCAGCACTAGCTTCTTCTTCAAGAATTTCTCAAGATCACAACTTTTCCTTCTCTTCTGTCCGAACAAACGGAGCTTTGAAGAGAAGATTT…
TRINITY_DN24862_c0_g1_i1	0.00146276	0.338262	AGAGAGAATAATCTTACAGAAAAAATTCCATTACCATAATACAGAAGTCCTCGTTGTCTGAAAGTAACTTCAGCAATCTGATATTATTAACGGTCCCACCCAGAGGGCCTACGCCTCTCTCTACCCCTATCGCTGGAACTTTTTGTATTCTGACTTGTGTTCCTAGCAGAATTCTGATTCATCATCTGAGTTACATTTGAATCTCCACTAATTGAACCACCAGATGTAAATCCAGGTAATGCACTTGATGTCTGAGTTCGATGCATTTCTCCTCCAATTGAGCCACCAGAGACAAATCCAGGCAATGCTCGTTTGTTATTAGCACAAACACTAGGACTACTATTGAAGGTCTGAGAGTTTGATGAAGCAGCAACAAAGTTGCTCTTGAATTGTGCCACC…
TRINITY_DN24864_c0_g1_i1	1.02523e-11	7.6506	CAATTTTCACATTGGCATTGGCACGATGAGGAAGCATCAGTGGTGTTGGGGGATGCAACCTTAGAGACTCTTTGGCTACACACTGGAGGTAAGGGAGGCTCGAGAAATCAGCCTCGGTCAAGACACGCTCTAAACCAATGACACGGTCTAGCTCCTCTTGAGCCTTCTGTTGCACCCTTGGGTTCTTAATTAGTTCGGCCATTGCCCATTCTGTTGATATCGCTGTGGTGTCCATCCCTGCAGTGATCATGTCCCAAAGAAGTCCAATAATAGTGTCCTCACTAAGGTCGTATTTTTCCTGCAATGTAAGCAAAGCATCAACAAAGTGCTGCTTGGCACCCCCGCTCTTCTGGCGTGCAAGCTTATGCTCTTCCATGATAGCTCTAGTCAGCCTGTCCC…
TRINITY_DN24881_c1_g2_i1	7.57781e-05	13.8889	ATTGTCAACCCCAGCTCTCCCTCGCTCGCTCTCTCTCTCTGTGTATATATATATATATATATATATATATATGTATATATACGTGCAAAACCAACAACCCCAGAATCGAAGCATAAGAGAAGAGAAAAGAGAGAGAAGAGATAATGGCGACTTTAGGTGGAGTTAAGGACGTCAAGGGATTCGCTAACAGTGTTGAAATCGATAATCTTGCTCGTTTCGCCGTCGATGACCACAACAAGAAAGAGAACTCAGTCCTGGAGTTTAAGAAAGTGTTAAGTGCAAAGCAGCAGGTGGTGTCTGGG
TRINITY_DN24884_c0_g1_i1	0.018228	47	GTCAACAAGCTGCTGCCTTTTGTCTCGATTGGAAACAGAGAGTTCAGATTGCCTACGATGTGGCCGATGCCCTCAATTACCTCCACAACTACACCAATCCCCCACACGTTCACAAGAACTTGAAAAGCAGTAACGTTCTCTTGGATGCCAACCTGAGAGCCAAGATTTCCAACTTCGGCTTGGCAAGAGCACTGGAAGAGGAGGATAGGGACGGTGGTCTGCAATTGACAAGGCATGTGGTGGGTACACAGGGTTACATGCCACCTGAGTACATCGAGAATGGTGTGATCACTCCCAAGTTAGATGTCTTCGCATTTGGGGTTGTGATGCTGGAGCTCTTATCGGGGAAGGAAGCTGCTGCCGGAGGTGACAAGAATGCGAGAGAAGAATTACTGTGTC…
TRINITY_DN24893_c0_g1_i1	0.00087664	0.00581395	TCAATCTATGTTTGGTATCTGTTTGGACTCAGTAATGAGAAGGATTATATCTAATATTGCTTGAAGCTCTTCTGTAGATCTCTGTTTGGGAACTTTTCTGAATGCTTACAAGATTATTATGGTGTTATGCATTGTGGCTCTGATATACCATTAGCTGGTTTTTTCTGTATGAATGTTCTGATCTTTTTATGTGAATAGAGTCACTATCCTTTATAAGATCCTGTTAAACCAGGGTCTTGTCAACCATTGGTTTACAGCATCTGGAGTTCCGTAGATGTATCCACCTTCTCATGGAATGATAAAAAGATGAGACAGGGGAAGGAGTCATCTGTTCTTACTAGATACTGCTTAAATCCTTTAAGTGGGGAAAGCACTG
TRINITY_DN24900_c0_g1_i1	3.85655e-06	8.5942	TGGGCAGCGGAAGTGAGAAGAATGCCTTGATATTCAACATGGGTGCAGGGTTCTGTGATGTAGCTGTGACTACCACTGCTGGTGGAGTTTCGCAGATTAGAGCTCTGACAGGAGCTGCTATTGGTGGAGAAGACATACTTCAGAATATGATGTGGTACCTGTTGCCAAATTCAGAGAGCCTCTTGTTGAGTCATGGAATTGATGAGATCAAATCAATGGCATTGCTTCGAGTTGCCACCCAAGATGCAATCCACAAGCTCTCCTCCCAGACCAGCGTTCAGATTAATGTTGACTTGGGAAGTGGAACAAAAATATGTAAGGTTATTGATCGGGATGAATTTGAGGAAGTGAACCAGAATTTATTTGAGACGTGTGAGATCCTCATAATGCAGTGCATTA…
TRINITY_DN24916_c0_g1_i1	0.00156613	3.09071	GTTCGGTAGGGCTTAAAAATCGGCCTACAAGCGACGCCTCATCAAAGCGACGGTCCAGGACGCCTCCCAGCCTCTCCACTCTTTTTGGTCTTCTCTGTGCAGGCGTCTCTCTGTATTGAGACGGCGATATCAGCGATTGTAGACTTTTTATTTTTTTAATTAAAAAAAAAGGAAAGAAATTATTATTGTTCTTGGTGTTCATATTTTCGGTTGGGACCATTCTTCTAACATGGCGACGAGGCTTCAGTTCGAGAATTCGTGCGATGTTGGGGTATTTTCCAAGCTGACTAATGCATACTGCTTAGTTGCCATCGGTGGATCTGAAAGCTTTTACAGTGTTTTTGAGTCAGAATTGGCTGATGTTATTCCTGTTGTTAAGACGTCAATCGCAGGCACCAG…
TRINITY_DN24924_c0_g1_i1	0.00948036	0.12963	TTGGCTAGGCAACTCGCTATTCCACTTCACAAAGTTCGAGATAATTGTCCTTTGTACAAACCAGATGGTAGACCTGTTGATAAGGAAATTGATTCGCATACTGAATTCATTTTTAATAAGTTGCTGGACAAAGTCATGGAGCTAAGGAAATTATTGGGTGGATTTACTGCTGATATTTCTCTGGGTTCAGTTTTGGAGAGACTCAGAGAATTGTATGCTGTAGCTAGGACAGCTGAGGAGAGGCAGTTGCTTGATTGGCATTTCGCTAACTTGGAATATGCAAATGCAGGATGTCTTTCAGATCTCTCAGCTGCATATTGGGATCAGGATGATACTTATGAAATGGGAGGTGACCACTGCTTTCTTGCTGGTGGGAATTGGAGATTGATAAAGGCATTG…
TRINITY_DN24928_c0_g1_i2	0.000525863	0.228562	CAGTGCTTTCTCTTATTGACGATGGCAAGTACATGCTGATAATTGCATGTCACAACTGGTAAAAAGAAAATATGACAAGGAAAAAAAAAAAACCATGTCCTAAGGTATTATTGGAGGATTGTACATTTATAGATAGCTAGTGGGGTTACTCAAGGAGAGTTTTTGGTTGAAGATGAAGAGGCAGGAGGGATTCCAGGGATGGGAGGTGGACGAGGTAGGACAGGGTATGGAGGCAGTGGAAATGGAAAGGGAGGCAGTGGAAATGGAAAGGCAGGCGGTGGCGGTGGCGGATAGGTGAGGCCGGGAATTGGTGGCAGCGGGATCAATGGTGACGGAGGAGGCTGAAAAGGGTTTGGTGGTAAATATGGTGGTGTTGGCCAAAAAGTCTCAGGATTCGCA…
TRINITY_DN24949_c0_g2_i1	2.74615e-12	0.0464618	GTGACATTAAAACACTCTTTTGACCATAGCCCTGAACTCTTCTTCTGCTCGCAAGCCTCGGGGAATTGACTCGAAGCCTAACTCCAGGAGAAGTGACAGAATGTCTCCTAACAGAAAGCCTCTTCTTGCGTGCTTTCGTGTCAAGTCCTTCTTTTTCATCAATGTTGAGGGACAGAGAACGTTGGGCGTTCGCTTCCGCGTATGCAGCCAAGCTCTTCCTGTTCTTGTTTGCTTCCTTAGAAGTCTCTTTCTTTGTGATATTCTTAACCTTTTCGTCGAATTTTACCTGCTTGGTAATGATTGGAGGAAGATCAAGATTGGACATGTTGTCAAAAACGGCCAGCTTATCGAATTTTCTCTCAAGAGATCTCTTAGCCACATTAATGGCATCGTCTTCAG…
TRINITY_DN24951_c0_g1_i1	0.0161689	0.286538	GATATATTTTTCCAAGTTGAAGTTGTTAGTGGTTCGTCATCCAACTCAGCTGGTCATCGTTCAGCTGTTCCATCTTCAATTCGAGAGGCTTTAGTGGGGATTCTTCTTCCTAGTTTAGCAATGGCTGATGTTCTAACATTCTTAACTGTTATAGAAAGCCAAATTTGGTCAACTGCATCTGATTCACCTGTGCATTTGATAGCCCTCACAATTCTCATCAGGATAGTGCGTGCCTCTCCTAGAGTTTTAGCCCAGCATCTTGATAAGGTGATCAACTTTATCTTACATACGATGGATCCTGGCAACACAGTCATGCGCAAAACTTGCCTCCAGAGTTCAATGATGGCGCTGAAGGAAGTTGTACGTATATTCCCTATGGTAGCCCTGAATAATGCATCT…
TRINITY_DN24974_c0_g1_i1	0.00326063	15	GACCCGTGGGAGACACATCGATCCATTCGATCGTCCATTCGCATGCTGGGAGGTCCCGATAATCGTTCCATGCCATTCAAGTTCGGTAACTACTCTTTGACTTTGTTTCCCTCCCTTTCCATATATCTCTCTTCCCCCTTTCTTCTTGGTCTGATATGAAGTGAACATTTTTTTCTAACAGAACACTTAGATGTGAACAAAAAGAGGAGTCAGTGAACTAGAATAATACAAGATAAGGAGAGGTCATTTTTGGAGGAGAAAGTCTGCGCTTTTCAAAAAAGGTCGGAAGAAATGCACCGGGTTTAAATATATATATATCCGGCTGGCTGCTTTTTATGCAAAAAAGACAAAACGGGATTGGATTTCCACTCATAAGGAAGGTTAGATATCTTTGACAGG…
TRINITY_DN24981_c0_g1_i1	0.0231116	2.32237	GGAGGAGGGAGGGAGGGGGGAGGTTTGTGTGTCTATCTTCGTTTCTTTTCCGTGTCTGTAAAATCCCAATTGGCTTTGTTAATGGATGGGAGGCATGACAAATCTTAGAGACATTGTAGGCATAATCAAAGACAAGGCTTCGCAAAGCAAAGCCACCATAATCTCCAACCCCAAGACTCTGTCTCACCACTTAGCCCTCCTCAGAGTCACCACCCATGACCCCTTCTCACCGCCCAACCCGAAGCACATCGCCACCTTCCTCTCCTTCGGCAACAGCTCGCGCGCCACTGCGGCCGCCGCCATCGAGGCCCTTATGGACCGCCTGCAATCGACACACGACGCCTCCGTGGCCGTCAAGTGCCTGCTCACCGTCCATCGCATCATCAGGCACGGTAGTTT…
TRINITY_DN24984_c0_g2_i1	0.0165645	4.8096	GGCCAATGAAACGAAAGTGGGGCCAGCTGTTTAGCCATGAACGCTTTTCCTGCAAGTTTGGTTTACCTGGTGCTGCAAGGAAAACCAGCAGCGGTGGTGTCCAGACTCCCAAAACCGCAAGTTAAAAGACAGAGGCAGAGGAGATAAAAAGAAGAAGAAAAAACAAGCAGAAGAAAAGAGGTCATGGAGAAACAAGAGCAGCAAACTAAGTCAAGAGTTGTGAATATTGACTCAGTGGCGTCATGGGACTTCCATGTTTCCCAAGCTTCCAATCAGGGCCGCAATATTTCTGTGCATTTTACTGCTTCATGGTGTATGCCATCTGTAGCTATGAATCCAATTTTTGAAGAATTGGCCACGGCTTATCCCACTCTACTGTTTCTCAGAGTCGATGTCGAT…
TRINITY_DN24988_c0_g2_i1	0.000365257	4.0088	TACTTGATCTCATCCCGCAATATTAATCTGGGTTGAACACTAGCCGCGTTCAACAACCGCGTGATCTTCATCTGATGAATTATTATATAATAAATAATAAATAATAATATATTAAACCGACAAATAGAGTGATCGAGTGAGTTTCCTTTGCTTACCGGCCAATTCATTCCTCTCAATCGAACTCGAGTTGCAGAACGTGTCGCCATGGCCAAAAGTTCCTTCAAGTTGGAGCACCCTCTCGAAAGGCGGCAAGCTGAAGCTTCTCGCATTAGGGAAAAATATCCGGATAGAATTCCTGTGATTGTGGAAAGGGCTGAAAAGAGCGACGTGCCTAACATTGATAAGAAAAAATATTTGGTTCCAGTTGATCTGACTGTTGGCCAATTTGTGTATGTGGTC…
TRINITY_DN24990_c0_g2_i1	5.87011e-06	5.63813	GGAAAAGAAAAACAAATTAAGAAGAAAAATAAGAAATTGACATGTGGGAATAAGCCGCCGGTGTAATCAACCGGCCGGCGGGGAACTAGAGCCGGCGCCAGAGCTAGAGCCAGAGACGCAGAGCAGCTCAGCGAAAGCACTCATGACTCGGACTTGCATCTCCAAAGCAGGTATATAATCGGTAGCTTCTTCTAGGATGACCGGCAAGTGTTGTTTCCGGCAACCGGGAACCAGCCGGCCTAGTTCACGAACCCTCCTTTGCACGGCAGGCGTGCTCTTGCCTTTCAACCTCAAAACGCTCACTCTCGGCTTCTTCGAGTAGCCAGTAATGGTCGCAGCCGCCGGCGCCACCACTCTCCGCACCCTGTGCTGCTTTCTAAACTTGAGCTTGACTCTGCT…
TRINITY_DN24997_c0_g1_i1	9.46183e-05	13.32	ACTTAACGGGTGATTCACTAGAGAGCTACCCGCGCCGTGTGTTCATTGATGTGGGCCTGCCGGAGAAACAGGGAGGAAGCGGAATTGGATGGTTCGAAAAGCACTATCCTACAAGGAATCTTGATTTTGAGGTGTACAAGATGGAGACAGTGACGGAGGAGACGTCAAGGAAGGAGGTGCCGCAGGTACAAGAGGTTGGGATGTCAGAGTGGCTGAGGAAAAATGTCAAGGAGGACGAACTGGTGGTGATGAAGGCAGAGGCCGAGGTAGTTGAGGAACTGGTGAAGAATAAAGCAATAAGACTTGTGGATGAACTTTTCTTG
TRINITY_DN25006_c0_g1_i1	0.0379033	4.13757	AGCGAGCTCTGGATCCGATTCTGATCCGAGATATGCGAATATCGACGAGAGGAAAAGGAAGAGGATGATTTCGAACCGGGAATCGGCCAGGCGCTCCAGGGCGAAGAAGCAGAAGCTGTTGGGGGATCTGGTCAACGAAACGAACCAGCTGAAGAGCCGGAACAGTCAATTGAGAGAGAATATTGACGAGGACAGTCACCGGTACATGGAGGTGGAATCGGCTAACAAGGTCTTGAGGGCTCAGGCTGTGGAATTGACTGAGAGGCTAAGGTCATTGAACTCGGTGCTGCATATCTGGGAGGAGATCAGCGGCCTCGTTCTGGATATTCCCGAGATACCACCGGATCCTTTGCTGGAGCCATGGCGGCTGCCGTGCTCTGCACAGCCTATTGTGGCGTC…
TRINITY_DN25017_c0_g1_i1	0.000870245	0.235455	AGTTGCTTCTTTACGGGAAGTAGAGAGAGAAAGTGGGGGAGGATAGAGAGAGATGGAGGGATAGAGAGATGGAGATGGGAGAGAGAGAGAGAGAGGGAGAAGGGGTGTTTGGGTTTTAACTTGCCTGTAGAATTCACCGATCCTTTTGCTCTTTTGGTGTGGATAGTTTGGTTTTTTGGCCGTCAATTCATTGGTTATGCTTTTTTTTCTAAAAAGTCGGCCACACGTTTGGGTTTGGGAACTGTTTTGTGATTTTTCGGCTAAACTTTCCGGTTTGAAGTGTTGGGGCGTTCTGGAAATTACTGACCCAATAATTGGATAATTCTTTTGGGGTGATCTGAAAAGAAGACTTTTTGTAATTAATGGTGGTCTAATCTTTATTGGGAAGATTTGGTCGTT…
TRINITY_DN25017_c0_g2_i1	0.0048688	0.30324	AGTTGCTTCTTTACGGGAAGTAGAGAGAGAAAGTGGGGGAGGATAGAGAGAGATGGAGGGATAGAGAGATGGAGATGGGAGAGAGAGAGAGAGAGGGAGAAGGGGTGTTTGGGTTTTAACTTGCCTGTAGAATTCACCGATCCTTTTGCTCTTTTGGTGTGGATAGTTTGGTTTTTTGGCCGTCAATTCATTGGTTATGCTTTTTTTTTCTAAAAAGTCGGCCACACGTTTGGGTTTGGGAACTGTTTTGTGATTTTTCGGCTAAACTTTCCGGTTTGAAGTGTTGGGGTATGTGTTTATGAAGTATACATTATATAAAATGACCGGTTGATCGTCGGAGATCACTGGAAACTTCCCGATTTTGGCCTCAAGATTTTTTAATCAATCTAAATGCTTAGT…
TRINITY_DN2502_c0_g1_i1	0.00656116	2.64007	TGCATAAACTTGCCCAATATAAAGGAAAGTTCAAAGTTTAAGAAAACATGAACTTGAAACAAATTGTATCATATTAATTTCCCGACCAAGCATAAAAAAAACAGTTTAGCTGAAGTCACTGTTCCAATGAACAAAAGCAGAATACAAATCCAAACTGGAAGTAGAACACCCAAAATACTTCCCTGATTCACTATCATCGAACATCTCGACAAAAATAGCAAGGGCTCTACCATCTTTAACCCTTCAAGGCTTGCTTTTCCTTGGCCTTCTGAATCTTCAACACCTTTTTCACAATCTTTTGCTCTTCCACCAAAAAGGCTCGAATAATCCTTTCCCTGATGGCACCTCCAGACAATACTCCACCATAAGCACGATTAACTGTCCTCCGATTTCTTGGCA…
TRINITY_DN25056_c0_g1_i1	0.0269737	0.321278	AAATCTTTTTGTTCATATGATTTCCATTTTTGCTTTGTCTTGTTTCCATCTTAACCAATGAACCTCTCTATATTTTATCGCCTACGCCTGCATTCTTCAGCCTTTGTTCTATTACAAAATGGCAGCTCACTTCCCGCACCACCATTGTCAAAACAGCGGCCACAGCCCTACCACCGCCGCCTCCGCCTGCTGCTGCTGCTGCAGCTGCAGCTGCTGCCACCACCTTTCTCCATCACCACCACCACTACTCTCAGTGGACCAACTTCTCCAATCTCTTGTCTCTCTCCTCCAACAACAGCAGCAACATCCTCGTCTCTGTCCCTGTTCTCCTTACCCCAGCCAACCCCTTACTCACCACCACCCAAATCATCAACAAGGTCAGAACTTTCGATCACAAAA…
TRINITY_DN25061_c0_g1_i1	0.0301762	3.29814	GCATAGAGCTTGCTTAGCCATGTGGATATCAGTTTGCAGCCTTCTCTCCCACAGGCCCCTGTAGATTGATTGTGAAGTACTTGATGATAAGCCATCTCTAGAACGACCTTCAAGGCCTCTTTGAAGTCTTTTGAGCTTCTTCTTCAGGTGGGTGTTCCAGTAGTTCTTTATGTCATTATCTGTTCTCTGAGGGAGATAGGAAGCCATGGCAGCCCATCTGTTGCCTAAAAGGGCTTGGAGGTGGATTATCATCTTTTCCTCTTCCTCGGTAAAACTACCCCGTTTGATTCCTGGCCTCAGGTAATTAGTCCACCTAAGCCTGCAACTTTTACTGCACCTTAGCAACCCTGTATTGGTAGGCACAGCCCTCCAATTCCCAGGACCATGTTCTTGAATGTA…
TRINITY_DN25070_c0_g1_i1	0.0266204	0	GTGTTCTGTGATTTCATCTCTCTCTATTTCAGCTACTTCTTCCCATCCCCATTCTCTCTCTCTCTAATTTATGTTCTTTCTCTCAACCTATGTGTAAGACACCCATCTAAGAGTTGGCTATGTCAAAACTCTTCTATTGTTTGTTATCATTCTCTCATTTCTCCATTAAACTCCTTCCTGTATGCTGAATGACATCTTCCTATCAAGAAAGCTCCTCAATAAAAAGATCCCGTGGCTGTACTGTTCATTAAATCTGTCTTTACTTTGTCTGGTCCACCTTCAGTCAGATAGAATTTGCTATATGAAAATAAATTTTCATACAGGAAAATACAACACAAAGCTAATGAATTTACATGAA
TRINITY_DN25079_c0_g2_i1	0.00144533	0.251973	GTGTACTTAAATCCAAGCATAAGGCCAGAAAAAGGGAGTCATTCCGCAAACAACCGCTCATTTATTTTCAGAAGAGGCTCAAAGACAGACTTTGAATCAAGACTAAAACTTAAGGGGAGCAAAAACAGCAGCTTTGGAAGCAAAATATTTGATTACAAAACAACTGTTCCGCTTATTTGTAATGAGGTTCTCATGTTGTCCGTTTCCTTTCTTCTTCTCGCATTATTGCTCTGACATAAATTTCATAGCAACAGCCAGCCACAACAGCAATCGTCAGAACATCTCCAACTCTTTTGAGTGTTCTCACACTCTTCTTATGCGATTTGAATCGCTTAAGTGCTGGATCTTCTGCCAAGAGAGCTTTCTCGCGAAGCCCTGGCTCGACGTGAAACCCACGAC…
TRINITY_DN25095_c0_g1_i1	4.62441e-06	0.00342466	GTTGTTGCTGTCGTTGAGGTTGATTTGGAGGTTCCTGGCGCTTGGTCGCCGGTCTTGGAGCTTGAACGCTAGTCGTTTGGGACCTGGGGCGGTGGTGGGTCGAGTTGGGTGGGTTATGGGGAGCTTTTGAGTTGATGGGTCCTCAGGTGCTCCGGTGAGTTTTTGGACTATGGTGCGGAAGGTTGATGGGTCGGCTTGGACAAAGGTGGTGTTGGGACAGCTCGAATCGATTCCATATGTAAGTGTGGTGGTGGTGGTGGCAGCCACGGCGATTGCGACGGCGGTGGTATTGATGTTATCACAAGTGGAAGAAGCCATGAGAGAGAGATTAATTGGTTACACCTGAACACAAAATCTTGAGATGTCTTTCTTTGTTTTGGCTTCTTGAGAGGGGCAGATG
TRINITY_DN25102_c0_g1_i1	8.30008e-09	25.0698	GGAGGTTTTCTCGCCAAAGCTGTTCGTGCACACACTTTCCTTTCTGGGTTTTATTAGAAGTCTAATAATCTGCCTTTTTAACCATCTGGGTCTTTCCGATTTCGTTGAAATCGACAATCTTTGGCACGAGAATCCGACCCGAATGTACGGTCGCCCATCTGTCACCGCCGACCTGATCCGGGATTTTCTACCCGTCATCAAGTTCGAGGATTTAGCAGCCGGCACCGGCGAAGGAAGCGAAGAGTTGCCGGAGGTTTGTGCAGTTTGCCTGTGTGAGTTTGCAGGAGAGGCAGAGATCAGGTGGTTGAAGAACTGTAAGCATTTTTTCCACCGAGCATGTCTGGACCGTTGGATG
TRINITY_DN25109_c0_g1_i1	1.95754e-64	999	ATTTGTGCTTTAAGGTTCTTGTCCAACTAACCAACTTCAACGGTTTTAACCAAGTGGGATTTTTCTCCATAAATTAGTTTAGAGTTGCTTATAAATTTGGGGTTGTGTAGAAAATGACCAAAGCCGGAGAATTAGAGGTTGTTTTCCGCCACCTGTTCCAGAACGGTGACGGGAAAATTTCTCCGTCCGAGCTAAGCCATCGGCTGGGTTTCACCGGAAGGGAGGTGTGCATGAACGAGGCGGAAATGGCTGTGGCGTTGTTTGACTCCGACGGCGACGGCCTGCTGGGATTGGAGGATCTTGCTGAGCTGATGGAGGCTGGAGGGGAAGAAGAGAAGTTGCTGGATTTAAGAGAGGCTTTTGAATTTTATGACGTGGACAATTGTGGGTTCATCACTC…
TRINITY_DN25119_c0_g2_i1	0.017919	0.393959	ATCAAGTTTGTGTGCACAGAGAAATAACAAAAAAAGGAAAGAAAACCAAAACCCTAGCGCTCTCTCATATCGACCAACTTATCGAAACAAAAGCATTCGGCATCCCGAGAGCTGCTTCACAACGGCGATGGCGAGGAGAGGTGAAGTTTTAAACATCGGAGGTAAGGGCTCGTCCCTCTCTTCTTCTTCCGTCTACGCCGCGGCCGCTGGCATGGCCCAGGTGCGCATTGACTCGTCCGCACTCGATCGACTCTCCGACCAAAACCAAAAAGTAGACCCTAAGTCGCTCAGACAGTCTCAAATCGCATTGCTTAAAATCCTAAGCCCACTCGAACTGCGTGCATCTCTAACAATTCTCCTCAACAATCTTCTCCACTCCTCCAATTCCGCTGCCATAGC…
TRINITY_DN25145_c0_g1_i1	0.000772096	4.47458	TCTGCAGTCTTGGTGTTTCAGAGAATCCGATCCCTCCAGCACCGAATCTCACCACCACCTCCCGTCGCCGACAATGCTCCACCTCGCTTCGAAGAGAATTATCGGGCAGGCCGCGCCGCCGCGCTCCGCCCTAGTCCTCGCGCGACTCTACCACGAGAACGTGATCGAGCACTTCAACAACCCACGCAACGTTGGCTCCTTAGACAAGAACGACCCCAGCGTCGGCACCGGCCTGGTCGGGGCCCCCGCCTGCGGTGACGTCATGAAGCTCCAAATCAAGGTCGACGAGAAGACCGGCGAGATCGTCGACGCTCGCTTCAAGACCTTCGGTTGTGGCTCTGCTATCGCTTCCTCTTCTGTCGCTTCTGAATGGGTGAAAGGAAAACAAATGGAAGAAGT…
TRINITY_DN25147_c0_g1_i1	1.97348e-09	5.70194	GATTCCTGTGAACTCTTTCTTTCTCCCCTTTATTTATTTATTTATTTTTTCTTCTTTTCCCAATGATGTGTAGTCATGTTTCTTTTTTTTTAATTCTCTTGGTCAGGGGTGGGGGACTTAATACAAAATAAAAGAATGTAAATCGATTCAATCCATGGACTCCACGTCTGCCACTCCATACAGCCAGCAAGACTGCAGCAACACTAACTCAACGAGTGCTGGTTCATTAGTTTGACTTAGAAGTAGCATCTGATGGGGAAGCTTCGACAGTGGATTTACCATTTCTATAGATGAGGTTGCTTAAACGGCCATTGAATTCCACCCCATAGACATGGCCCATCTTGGCTCGCTTAGTCTCCAAGTATCTCTTGTTCTCTGTAGTAATAGAAGTCAGCAGTG…
TRINITY_DN25159_c0_g1_i1	0.00195895	3.55088	CTATCCGACGCCTCCACCTGCGATGCCGTTGCCGGCGCCTTACGATCACCGTCACCGCGTGGACCCCAGTCATTGGGTTGGCGATAGATATCCACGTGGACCCATGATGCCACCGCCGCCTTACGTGGAGCACCAGAGTGCGACTAAGATAATAAACGATGTCAATTTAAAGAAGGAAACTTTAAGGCTCGAAAAGGACGAGGAAAACCTGGGCAAGTTTCTCGTGGCCTTTACGTTTGATGCCAATGTTGCAGGAAGCATTACAGTTATTTTCTTTGCAAAGGAAGGTGAGGACTGTGTCCTGACACCAACGAAGGAAAATCTTCTACCACCAGTGACAGTTAATTTTCAACGAGGATTAGGACAGAAGTTCAGGCAACCTTCAGGTTCGGGGATTGA…
TRINITY_DN25165_c0_g2_i1	0.0436261	0.0755814	CAGCCATGGCTGAACATCCATAAATTGTATCTGCATCCGCTGAAGGACAACAAATCAAGGAATTTGTTTGTTTCCCCAAGTCAGCATCCCAAACATGAACAAAAACATCATCAGGCCCTGCTGTAACTATTTTGTATGGATCCATGTGCGTTTTCGTCACTGGACCTGTATGTCCTTCCAACTCGGCTAGTGGTTCTGGTCTTGGTGTGTCCTGATTCCTCCTAATATCCCAAAGCATGGCTCTGCCAAATTAAAGTGAAAAATAACTAAAAAGGATATCACAGAGTTACTAAGCAGAAATAATTGGTTCTATAGCATATAATAAGTTGAGCCTTTGCACACATCTGTTGGTTGGGCATTTGCAAACTGTTTGGTTGGATCAGTTTGTTTTCCTGCTTC…
TRINITY_DN25174_c0_g1_i1	3.01444e-07	0.111516	TGCAATTGAGAATGATTTTATTCAACTGTAGCTCAAAAGAATGAACTAACTTATCACTAATCGTTTTACAAGGTTAATTTTTGATGCATCACCTCCAATTTCTTCAAATACAACCAACAAATTTTGAGTCGGTTTCAACCATGACCTAGGAACATGGTACCATCTTTGAGTTGGTTGGTCACAACCAAATTGGCATGTTGCTGGCCGGTATGTGGCAGAATATCTACAGGCTGTGCAATTGCCCTTGGCATTAAGAGTCCAATATCTTCCAATGCTTTGTCCATTGATCCAAACTTGACCCTTCACCATGCCAGCCATGTCCAAAGCCAAGGGGTCATCTCCTGTTGGTGCGTCAAAATAGGCCTTGTACCACGTCAAGGGTGGTTGGTTCTCTGCCAA…
TRINITY_DN25179_c0_g1_i1	0.018168	0.379987	AAGCCGTCCAAATGCCTTATCTAAGCTCTTCTCGAAGTATACTCGTCACTGTCTCCACCGCACCTTGCCGTTGGCCGCAGCCGCGCGCTTCCACCGTCCGCCCGTCAGTGGCTCTATCACCAGAAATGTTGGATTGAAATCTGAAAAGGGGGGTTTTCGAAGAAACAAAAAATAGGGGGAAGAGGTAGCAAAAGGGGATGCAAGCAGCTTCTTTAGTGCTTTGTTTTTCCACACTTCCAGCCGCCTCCTGTCACCTGGTTGCTGCTCCAGTCAGAAACCGATGTCATGGGATAGTCTCGACTCCCTCCCCTATGCAACTGCCCTTCAAATCTCTCTGTAAACCATGCATGTCTACTAAGACAAATGTTGAAACTGTGGAGAGTGATTCAGAGTTTGTTG…
TRINITY_DN25188_c0_g1_i1	0.0423253	0.338475	GATTGGATTGAAAATAGTCTCCCATTAGTTACCAAAATGCAAACACGCTCAAGCCCATTTCCTAGCGGAATGAGAAAAAAAAAAAGCATCATTTTTTACTTCTTTGCTTCTCAACTTGTTCAAAATTTGATAGTTGTCAAGGCAGAACATTGAAGCAAAGCAAAGTGAAAAAGCAAAAACAAGAGAGAGATAGATACATGCCTTGAGTTTCAAGCTTTCACGCTAAACTTAGGCTTTCTTTCTCTTTAGAGACAATCTGTTTCACTCAATTTTGGGGGTGTGCCCACAAAAGTTGGAAGAGATCCTCTTTCCTAATTAAGGAAAGAGAAAAGAGAAGAAGAAGAACAAGAAGAAGACCACCAAGAAAAAAGAAGACGTCCTAGAGGAGGAGGAGGAGGA…
TRINITY_DN25192_c0_g2_i1	0.0192504	2.08949	GACTCTGAAAAGTTTGGGTTTTTTAGTTTTGTATGTTTAATTTTGGTTTCTTGGTTGTAAAAAAATTTGTTTGATTGTGGATCGCAGGCGTTCTTGGTGGGGGGGGTGGTTTGAGCGGAAACTTTGGATATGAATTTTTGTGGGTATCAGCAAAAGAGCGCCATGGCAGCATCGGAGGAGCAGAGGAGGGTCATGACGATGGCTGGGGACTCCGTGATTTGCCCCAAGCCCCGAAGGCTGGGCATCTTAAATCCTTCCCTTAACGACCATATCAGACCTTTGCGTTTACCTCTTTGTCATCAATTGGAGATGGGAGATTCAAGAGATGGGGCTGAGCTTCTTGACTTGTTTCAAACTAAGGGACGCTATGGTGTGGAGAAATCTGGATCTCAGGTGGCA…
TRINITY_DN25195_c0_g2_i1	0.0027699	2.52836	TTTGCGAGAGAGAGAGAGAGAGGGGGGGGGGAAGAAATGGGCGTTGAGACCATAGCTCAAAAGGCTCACGCAATTTTTTTCCCATTCCCTGCTCAAAGCCACATAAAATCGATGCTTAAACTAGCAAAGGTACTTCACCACAAAGGCTTATGCATAACATTTGTAAACATTGAGTTCAACCACAGGCGTTTACTTGAATCCATAGGCCCTAAGGCGCTGGATGGCTTGCCAGACTTTCAGTTCGAATATATTCCAGATGGTCTTCCACATTTCGAAGGAGGCAACATTAGCAAACATTTCCTCTCTATCGTTGAGAACTCTATCCTGAAAGGGGACTTCTTGGCTTCGTTTACTTGCCTAATTTCCAAACTCAATGATACTGCAACCTCCAACGTTCCG…
TRINITY_DN25208_c0_g1_i1	2.7432e-05	134.667	TTGAACAGAGCATTTCGTGGCGCTTCTTGGGCTGATTTTATATGGGAATCGAAATTGCCTGAAAATTATCAGACTATTTTTGCAAAAGTAGTTGGTGGGGATTCGGCCAGGAAGTTGTGTAAGAGAGAGATTTATACCAAGCTTTGTCAAGCCAACACTTTTGATGGCGGTACCAAGAAGGTGTGGCTAGATAAGAGTACAGGTGATGTCTTCTTATCCATCTCTTCCAAGGGATTAGCGATAACAG
TRINITY_DN25210_c0_g1_i1	7.42226e-06	19.1818	GGGCTGTTCACTAAAAGCTATCAGCGCTGTCTTAGATTGAACGGTAATAAGATAAGTCCACGTTCAATCTCTAAGGCGGCTTTCCGTTGATAACGGAATAGTCTTCGTGTCCAAAGGTAAGGCCCTAGCTTATAGAGTTCGCTGTTTTTCCCAGGCCGGAAAAGGGGTTATACTGCTCGCCTTTGTTTGATATATTCATAAAGTACCAATACAAATTACAACTACACCAAAGTAGAAGGGCCACTATAGAAGCTAAAAGTAGCCTATAGTATAGTAGTCGGCCTAACCAAAGCGTCACAACAAGAGAAAATTAGCCTTATGAATGGAATCTTAAGTAGGGGGCTTAGCCCGCCCGCCTACCAATCAAAGAGGCTGAGAGTAAGCGTAAGCTCACCCGTA…
TRINITY_DN25219_c0_g1_i1	0.00321032	999	TTTCTATTCCATCTCATTTCATTCCGGGGTAGGCGGCTAATACTAATCTAATAAGTGAAGTAGTCGTCGTCTGACCAATTGGCTTGGACACCAGACCGCTCGTGCCCGCCCATTCTGTCTCGCCCTAAATGGAATGGCTCTCTTAGTTAGGCTGCGCCCCGACCCGAGTCCCCACGTCCGCTCTTTCTCCGCCCGCAACCCAAGAAGTTGGCAAAGCCAATACAACATTAGTTAGGGCCGTCCCCTTCATTCTATGCTGACCCCGGCCCGGGGCTGGCTTTTTGGAAAGTCCGTTCCCACCGCGCTCACGGTCCGG
TRINITY_DN25219_c1_g1_i1	0.00473556	63.5	AGACTTGGTTGGATGCGGGATCTACTCCACGAGGAGCGGTACGGACGTAGATGATATCATCACGACCTCTCTTTTCGTACCGCTAGGGATGCTTAACGCCACTTCGCCAACTGGCGTTACCCGCGCTTTCGTGTCTCTCAGTGTGGTCAGCACTGGGTGTTTCCGAGCAGCGAAGCTTACACCCATTCGCATTAGTTCATCCAAAGTTCCTTACCCTTATGCACGAATTTTTGAATAAGCCATTTTCTTATCAAGGTTAAGGAGTCAACTGAGCATCTCAGCGGCGGGATTGAATACCCGGATCAAATCAGAGTTCACGCCGCCCGCCCTGAACAAATAGGAGGCGTGGGCCACAGGTCGCACATAAGCCGCCGGGTCGCACGACAGAAA
TRINITY_DN25221_c0_g1_i1	0.0401365	2.5705	GTCCTGCTCCCGCTGCAACATTCCAGTTTTTTTTTTTTTTTTTTCTTTCTGCAACTCTACGACTGAACCGAAAGAATGGCAGAGGAGAAGATATTCCAAGTTCCAAGAGTGAAACTGGGCAGCCAAGGACTTGAGGTCTCAAAGTTGGGGTTTGGATGCATGGGTCTAACTGGAATTTACAATCCTCCCGTCTCTGATGAGGATGGAATTTCAATGTTGAAGGATGCCTTCAATAAAGGAATCACATTTTTCGATACTGCAGATGTATATGGAGCTCATGCTAATGAGATTCTGGTTGGAAAGGCCTTGAAGCAGTTACCAAGAGAAAAAATTCAATTAGCTACTAAGTTTGGTATTGTCAAAATCGAGCTTCATCATACTATAGTGAAGGGTACACCT…
TRINITY_DN25224_c0_g1_i1	0.00401074	0.331181	TGAATGTAACTGTAAAAAAAAATTAATAAAAATAAAATGAAAAAAGAGAAAGGCATTCATTAAAGGAAGCAAGCAAGCAAGCAGGCATATGCCTTGCTCTTCTAATGCAATTGTCCTTTACCTCTTCCTCCAAAGTCATCGCATATATCTTCTTTGACATTAACCCAAATAAAAGTATTTTGCTTTTTGGTAAACTGTTTCCTGAATCTTGAAATCAGCCCAGCTCTAGAGAACTTTACTTTTGTTTTACTCTTTCGTTTTCTTTCTTCTTCAATCTTTTGAGTCTCTATAGATTGTTGGAGGAAGATAATGGAGCTTGCACAGGAGCTGTTGGTGACGGGCGTTGTTGCTGTTCTAGTCTCTTTTCTTATAGCCAAGCTTGTTTCCATGGTTATGTCT…
TRINITY_DN25224_c0_g2_i1	0.0169588	0.348849	TGAATGTAACTGTAAAAAAAAATTAATAAAAATAAAATGAAAAAAGAGAAAGGCATTCATTAAAGGAAGCAAGCAAGCAAGCAGGCATATGCCTTGCTCTTCTAATGCAATTGTCCTTTACCTCTTCCTCCAAAGTCATCGCATATATCTTCTTTGACATTAACCCAAATAAAAGTATTTTGCTTTTTGGTAAACTGTTTCCTGAATCTTGAAATCAGCCCAGCTCTAGAGAACTTTACTTTTGTTTTACTCTTTCGTTTTCTTTCTTCTTCAATCTTTTGAGTCTCTATAGATTGTTGGAGGAAGATAATGGAGCTTGCACAGGAGCTGTTGGTGACGGGCGTTGTTGCTGTTCTAGTCTCTTTTCTTATAGCCAAGCTTGTTTCCATGGTTATGTCT…
TRINITY_DN25227_c0_g2_i1	0.00244899	0.253886	TCTCAAGGCATGTTAACCAAAAATACAGAAAACCAGAGCTGAGGGGCTAAATATGCTCATGATTATGCTCAAACTTGTTATCAACGACAATGTTGTACCATCATTAATGACAGAGGATGTTCTAAACACAAGCTCGACAAAGAGGTCACCATGGACCAACCAAATTTATGGCAGGACGTGAAACTGCAAGGAAACTTTAACCAGGGAGTTTTTTCCTGAATGGAGCCGGAGTTCATAATGAAGCACTCGAAAGGGGAACTCCTACCAATTAGTTATTGCCTACTCTTTCTTGGTGAAATGCCGGACTGCAAATGCTAGACCCAAGATTACAAGGGGCACTAGAAACTGCAAGATCTTAATCACAAATTCAGGGGTTTTATCCTGGTTGTAAGTTGCTTG…
TRINITY_DN25231_c0_g1_i1	3.09397e-08	3.69734	TCTTAGTAGCAGTTGGAAAGAAGAACTTTGATATCCCTTTCAATTTATATTGAATCAACCTATCATCTCAACTTGTGTGAAACTGTACTTACTACCATATGGGTGGGGTCCAGTTTCTTCCAAAACGTGTTGTGCCGGTGAGTGCATACTAACTATTCTTTGTGTTTTTTTCTTGTTTTAGACATACATATACCGGTCGAGACGAACGAGAAGATTGCTCGCCCGTGGAGGCTTTGAAAGCGGTTTGTTGACCCGACAGAGATGATCGAACAGCTCATGATCAGTCTGCGCAAGGGCAGAATAGCAGATTGGCTTGTCTTGCCTCTCTCTTCCGGGGACTCCTAGGGCTGGCCTTGTCTCGCTTTTCTCGTCGAGTAGTGATTATCCCGGAATGAAGAT…
TRINITY_DN25238_c0_g1_i1	7.98426e-10	12.0805	CTGGAGAACTCGATTGGCGACGTTTCATGGCTTTTGCGGGTATCGGCACCCGCCGACGATCGCGACCATGGGTACTTGGGGTTGCCTCCCATAGCCGCTAACGAGCCAATCCTCTGTCTCATATGGGAGCAGATTGCGATCCTCTATACTGGGTCGCTTGACGATAGATCTGATGCTGCAGCTTCGCTTGTGTCGCTTGCGAGAGACAATGATCGGTACGGGAAGCTGATAATCGAGGAGGGTGGGGTCCAGCCGCTGCTGAAATTGGTCAAAGAAGGGAAGATGGAAGGTCAAGAGAATGCAGCGAGAGCAATTGGGCTATTGGGTCGCGACCCAGAAAGCGTGGAATATATGATTCTTGCAGGGGTTTGTTCGGTGTTTGCAAAAATACTCAAAGAA…
TRINITY_DN25261_c0_g1_i1	0.0051755	2.38823	GCTCTCAAGATATATTGGTGATAGAATGCGGCAATTGCAGCACCAATGAAAGGTCCAACCCAGAAAATCCAGTGGTCATCCCAAGCCTTGTCTTGATTGTAGATAACTGCAGCTCCAAAGCTTCTAGCCGGGTTGATGCCCGTGCCGGTGACCGGAATGGTGGCCAAGTGAACCAAGAAAACGGCGAATCCGATTGGAAGTGGAGCCAACACAGGAACATGGGAGTCCCTTGCACTTCTCTTGGGATCAGTGGCAGAGAAAACAGTGTAGACGAGAACGAAAGTACCGATGATCTCAGCCCCCAGTCCAGTGCCCTTGCTGTACCCATCAGCGAGCTTATTGGCTCCTCCACCATACCCATTGTAATAAGCCTTTTGGAATGCCTTGACGAGCCCACAC…
TRINITY_DN25270_c1_g1_i1	0.00868379	2.77863	TCTCTCTCTCCTCTGCCGCTCTTTCTTGAAGAAGAGAAAGAGATTGGAAAAAAAAAAAACAGAGAGAAAATCAGTAACGGAAATTATCCGTTCTTTAAAAAGCAAAATAATAATAAATAAAAATGGGGAGGGTTTTCGTTGACTCGGCGGCTGCTGGGGAGACGGCATTTCAGGCCTCGTCGCCGGCCGGTCATTGGAGAGACCCCAACGCAACAGCTTCTCTCGAAGCCGTTGATCTCGTGGACCAGAGTGTCAGCGCCACCTCTCAGGCCACCACGTGGGAGGATGTGGCTGGGTTGGAGGACCAGCAGCGCCGCCGCCTCCAGCGGCTGCAAGCGAAAGGCGTGCTGTGGAAGCATCCGGAGGATGAGAAGGACTCCCCGTCGCAAAGGTCGGTTG…
TRINITY_DN25286_c0_g12_i1	0.000122594	0.268923	GTGCTCAATAAATCCTCCATACATTTTTCACGACAGGCCTTTTCAGTAGATTCTGCAAAGTTGTTAAAGGCAGAAGCAACACGCCTGAGGAAAACATCATGACCACTTAGGTATTCACCATCCTTCCGAAGAAGATAGAGAGAGATAGGAAGTAATCTCTTCAAAATGTGCAAGAGTCTAGAACCAAGCTGATGAAGAAAAGGCTCAAATGTGTCTCGGGCCTTTGCAACAGCTATTACACATGCTGTCCTAGAGTAATTAGTTCCATCATGGATATCTTCAACTCCACATGCATTAACAATTTCCTCACGAGTAATTGGTGGGCATTTAATTCCCCCAACAACAAAACGAAATTCTGCCATGGCACGATGATATTGTGCGCCTCCATAAAGACGCATC…
TRINITY_DN25286_c0_g2_i1	0.0011622	0.252846	AAAAAAACTGGGTGTTCTTGATATCAGTCGGAATAAACTAAACGGGAGCATTCCGCTGGAAATTGGAGGAGCTTATTCTTTGAATGAACTGAGACTGGAGAACAACTTACTGTCAGGGCAGATTCCTGGCTCCATTGAGAAGTGTTCTTCATTAACAAATCTCGTTCTATCTCACAACAACTTGTCCGGATCAATTCCTGCAGCATTAGGAAATCTTACGAGCCTAAAAGATGTGGACTTGTCTTTTAATAGCCTCAATGGCAGCTTGCCCAAGCAGTTGAGCAATCTTCCCAATCTCTTCTCGTTCAATATCTCGCATAACCATTTGCAAGGTGAATTACCTGCTGGAGGTTTCTTCAACACTATATCACCTTCCTCTCTCTCTGGCAATCCATCCCT…
TRINITY_DN25296_c1_g1_i1	0.0219261	41.6667	GAGCAGAGTGAATAGTCCCAATAGGAGATTGAACGTTGAAACGCGGAGGAGAGCAAGTAATGATTGGGCGGAGCAGAGAAAAGCGTCTCCGGTTCAATCTCCTAAGGTTAGTACAAGGAGTACTGGACCGGATCATTACACAAACCGGTCACCTAGAAACAGGAAACTGACGGTTGAGAAGGTGTTTGTCCCCACAGAGGAGGAATCTTCCACAATTTCTGAGATCAGTAACAACAGCACTTCTCAGGCCGACGCAGAGAGGTCGAAGGCGGAGGGTTGCAAGGAAGGTATAAATCTACTAGAAAGGTGTGATA
TRINITY_DN25300_c0_g2_i1	4.60333e-22	18.1152	GCTGTCTTCCCTTCTGTCTTTCTCTCTCTGTCTCGATCACTTCTTCCCCCTCTTGGCTGGGGCCTTCTTCGCCGTTGCTCTTACGGTCTTAGGCTTCACACTCTTAGCCGGAGCCTTCTTCGCGCTCTTAGAAGCAACCTTTGAAGTCGCTGCCTTCTTAGGGGCAGCCTTGGGAGCCGCCGTTTTCTTCCCGGGTGACGTTCTTGTAGACGTCCTCGCCGCCTTAGCAGGCCTCTCCTCGGCCTTCGACTTAGCTGGAGCAGCTTTGGTCTTTGTTCCGGCCTTCGACTTTGCGGGAGCCGCTTTTGCCTTGGGCTTGGCAGCAGACTTAGGCTTTGTGGCAGCCTTCGGCTTCGGTTTAGGCTTAGCGGCAGCCTTGGTCTTGGCGGCTGTCTTGGT…
TRINITY_DN25310_c0_g1_i1	8.93574e-49	86.2435	ATTCCTCTCTCAAACCCTTATATAACTTTAAAAAGAAAAAAGAGAGAAAGAAAGAAAATGAAGGGCGTTCGCTTTGCATTGTACATGATGTTGGTGATGGTTTTAATTCAAGCTCACGTCTCTCAAGCAGCGACATGTAACCCATCGCTGTTGAGACCATGCTTAGAGGCGTTCTCCTCGCCGTCGCCGCCATCTGGCCTTTGCTGCAGCAGGTTGAACCAGCAGAAGCCCTGTTTTTGCGGTTACATCAAGGACCCTAACTTCAAAGGTTATATTTCGTCTCCTGGTGCTAAGAAGGTTATTGCTGCTTGCAAAGTCCCCCTGCCCAAGTGCTAAATCTATGTACGTGTGTCGAACAATAAACGAGAATGGTAGGGTGATAAGAGATTGGTAGATGAG…
TRINITY_DN25318_c0_g1_i1	5.89461e-23	0.041001	TGGAGGTACGGTGTTATATTATTGGTAAATGAAAGCTTTTACAGTCACACATAGACATTTTTATGCCCAAATTACAGTAGATGCTTGACTTGACAGTAATAAGAATATTGTGCTCTACTTACTATTCAAAATATACAATTTTGAAGACACGGGAGTAATTATAACCACAGTTTATTACAGTAGAAAAGTATTCATGTGTCAATAAGTTGAAGGCTCCCCTTGTGTCCTATTAGTGAGAGAACAGTGGCTTCAATATGCTTTGAGCTTAGTCCCGCCTCTTCAATTTGGTCTTTCTGAGACCCATGATCGATGTATCTGTCAGGGAGCATCATAGGCCTCCACTTGAGACTGCCATCTAGCAATCCGTTTAAGGCCATGTAATTGGAAACGTGAGAGCTA…
TRINITY_DN25322_c0_g2_i1	9.21153e-07	0.218489	GGGACACGAACACTTTCATTATTCCTTGGTCGTCGTCAGGAGGGCAACGGAAGTGAGAAAACTGAAAAAAAAAAAACAAATAAAAAAACAGAGATCAAAGAAAGGAAGAGTTGGAAGGTCCCAGACTGCCGGCGACTGCTCTTCTCTCTTTCTATGCACTCTCGACAATCTTCGCAATGATTTCCGGCAAATAAGGACACCTCCCAGCTCCAGTCTCCTCTCTGGACTAAAACCTCCAAAACTGCTCCAATAAAAATGAAGAGGAAAAAATGGTCAGAGCTTGAAGAGCAGACCCTCTTAACCAAGTACTCTGAGCTCATGTCCTCAGGAACTCTTTCTAAGCTCAAAACTCGAGAGAAAAAATTCCAACCCATTGCTGACCATGTTAATGCTGTCCAC…
TRINITY_DN25334_c0_g1_i1	0.000669845	2.35732	CGTACAAGAAAGCAAGAAACTGTCTTTCTAAAATTAATCCTGGGAAAAGTAGACCTTGCTGTCCGTTGATAACGTTAAGCTCCCATCAACATCAATTTCCACAATCACCTAGCGCTAAAGTTGACCAACATTAGAAATACAGCTTCTTGCCATGTCAAAGCAAGAACTATGGTTATAATTAACACACAGGCAAAAGCTAAGATTAAAACAGTTAGTGATTGATTACAGACAAACCAGTTGAGAAGGAAATTTAGATTTTGGTCATCATATCAGTAGTTACCATCTTCAAGAGGTAGTCAACATCTATCGGTAGTAAGCCTGCTGATAAGCTGGTGCAAAACCATTGCCATAGCCTCCATATGCAGGATAACCCAAAGGCACTGCTGGGTAAGATCCGGC…
TRINITY_DN25339_c0_g1_i1	7.19042e-18	9.8097	CATCCTTCACAATATTAAGATATTCGCATTCTTTTAAATTCCTCATCATCTCCTTTAAATCTCTTCTGTGATATATATATCAGAAATTAAAAAGATGGGTCTTTCTTATAAGGAGTTTTCTATGCTTGTGCTGGTGAGTTCAATGCTCGTTTTGGCTGCTTCAGCAAATTTTTATCAAGATTTTGACTTAACATGGGGTGACCATCGTGCAAAGATATTCAATGGAGGCCAGCTTCTTTCTCTGTCCCTAGACAAGGTTTCTGGGTCTGGGTTCCGGTCCAAGAAAGAGTACTTGTTTGGAAGGATTGATATGCAGCTCAAACTTGTTGCTGGCAACTCTGCTGGCACTGTTACTGCCTACTACTTGTCTTCTCAAGGGCCAACACATGATGAGATCGA…
TRINITY_DN25339_c0_g2_i1	0.00711438	3.93814	AAAAAAAAAAAAAAAAACCAAAAAAGTCTACTCTATTAATGCTTGTTTTTGCAAATTTTGACAGTTAAATATTGAATAGTCACTTTCAAACAGAATGAATAGGTCACGAGATATATATTATTATTGCTGTTGGCCTACACGACATAACACATCCTTCATGGATTGGCGTGGAATAGGGATGCATGATTCTTTACAAAAATGAATTAATAAAAATAAACAACTACTTACTCATTTATATTTTTTCTCAAAGTCTTTATACGGTCATCTGATCCCTCTTTGTTTGACAAGGAAAGAGGAATATATATATATTTTTTTTTCTTGCTTCTTCTGTGCTAACGTGCCTATATGAATATTTGCTTAAAATGAGCCACAAATATAGCTAATTTCTGTATTATTGTT…
TRINITY_DN25340_c0_g1_i1	4.50376e-06	0.119601	GGATGATTTGTCTCGACTTCTTTGTACTTTCTTTGCTCCGAGTCCACCATGTACAGAATATAAACCTCATTATTTTGGCCCATAAATTCAAAAAAATTCTTCTGCAGCTCCCTAACTTCTGCTGTCCAACGTAACACATGAGCGTTTCCAGGAGGAGGGCCTCCTTTGCATCCCTCTTCGCCCTCGTCATCTTCTTCTCCTTATTTTTTAGACCCTTGTTTGCTGACGTTGATTTGAGAAAAACGCCCCCTCCGCTGCCAAATGCCGGAGACATTGCCACCTCATCGAACCAGTCCCCGCCACCGCCTCCACCATTCAAACCAGATGGGTCAGCGATCAAGCCAAGCGTGGCCGTGATAGTCGGCGTTTTAACCACCATTTTCTCCCTAACATTTCTTC…
TRINITY_DN25366_c1_g1_i1	6.20066e-06	3.82806	GCAAACAATTCGGATGTTTATCGTTTCCGTGAAGCTCAAAGACGGTCTGATCTAATAGTGGTGAGAACCTGCAAGGAGTTTGAACTCAAATGGTTAGATATTTTGGGGAAACTTCATCAAAAGCCAGTCATTCCGGTCGGTGTACTTGCCCCAACAATCAATGATAATGAAAGTGATGATGGTGGATCGTGGCGGTCAATCAAAGACTGGCTTGACAAGCGAGAAAAGGGTTCGGTTGTTTACATAGCCTTTGGCAGTGAGGCGAAACCGAGTCAAGAAGAACTCAGCGAGATAGCTCTGGGACTAGAGCTATCTGGGTTGCCATTCTTTTGGGTGCTACGGAAGCGCCGTGGCTCAGCGGATACAGAGTTGATCGAGTTACCTGATGGATTTGAGCAA…
TRINITY_DN25381_c1_g1_i1	0.00642012	0.0663043	GTAGACGAAACTGCAGTCATGCCCTGACCAGCCTGACCTACCGACATTTCTACGGAGGACACAGAAGAGAGAAGCGATGGCAAGAAAGTGTCCCAATTGATATATCCTATACTGCACAAACTCTGCAGAGCAAAAAGGAGAAATTCTGCTCGTGGACCATGATTACTACACTGCACAACAAGGGATATCAGCACAGACTCCGTGACTGCACGCACCTGATCCTGGTCCGGAAACTGCCTCTGGAGTTGCTCAAAATCTAAAAGAAATTGTTCATTTGGAGGAGGCAGCTCTCTGTTAAGTGCAAGCACGCGCTTTTGGATCTTGTTCGGGGGTTCGCGGGTTGAATCTTCAAGCTTCTGGCGGTTGCTTCTTCCTAAATAGGTATTAAAGAGATCGAGT…
TRINITY_DN25413_c1_g1_i1	0.00372421	0.0341463	GAGTGATCTTTGGACAAATGGGCTTATTTGTGCCTTTGAATTTGTTCAAGTCCAAAGGAAATTTGTGAACTCAAAATTTACTTCAAAGGAATTGAGTAGACAGATAGAGACTGATACTTTCAAGACAGAGATGCAAGTTAATGGAGTAAGAGGGGCTTCTTACTCCAAATTGGATAGGAACAAGGTATTGGACTCCCCATCCACTAATGAGTTGAGGAATAATCAAACTGATTCTTTTGGTGATGTGAAAGAGAGCCGAACACATCCAGCAGGACAATATCATGATCTAAAAAGGTTTGATGATCGCCATTGGGTACCCATTGGCTGGGATAGAATTTCAGAACTTGTCCAAGCAGTACAAACTGATGCTAGCTGGGCTGCTGACCGGCTCGAATTAAT…
TRINITY_DN25421_c0_g1_i1	4.18485e-10	9.44956	GTAATTGATAGAGAGAGAAAAAGAGAGAGAGAGAGAGAGAGGGGGGGGGAGATAGATGCCAATTGAGGCCATGGTTGAACGAAGGGCACACATAATTGGGCGTTCAAACAAGGTAGGATATGCCAATGGGGCTATGAAGAGGAAGAGATGCAAAAGAAAGATAATGAAATCTGAGTCAACAGCTCCCAGTACACTGCAAGATCTGTATGAGGCAAGTAGAGATGTGTTTAATGGTCCCGGCACCGTTCCTTCTCCACAAGATGTAAAGAGATTGTGCCACATACTTGACAACATGAAGCCAGAAGATGTAGGGCTAAGCAGCAAATTGCCGTTCTTTAATCCTAAAATAGCAGTGAAAGGGAACCCAAGTGTCTCTTACACTACCATATGCAAGTGTGA…
TRINITY_DN25437_c0_g1_i1	0.00666555	5.32895	ACCTGTCTTTTTGTGGACTGTGCCGATCTTCCACTCCAATGGCTGGACATTCTGCTGGGGCATGGCAGCAGTAGGTGGGACCAACATCTGTCTCACTAAGTTTGATGCTTCCAAAGTCTACGGACTGATCAAGAGACACGGGGTCACTCACATGTGCGGTGCACCTGTGGTGCTAAACATGTTAACAAACGCTCCGGACAACAAACCCCTCAAGCATCCGATTCAGCTTCTAACCGCTGCAGCTCCTCCTCCTGCCTCCGTGCTGTCACAGATAGAGTCGCTGGGTTTCGTAGTGAGCCATGCTTATGGATTAACCGAAACCGGAGGACCTGTTGTCAGCTGCATTTGGAAACGCAAATGGAACCTGTTCCCGGCGAGCGAAAGGGCTCGGTTGAAAGC…
TRINITY_DN25457_c0_g2_i1	0.034841	0.331551	GTGAATATACAAGCCCCTATTTTATCGCAAAACATTTGAAGCGTTTTGCCATCTACACAAATCCGATCATGCAACTAATTGTGCCTCATCATTTTCAGGTATTATAATGTCAAGCCTCATCATGGGCTTGTATTTCTCGGGGACCTGTGCACCAGCTTGCATGCACATTTCGACCACGGCTGGAGCCTTGCCGTAGAACTTCTTGAGTGCATTCTTCAAAGCGGGCCCCTTGGGATTTCTAACATGCCACACGTGGTTAGGTGGGAAAACTTCATCATTTGTAGCATCCTGCCAACCATGCTTTCCATCCCTCCTCTGGTGTTTATATTCCCCACAAAGCTTCACATTGTGACCCCAAGGTCCCACATGAACCTCTGAGCAATATCCACACGCCTTAAC…
TRINITY_DN25475_c0_g1_i1	0.00190131	0.175464	GGGCTGCTCTTGTTGCCTTGATCAAATTCACTTCAGGAAATTCTTCTAAGGCAGCCTTGTTTGTTGATGCAGAAGGTAATCCCCTTGAGAGTCTGTACAAGATACTGTCTTCTTCATCATCTGTAGAGTTGAAGAGAAATGCTGCAGAACTTTGCTTTGTCCTTTTCAGCGATGCAAAATTCAGGGCAAATCCAATTGCCTCTGAGTGCATTAAGCCTCTCATTTCTCTCATGCAATCTGATGCAAGTTCAGATGTGGAGTCTGTGGTTTGTGCTTTTGAGAGATTATTGAATGATGAACAACAGGTAGAACTTGCAGCAGCAGAGACTGTTATCGTGGATGTTCTTGTTGGCAAGATTTCTGGGACAAATCATCGGCTTATAGAGGGAAGCATCTGTG…
TRINITY_DN25480_c0_g1_i1	0.00120211	4.59748	TGATATCTTCCGAATGTTAGAAAAGGGCGGGTAAATCAGCCCGTCATCAAAGTTTTCCTGTTTTACTTGTGCAGCCAAAGCCTCAGAGGCTGCCAAAAGCATGTCATCATGCACGCGAATTGCACCAGAGATGATCAAACCCAAACCAAAGCCAGGGAATACATATGCGTTGTTTGCCTGGCCAGGCACAAAAACTTTCCCATTATATTCAACAGGGTCAAATGGACTTCCACTGGCAAATATAGCACGACCCTGACTCCAGGTATAAGCTTCTTCAGCTGTGCACTCAGATTGTGAGGTAGGATTGGAGAGAGCAAGGATTAGTGGTTTCTTGTTGAAGGATGCCATGGCCTCGATCACCTCCTTTGTGAATGTTTTACCAACTCCAGATGATCCTAT…
TRINITY_DN25481_c0_g1_i2	0.0163224	6.0875	AGGATCATATTTCCAGAATTGAAAATTTGATACATGAATCTGCCAATTTGGAGGGCAACAAGCCATTGCCTTGGGTGTGCATGGATGAAGGAGAAAGCAATGAACTTGCTTTGTTTTTGTCAGGGCCATCAATATTTGGAGACAACACCTCTCAGAAAAATCTCAAGGGGGACAATGAAAAACCACAAGCAATGGAAAAAGCATTAGTCCCTGATTGTCCAAAGAACACTACTCAGTCAATTGAACAGGATTCATTGGAGTCTAGGGGGGAGAAAATTCATGGGCATAGGAGGACAGCCAGTGCTAGTGCTGACATTGCAGCTTGGAAGATAGCAATTTCCGAAGATAGTTACCCAGTGAATTCTTCTAATGGACAGGCTGTCCGACCCCCACGAAAGA…
TRINITY_DN25496_c0_g1_i1	2.42939e-10	76.3768	CTCAAGCATGAAATTGACTAGATTTAAAACTATCTTGGTACACAATTTTCCCATTTCTTCTGCCTTTCCATGGGATATTCAACATTGATTACACATTTTTCTAATATAATTTTGCTTTTTTTTTTTTTTTGAGCTTTTCGTTCCATGATGTCAACCGAACGAACGAAAGCAACGAAGCTACACCAGAGACCCGCCCTTGAGAAACTCGGTGAAGGCCAAGCCGACTAACCCCAACATGGCAAACCTTCCATTCCATAACTCGGCATCAGATGTCATCAACCCTTGCGATTTAGACTCCACGCTGACCCCTTTAAACAGTGGGATCAAGGATGCCATGGAGATCACAAGAGTCGCTCCTAAGAACCATGTGACACCACCGTTGGATATCTGGGTAAACAC…
TRINITY_DN25516_c0_g1_i1	0.0124043	2.75248	TACCAAAAACAAAAACCTATGTGAGCTTTGACATGCCCACCTTTATCGGGCCCCCAATTACCCATCATTGGAGTAAAGCCCATTTCTTTCTCTTCCTCTATAACTAAGGTAGACTAGGGTTTAAGACTGCCTTGCGTGTATCGTGCCCAACTCTTTTGCCGCCACTCTCCTGAGAACACATAGCTATTCGTCATGGCCGAGCAGACGGAGAAGGCTTTTTTGAAGCAACCCAAAGTGTTTCTTTGCTCGAAAAATTCTGGGAAGGGGAAGAGGCCTGGAAAGGGTGGAAACCGCTACTGGAAGAGCGTTGGTCTTGGTTTTAAGACTCCCAGAGAAGCCATTGAGGGAATATACATTGATAAGAAGTGCCCCTTCACTGGAAATGTTTCAATTAGGGGT…
TRINITY_DN25535_c0_g1_i1	0.00420948	0.0914634	AAAGGATAAACTTGGTTGAATTTCCCAACCAAACCAACAAGTAAAACACACAAAGAGAAAAGTTCAACTTGTCATGGATTAAGGAGGATCAATGGGGTGGGGAATCTTCATTGGATATTGGAATTTCTTGGATATGAATTGAAAAAGTTCCAATCTTGATACTTTGAAATTGGTTCTTCCATTTCTCAGAGATTTATTTATTTATTTATTTTGTTCTGTTATCTTTCTGTTTTTGATCTTTTGATAAAGATTCAGGAAATGGAAGATGACTGGTTGTTGATTGTGATCATGGAGTCTTAATACTTGGAGGCAGAGCCAAGAAAGAAAGTTCTAGCAGAGATATAGCTAAAACTGAAGGGGGAATTGGAAAGAAGACAAAGATGAGTGGAAAAGATCCTG…
TRINITY_DN25558_c0_g1_i1	0.00513892	0	ATGAGTGAGAATGGTGTAAGATACTTCACAGATCTGAAGTTTCTGTGTACTTAACTGATGCAAGTCATAAGTTATCTTTCCTTTCCCATCAGTAAAAAGAAATTTAATTCTTTTTGGCAGTTATGGCATAATTCAGGGGATACTTCTTTGCATTGACTGACAAACTAGCGAGGAAACCTAAATTTCAAACAAAGCAAAACTTCTAACTTCAATCATCCAATCTCAATGCACTTGATGAGACCAACCAAATGTTATAACACATTTCCTATAACCTCAACTAAATTACACCAAATCAACAGATTCCCCAAAAATTGAAAAGAAAAAAAGAGCTCAACCTACTGTAATGGCTTAAAATGTGTTTCAATGAAGTTGTTCTCCATGCAGCTCTGTTGCAGTGTC…
TRINITY_DN25566_c0_g1_i1	2.5461e-31	45.3228	ATTCCTTAACTAGCTTCCGAACTCTCTCTCTTTTTAAGGTCGAGCAGAATGGCCAAATCACAAACAACGGAGCTCCCTGTGAAGGCCTCTGGGTGGGCAGCAAGAGACACTTCTGGCATCCTTTCGCCCTTCGACTTCTCAAGAAGGCCCACTGGCGAGCTAGACGTCAGAATTCAGATTTTGTACTGTGGGGTATGCCATTCCGATCTTCACAACATCAGAAATTCATGGGGTCTCACCACATACCCTATTGTTCCTGGGCACGAGATGGCAGGCGTAGTGACGGAAGTTGGAAGCAAGGTGACAAAGTGCAAGGTTGGAGACAGAGTGGGTGTCGGAGTCATAGTTGGTTCGGACCTCACCTGCGAACTTTGCAAAAACAACCTTGAAAATTACTGT…
TRINITY_DN25569_c0_g1_i1	0.000286106	0.238607	TGCCAAAGCAATCTCCTAACAGTGTCGACACTCTCTGTCTCCGTAAATACCCCCCACCAATTCCCCTTCTTCTCTGCTCCGCCTTGTGTCTTTCTCCATCTCTGCATTCATCAACAAAAAGTTGGCAATCATCTGACGTTCATGGTTTCATGATCAGATTGCCGCTTCCGCCTCCTTCTCCTCCTCCTGTATATGATCAGAATCTCGATCCGTGTTCCACCGGATAAAAACCCTTGCATATCTAATTCACCAAACTCCCCATCTGAATTATATTTCATGTCCTTCTTCGAGGATCTGTGGGATTTGTTATATATGGATTATTTTACATCAAAGACGCAAGCTTTATCGGGGTCCTTGTCACAGGCAATTACGGCATCCATGTCTAACTGCGAATCATCG…
TRINITY_DN25569_c0_g2_i1	0.000604267	0.216495	TGCCAAAGCAATCTCCTAACAGTGTCGACACTCTCTGTCTCCGTAAATACCCCCCACCAATTCCCCTTCTTCTCTGCTCCGCCTTGTGTCTTTCTCCATCTCTGCATTCATCAACAAAAAGTTGGCAATCATCTGACGTTCATGGTTTCATGATCAGATTGCCGCTTCCGCCTCCTTCTCCTCCTCCTGTATATGATCAGAATCTCGATCCGTGTTCCACCGGATAAAAACCCTTGCATATCTAATTCACCAAACTCCCCATCTGAATTATATTTCATGTCCTTCTTCGAGGATCTGTGGGATTTGTTATATATGGATTATTTTACATCAAAGACGCAAGCTTTATCGGGGTCCTTGTCACAGGCAATTACGGCATCCATGTCTAACTGCGAATCATCG…
TRINITY_DN2560_c0_g1_i1	7.61112e-05	24.4545	TGACAACCCGCCGCTTCTAAAACGCAGGGAATCTGTCGCTTCGTTTTCGTTCCTCAAAATTTTTGCACTCTTTTAGCAATCGATTTCTTGGCTGTTTGTGGTCAAATCGTATTCCGGACTTTCTGAAGACTTCTGGCAATGGGTGAGCTGCCTTTGCAAAATGTTTCCACTACATTAGCTTTGTCAGCATCAGAACAAAACCAGGGATCAGCAATTGCAGCATCTGCCCAAGTGTCAAAGCCAAAAAAGAAGATCTGCTGTGCCTGTCCTGAAACTAAGAAGCTGAGAGACGAATGCATTGTTGAACATGGTGAAACTGCTTGTGTGAAATGGATTGAGGCTCATCGTATCTGCCTTCGCACAGAAGGGTTTAATGTCTGATATTGATAAGAGATATTT…
TRINITY_DN25608_c0_g2_i1	0.0165636	3.7096	GCGAGGCAAAATCTGCATACTGTCCATCGACGGGGCCGGAATGAGAGGGATTCTTCCCGGAAAGGCTCTGGCGTACCTGGAAAGCGCGCTGAAAACCAAATCCGGCAATCCCGATGCCAGAATCGCCGACTATTTCGACGTGGCGGCTGGTACTGGCATCGGCGGCATCTTCACGGCCATGCTTTTCGGCACGAAAGATCACAGCCGTCCGATTGTGGAAGCTGATGAGACGTGGAGGTTGCTAGCTGACCATGGCAAAAGATTTTACCGCTCTGGTAACGGCGGCGGCTTTATGCGGTTTTTAAAAGGCGGCTCGACCACCGGGACTGTCGGTATAGAAAAAGTCTTGAAGGAGGCGTTCATAGAGAAAGGTCGGGACTTGACTCTCAAAGATACGTT…
TRINITY_DN25621_c0_g2_i1	0.0184995	2.31378	TCTTCGAAGATCACTTGAATTTTTGTTAATTAATTCACTTATTTATTTATAGTTTATATTTTAGTGTTCTTTCTTCTAAAAAAATAAAAAATAAAAAATCTATGTGAGTGTTTTTAGATCGGCCGCTTGGTGGTTGTTTTTGGGAGAAGTGCATGACGAGCGTGTCGGAGCTGTTTTACCAGAGGCGGTCGCGCTTGGGACGGGCGGTTGCCGATGTGGGGCTCGAGCCTTCGATTTCCGAGCGCAATTTTCACCGCGGTAGTCATAATCGTCGACAACATCATAATCATAGTCATCATCAGGAGCATCACGGCCGGCATGATTTCGACGGCTTTGATCGTCTCCGGAGATTGTCTCCTCATGTTCGTGACCACCCATTCCATCGGCTGTCTTCCACAC…
TRINITY_DN25624_c0_g1_i1	0.000651306	0.315053	GGGGAGTATCAATGGATTGGCTCGCAATCTTTTTCTGATCCCCACCATGCAACAATTGGCAAGAAAAATCCACGGAACAACATTTGCTTCTCACATTCCCTGTTCAAGAATACGCGCAACCACATTGCAACTGCTTGTTCTTCTGTTTCTTCTTCTTCCCTTTTCTTTTTTGTATGCAGTGATTTTCATTTTTAACATAAGAAGACCAAGAATACAGCCAGTGAGTGATAAAAGAATTTATTTATTTTTTTTTGGAAAAAAAATGGCGTCTTCAACTTTGTTTTGCAACCCAATCAATCATTCAAGATCTGTTTTTTCAAGAACCCACTTTCCAATTCTAGTTTTTAACAACTCCCCGGTAGGATTCTCTCACTGCAATTACCAGTTCAGAAGCAGGAC…
TRINITY_DN25624_c0_g1_i2	0.000593466	0.311115	GGGGAGTATCAATGGATTGGCTCGCAATCTTTTTCTGATCCCCACCATGCAACAATTGGCAAGAAAAATCCACGGAACAACATTTGCTTCTCACATTCCCTGTTCAAGAATACGCGCAACCACATTGCAACTGCTTGTTCTTCTGTTTCTTCTTCTTCCCTTTTCTTTTTTGTATGCAGTGATTTTCATTTTTAACATAAGAAGACCAAGAATACAGCCAGTGAGTGATAAAAGAATTTATTTATTTTTTTTTGGAAAAAAAATGGCGTCTTCAACTTTGTTTTGCAACCCAATCAATCATTCAAGATCTGTTTTTTCAAGAACCCACTTTCCAATTCTAGTTTTTAACAACTCCCCGGTAGGATTCTCTCACTGCAATTACCAGTTCAGAAGCAGGAC…
TRINITY_DN25643_c0_g1_i1	1.20493e-10	46.0769	GCGGCCTCGACCTTCGCCGCCGAGCCCATTAGCGCCGGCAAGGCGACGAGCCTCTACGAGATTCTCCGAGTCGAGCAGACGGCGTCGCAGACGGAAATCAAGACCGCCTATAGAAGCCTGGCCAAGGTCTACCATCCGGATGCTGCTACCGCACGGGAGGAGGAATCGGACGGCCGAGATTTTATCGAGATCCACAGCGCTTACGAAACTCTATCGGATCCCACGGCCAGGGCGCTCTACGATTTGTCTCTGCCCGCTACCAGTAGTAGTAATTGCTGCCCCTGCCAGAGGAGGTGGAGGAGAAGACCCGTCGGGTTCACGGGCGGTTATCATCCGACGCGGAGATGGGAAACGGACCAGTGCTGGTAGAATAAGCATAAATAAATAAAG
TRINITY_DN25685_c0_g1_i1	1.91429e-05	0.226686	TGATCTTTTTATCTTCCTTCAATCAACACAAACATGCCTACTAAGTGTAGAGAACGAGGCTTAACAAACCAGGGAAAACCACTAGAATTGGCAAATTTCACAGATTTTGCCTTAGCTTAAGGCACCGCTGAAAATGATGTCAGTTAAATGGAGAACATGAATCTGTTTTAAGAGGTTTTTTTAACATGGTCCTACCTCTTGGCTCAGTGGCTACAATTCCTAGATTCTCCTGCTCTTGAATCTTCACATTCAAGTTCTTCCATACTCCACAACCACCTAGCATTTGAATATCAGAATTAAATCACACCCAGCAAAGTTAAACAAAGGGCTAGGTGTCTATGAATGAATATATGTATATCCAATAACCTTCATGTTCTCTTGCGCTTAAGTGTGTTGATA…
TRINITY_DN25685_c0_g1_i3	7.39229e-05	0.25	TGATCTTTTTATCTTCCTTCAATCAACACAAACATGCCTACTAAGTGTAGAGAACGAGGCTTAACAAACCAGGGAAAACCACTAGAATTGGCAAATTTCACAGATTTTGCCTTAGCTTAAGGCACCGCTGAAAATGATGTCAGTTAAATGGAGAACATGAATCTGTTTTAAGAGGTTTTTTTAACATGGTCCTACCTCTTGGCTCAGTGGCTACAATTCCTAGATTCTCCTGCTCTTGAATCTTCACATTCAAGTTCTTCCATACTCCACAACCACCTTCATGTTCTCTTGCGCTTAAGTGTGTTGATATTCTTCAAGATGTAACCGATGACCTCCTTCAATGTGGCTTTCCTTCTTTCTTTGAAGTTCCACAGCTCGGAAATCACATACCTCCCACTT…
TRINITY_DN25686_c0_g1_i1	0.000874789	0.212224	ATCATGCATCTACAAAAACAGCAATCGGACACATAACAATACTTTGGGGCAAAATCATTTCCTCTTAAATTTATTAAAGCAAGACATTTGGAGGCATTGTCCGAAGCGGCCATGTAGACTTCCGTAGTAGTGGCGATTGTCCTCTGCATTACAACTTCAATTTTCTTGGCACCATCTCTGAGTTGAGAATTGGTAGTGACTTATAGTGCCTTCCTCGCCAAGTACTTTACTTTAGTGAAGCATTTAGGCATTGAAGAAGAGCTGGTCCTCAGTATAACTTCAGAATCCCGATCACTCACTCGATGATGATGAGCGACCTATTTGCTGTACTTTTAGGCCAATGGATATATATTGAGAGGATAGTTCATTGATGAGGTGTTTCCCTTTATAATACAGGAT…
TRINITY_DN25686_c0_g1_i2	0.000633282	0.12931	ATCATGCATCTACAAAAACAGCAATCGGACACATAACAATACTTTGGGGCAAAATCATTTCCTCTTAAATTTATTAAAGCAAGACATTTGGAGGCATTGTCCGAAGCGGCCATGTAGACTTCCGTAGTAGTGGCGATTGTCCTCTGCATTACAACTTCAATTTTCTTGGCACCATCTCTGAGTTGAGAATTGGTAGTGACTTATAGTGCCTTCCTCGCCAAGTACTTTACTTTAGTGAAGCATTTAGGCATTGAAGAAGAGCTGGTCCTCAGTATAACTTCAGAATCCCGATCACTCACTCGATGATGATGAGCGACCTATTTGCTGTACTTTTAGGCCAATGGATATATATTGAGAGGATAGTTCATTGATGAGGTGTTTCCCTTTATAATACAGGAT…
TRINITY_DN25696_c0_g1_i2	0.00755514	4.17986	GTATGGGCTATGCTGTGATACGCCATGGCCGTAGTATATACACGGCAGCATCAACACTCCCCCGTCCATCTCCGTCTCCCTCCGTATCACAAAGTCCCTTAAACCCCTTCCCAGCCTCCCCTCCGTTTTACAAAGCCCCTTAAGCCCCTTCCCAACCACCATGACCGTTCACAGCATGTTTCTCTCTTTCTTTGTGGGCCTTTTCCTGCCTTGTGCCGGCATGAGTGCGGTACTACTTGTTTACATTTGCCTCGTGTGGTACCGCACGAATAACAGTCCAGAGATCTCCTCGGCAGCCAAGGCGGTGGTGGAGAAGGGATTGTCACCGTCGGAGCTGCAGAGGCTGCCGAGAATTAGCGGTAAAGAATTGGTGATGGGGACGGAATGTGCGGTGTGCCT…
TRINITY_DN25703_c0_g2_i1	0.00143443	4.32692	TTGTTTTCTGCATTGTTTTGTCATTGCAAAGCCTCTTGATTCTTTGCTGACAGCCGTTTGAGAAACTCATAGGTAGTGATCATTGTTGTTGCAGACATAGACATTGAAGCCCACCTAGGCCCCAAACCTCTGTAACAAGCCAACCAGCCACCTTCCCTTATCAAATTCCTCGCAGTTTGGCCAATAGTCGGTCCACGCTGCTGCCTCCCATTCTCCTCGCCATCCAAGACTTGCATTCTAGTCTTGATTGTATCGAGTGGCATGGTGATCACGGCTGAAACACCACCAGCCATTGCTGCACTAAGTCCCTGGACTGCCATTACCATCTTTGAATCCGGTCTAAATACATTAACCCCACTGTCATTGCCACTCCCATCCCCACCTTTCTTCCAAAAGTAA…
TRINITY_DN25709_c0_g1_i1	0.0056477	0.111748	CAGGCATTTATAGCTGCACCTGGAAATTCACTTATTGTTGCGGATTATGGGCAGCTGGAACTTCGCATTCTTGCACATCTTTCTAACTGTAAGAGCATGCTGGATGCTTTCAAAGCTGGTGGAGATTTCCATTCAAGGACAGCACTGAACATGTATGCTCATATTCAAGATGCCGTGGAAAAAAAGCAAGTGCTTCTTGAATGGTATCGTCAACCTGGTGAAGATAAACCCCCAGTTCCACTATTGAAGGATGCCTTTGGTTCTGAAAGGAGAAAAGCTAAAATGCTTAACTTTTCAATTGCCTATGGAAAGACCCCCATGGGACTTGCCCGAGATTGGAAGGTTTCTGTGGAGGAAGCAGAGGAAACTGTTAACCTCTGGTACAAAGAAAGACAAGAA…
TRINITY_DN25740_c0_g1_i1	0.00105579	0.02	AAACAACAGCGCTGAAAACTAACAGGAACTCATCTGCCTCCTCACTCCCATTCCCAATTCCTTTTTAGCTTCTGAATTCAAGCATTCTATTCTCTCAAGGATGGCAAACAAACTATAAAAAGAAGAAAGAAAGAAAAAAAGAAAAAAAACCCATTTCACTACCTCCATTTTCTTCCCTTTTCAAGAATTGATGAGGCCAAACTCTTGTCAATTTTACCACTTCTGGCATCTAATCAGCTCATTGACAAAAGGACTATCCCAATCCCTTCCACCCCAACAAAATTTATTCCAAGCTTTTATCTTTTATTTTTGGGATTGAATTGATCGGCCATGGGAAGGAGGATTCCATGGGCGGACCATCTATCCGTACATCCAACGGCATTGTCATTATCTCTCCTC…
TRINITY_DN25746_c0_g1_i1	0.00441309	3.15762	ACTGAAGTCCTGTGTCTTTTTAACCAACCCTAAATATTATTTTTATAGCATTTCTCTTTCATTTTTCTCTCGTTCAAAGCCTTGGCCGATGGCTTCGCGCAGACTTTTATCATCTCTTCTCCGATCATCCTCTCACCGATTGGCCTCGAGGTCTTCTCTCCTGAGCTCCACTCCGAAGATCTCGCCGTCGACGTCCGCCACGCGCCGGGCGTCCCCCTACGGCTACCTCCTAACGCGGGCGGCTGAGTACGCGACCTCCGCCGCAGCAACGTCACCTCCAGCTCCACCAGCGAAACCGGAGTCCAAGAAAGGCGGCGGGAAGATCGTCGATGAGTTCACCGGGGAGGGTGCGATCGGGCAGATCTGTCAGGTGATTGGTGCCGTCGTGGATGTGAGATT…
TRINITY_DN25751_c1_g1_i1	0.024171	2.46256	TCTCTGCATTATCATCAAATTACCGTTCGGTTACAACTCAAATTTACACGGGGATCTAAAATAAACAGTTTGTACGCATTACCACTTTTAACTACCGAACAATAAGATCACTTATTACAATTTTGAATACCACATCATTATTCCAGTCCACAATTTGAAGCTTTTGATATCAGCAACACAAATTGGCAGAGGAAGAAGGGGTTTCACTGGCCTTGCCAGGAAGTGGATCCCATGTCATCCCTTCTGTACTGCAATGACTGCTTGAAATGCCATTGAAAGGGCTTGGATTATACCCTGCAACAGCAGCAGCAATTGCTGACTGTGCTGCCAGCCTTTCCCTGTCTGCCAGTATCTTAAGACGGTGTCTCTCAGCTCTTGAGCCAATTACCTGCCCTATGA…
TRINITY_DN25762_c0_g1_i1	0.0235182	2.04596	GTCTCTGTATGTTTTTTTGATCTCTTCGGCAAGCTGACTCAGCTGAACTGAATTGGAGTTCCATGAGGCCGATAAGGCTCCCGGAGCCGCCCAGCGCCAACATGGGCGTCCCGGAGATATTCGAGGGCGGTACTTACGGCGTCGTCCGGCGTGCTGTCGTCATCGGAAACGGCTCTCCTGCTTCCGAGAACCAGAGCCTCGGCTTGGTTCGCGCTCTCGGCCTCTCCGATAAGCACGTCTTATATAGGGTTACAAGACCTAGAGGAGGAATAAACGAGTGGCTCCACTGGATGCCGGTGTATCTTCACAAATTTGTATATTGTGTTGTTAGGCAGATATGTAGTTACTCACGGATAATGATTGCCGGAAGAGGGAAGAAGCCTGCGGCTTCGCCTTACG…
TRINITY_DN25763_c0_g1_i1	0.000650337	10.8406	GCTTTTTTTTTAATTCAAACTCCAAACAAATGAACTCCTCGCCACGATTATTCACGATCACGGATCCACACACACACACACAAACAACACGTGCACAGGCAGTTGCCTAGCCATTCACCACGGCACATTGCTTCCTGATCTCGCCGGCCGTGCCGGTTTTAACGTTGACTCGACCCATTTTCTCCATGGACGTGGCAAATTCGGCGAAGAAATTCTTCACTGAACCGGAGAGGAGTTGGTTGATGTAGGACAGGGTGGCGGAGTTTGTGGTCAAGGCAGCATCGGACTGGAAAAGACCCCGTCTCTTGAGCAAAAGCTTGTAGTAGCTAAGATCGAAAGTCCTGAAACTTCCGGGGTCCATCTCAACAATAGTAGTATTGTCACTGAGACTCCTGCACT…
TRINITY_DN25769_c0_g1_i1	1.74157e-08	30.5625	GTCGAAAGTGATTCCAAGGGCAACAGACGAAAGCCTTTCGCCACCCAACGAGCCTATTTCTACTGGGTCACTCGCGAGCAAGGCTCATTCGAGTGGTTCAGGGGTGTAATGAATGAAGTTGCGGAATATGACCAGGACAAAGTCATTGAGCTTCACAATTATTGCACGAGTGTTTATGAAGAAGGAGACGCTAGATCGGCTCTTATTGCCATGCTCCAATCCCTCCAACACGCCAAAAATGGCGTGGACATAGTCTCAGAAACCCGAGTTAGAACGCATTTTGCTAGACCCAATTGGCGAAAAGTTTTTAAGCGCG
TRINITY_DN25769_c1_g1_i1	3.18192e-11	18.8532	GCCCTTGGAATCACTTTCGACCCCACCTTCTTCCAAATCTTTTTGATGCTTAATGTTATTAAGAACGTCCTTCACTATGCTGATTAGAGGAGTGGCACCAATGCCTAGCCCAACTAGGAGAAGAACATCATACTTCTTGTAGTCTTGTGCTGGTGCTCCATAGGGGCCATCAATCAAGAGCTTTGGCAACCTTGGCTTATTGTCTCCTTGTCCCATGTCAGCTCTTAGAAGCCCACTCTGATCGCTTTTTGCAGGCAGACATACCTTGGAGAAAGTAGCTTTGAGTTGTGCTGTCCA
TRINITY_DN25770_c0_g2_i1	0.00528551	3.95302	TATAACTTCTCTTTTATTTCATTTCATTTTCTTTACAATTACAGACTTAAAATCAGAGTAAATTAATCATGTACATGGCAGCAAAGGGGCACATGATCTGCAGATGTTCTTTCATAAATCAGGCTTTGTCTTCTGCATTCGTGTCATTTCAGCTGACCCAAGAAGATCCAGGAGCTCCTTCACATGGCTAGTCATCCCGTTGCTTGAATAAGCGTTAATCATAGTTCTATATGTAACTTTATCGGGCTTACATCTTTTCTGCTCCATCAACTCAAGCACTCCTTTCATCTCTGCAAAGCAACCCATCCTCCCATATGCATCCACCAAGCAATTAAAAAACACAGTATCCAATGTTACATCCGAATTTTCAATAAAACGTAAGACACTCCCAATCTTTTC…
TRINITY_DN25789_c0_g1_i1	0.000863648	141.5	GAGTTTGTGGGTGTCACAGCGTATCTAATTCAATGGGTTCTCGCAAAGCTCTCGTTATTGTTTCCTTTCTGTTGTTAGGTTTAAGCTTATGTGTTGCAGCCAGAACCCTCTTCAGTTTTGAAGAGATAGCTGGCCATATTCCAGCTGTTGGTTATGGTTCTGGCCATGGAGCTGGAAGTAGTGCTGGGTATGGAGGGGCTGTTGAGGGTTACCGTGGTGGAGGTGGCTCGGGTGGTGGGGGCGGTGGGGCTGTTTATGGCGCTGGTGGTAAGCATGGTTCAGGATATGGAAGTGGTGGTGGAGAAGGTGGTGGCCATGGATATGGTGATAGCGGTGAACATGGCACTGGATATGGTGGTGGAGGTGGTGCAGGAAGTGGAAGTGGACATGGTGG
TRINITY_DN2580_c0_g1_i1	0.0210598	3.73643	AGCAAGGGTGCGGCCATCCTCCAGCTGCTTGCCAGCAAAAATCAGCCTCTGCTGGTCAGGGGGGATTCCTTCCTTATCCTGGATCTTGGCCTTGACATTATCAATAGTATCTGAGCTTTCAACCTCAAGAGTGATGGTCTTGCCGGTGAGAGTCTTCACAAATATCTGCATCTTTCTTGAGAGAGAATAGAGAAAGAGCTTTGATTTTTGCTTAGAGACCTTTGAAATGAAGAGAGCTATTGCCCCCAGATCGGAAGA
TRINITY_DN25800_c0_g1_i1	3.26407e-05	999	GTTAGGTTGATTTCATCGGCGCCGCCGTTGTTGAGTGGGTCGATCCAGTACGGGAAGGCGGAGGCTGAGTTTGTGTACCTGTTGAACAATGAGATCGAGAAGTTCAATGCTTTTTTCATGGAGCAAGAAGAAGATTTCATAATCCGGCATAAGGAATCGCAGCAGAGGATTCAAAGAGTAATTGATACTTGGGGCCCAAATGGAAGTCAACCTTCTGAGACTCAATATAAAGAAGAGATGGGCAAGGTCAGAAAAGATATTGTGAATTTCCATGGCGAAATGGTGCTCCTCGAGAACTATAGCAATGTTAATTACACAGGATTGGCAAAGATATTGAAGAAGTATGACAAGAGGACTGGTGGACTTTTGCGCTTGCCATACATCCAGAAGGTGTTG
TRINITY_DN25879_c0_g1_i1	1.54111e-07	9.33	GTTATCTTGCTCTGAAATGGACAAGTTAGGAGATGAAGACCTCAGTGGCTTCTCCAAAATCAAGGGTTCTTTATTGAGTGCATTTACAATTTTCCGGGGGTAAGGATGCATTGGTTTTCGTTTTGGTCGAGGTGGAGGAATTACAACGCGTTCCACTGAGCTTGTGTTGTTGCCACTTGATTCGCACACAACCTTAGAGAAGAACTTCTGAGCATGGCTTCTAATCTGAACAGCAGTCTTGGTGCCTACATGCTCTTCAATCCGTCTCCAAGCTCGGCCATAGAGCTTTAAAGCTTCGAGGAATTTCTTATGCTCTTCCTCTGTCCATCTTTCTCTTTGCTTTGTAATTGTGTATGGCTTTCTTGCCTTCGGAGTATAGTCACTGCCACAAGAAGATGA…
TRINITY_DN25895_c0_g1_i1	5.03682e-06	10.2667	GGTGGGGTTCATATATGCTTGACCGTTTTAACAGGTCATAGTGGGCCTGTCAAGTGCCTGGCCGTTGAAGAAGATCAAGAGTCGTCTGACGAGCGAGATCAGCGGTGGATATTGTACAGTGGGAGCTTGGACAGGTCAATCAAGGTGTGGCGTGTGTCAGAGAATGCTCACGCGTCGGAGTGGAGGGAATAATAATTGCCGAGGCCAAGCTATTCTTCACCACCACAGAACAAAAGACACTCTCTCAAGGCAAAGACCACAGAGTGAC
TRINITY_DN25898_c0_g1_i1	1.85359e-23	386.636	TACCGGACACTCCGCGACCGTGGCCCGTATCCTGCCCACCAAGTTCTCAATGATCTAGATGGCAGATTTGGATTCGTGGTCTATGACACCAAGGCTGGACATGTCTTTGCTGCTCTGGGTGCAAATCAGGGAGGAGGGCTACATTGGGGTATTGCAGCGGATGGGTCAGTGGTGATATCTGACAAGCTGGAGATCATAAAAGGGGGATGTTCTAAATCATACGCCCCATTCCCATCTGGCTGCATGTTCCACAGTGAACAAGGCTTGATGAGCTTTGAGCATCCAAGGAACAAACTGAAGGCAATGCCTAGGATTGATAGCGAAGGGACCATGTG
TRINITY_DN25910_c1_g1_i1	0.0314987	2.90741	GTGTGAAAGTAGCAGATTTTGGTCTTTCTCGTCTCTTTCCAACAGATGTTACCCATGTTTCGACTGCTCCACAAGGAACCCCCGGTTATGTTGATCCAGAGTATCATCAGTGTTACCAGCTGACTGATAAGAGTGATGTCTATAGCTTTGGGGTGGTTTTGATTGAGCTTATATCTTCAATGCCTGCTGTTGATATCACTAGGCACCGGCATGAGATCAATTTGGCTAACATGGCAATCAATAAGATCCAAAGCCACGCATTGCATGAACTTGTTGATCCGAACCTGGGGTTTGAATCGGACTATAAAGCAAGAAAAATGATGGCTGCAGTTGCAGAATTGGCATTTCGATGTCTGCAATGTGAAAAAGAATTAAGACCAAGTATGGAAGAGGTGTTGC…
TRINITY_DN25920_c0_g2_i1	0.0233871	3.105	AAATTGAACTCCTCAAACCCTGTAGTCATGCTCTCGGTGTCCTCCACCACAGATCCATAATCATCCACCACAGCCCCATTATTGCTGTCCAAGTCAACATTTTTCTGCTCCACGTCCACCTTTACATCTTCGTGATTCTGATTATTATTCCCAGTTTTGAACCAGGCTAACCCAAAGTCCGAAATCTTGGCCGAGAAACACTGATCCAATAGAATGTTACTGGGCTTGATATCCCCGTGAATAACTGGCGGATCCAAGCTATGAAGATACTCGATCCCTCTCGCAATATCAACAGCAACGCTGAGCCTCTTCCTCCAATCCGCCAATTCCGGTGCTTTCCGCCGGAGTAGCGCGTCCTGCAAGTTCCCGTTAGGCATGAGCTCGTAAATTAAAAGCATT…
TRINITY_DN25946_c0_g1_i1	9.13701e-07	21.4211	GCGGGGATGGAGAGAGTATATTAATAAGAGGTTCGACAAACTCCTCACAATTAGCAAAAGGTTGCAAAGAGGCCTTTTTTATCATTGAAGAATTGTTGGGTTGCAAAAAAAATCTTTGAAGCAAACAAAGCAAAGGCAAAAATGGGGAGAGGTAGGGTTGAGTTGAAGAGTATATTAATAAGAGGTTCGACAAACTCCTCACAATTAGCAAAAGGTTGCAAAGAGGCCTTTTTTATCATTGAAGAATTGTTGGGTTGCAAAAAAAATCTTTGAAGCAAACAAAGCAAAGGCAAAAATGGGGAGAGGTAGGGTTGAGTTGAAGAGAATTGAGAACAAGATCAACAGGCAAGTGACCTTTGCAAAGAGAAGAAATGGGCTTTTGAAGAAAGCCTATGAGCT…
TRINITY_DN25960_c0_g2_i1	2.14594e-35	37.628	ATTCGGCTTATTAGTTTTAAGGATAACAGAGATGTCCGTACGAATAATCTGACGCGTGTAACGCGGTTTCTGCTGCACCTCCCAGCCAGCGCCGCCCTATTTATCTCTCTCTCGCCCTCGCACCTTCCTCCTCGTCGCCTTAACCTCACCTCTCTCACATTCTCGTTTCACTTCCATTCTTCGTTTAACAGAGTAACTTCAGCCTGCAAACACCCAGAGACCCCCAGAATTAAAGAAAAAAAGCAAGCAAGAAGAAGAACTCTAAATGCTTAGAGCAATCTCTTAAGTTGTGTTCTGTCGGATTAGTTGTCTCTTTTTTGTTTGTTTCTGTTTCTGTTTTGGTGTCAATTTCTTTTTGGAGATGGCGTCTCCGGAGAACTTGGAAAGTCTTGAACAGTG…
TRINITY_DN25964_c0_g1_i1	0.0142241	2.75074	GAACAAGCAATACATTCAAGAGCCGGCCACGGTGGAGAAATGCAGCCTCTTGGCCAAGCAATTGCTTTACACTCGTATTGCTAGTATTCCTAGCCGTTATGAGTCATTCTGGAAGGAACTTGATTATGGGAAACATTTATTGAAGAAAAATCGAGAACTGAAGATTGAGGATGCTGGCATCGCTGCTTTGTTTGGGCTGGAATGCTTTGCTTGGTATTGTGCTGGTGAGATTATGGGAAGAGGGTTTACGATCACTGGTTACTATCCCTGAGACAGTGCCTTTCAGGGTTCAAGCACTTTCCGTGCAAATTTTGTTTTTCTGCAAATTTTTGAAGCTAAGGAATCAATGATTACAGTGAGATTTCAATAATTTTACATCCAAAGCAGCTTAGGACCACC…
TRINITY_DN25964_c1_g1_i1	0.000322803	2.6464	AGAAAAACCCCTCGCACAACTACACAGCAAAAGGTAGCGGCGAGAAGCGAGAAACCGCACGGGCCCCATCTCATCTTCGACCATTTCATCTCGCGAAGAAGTTGCTGAATTGGTTTAGTTTTGCCCGATATCGATGGCATCCAAGTTGCAGCAGTTGCAGTCAAAGGGATGTCAAGCATGGCAGTTTCTAGCCAAGCACGGATCTGTCTACCACAAGCAGTTGTTGGAACAGAACAAGCAATACATTCAAGAGCCACCTACTGTGGAGAAATGCAACCTCTTGGCCAAGCAATTGTTTTACACTCGTCTTGCTAGTATTCCTAATCGTACTGAAGCATTCTGGAAGGAATTTGATTATGTGAAGAATTTATGGAAGAACAGGCAGGAAGTCAAGGTTGA…
TRINITY_DN25984_c0_g1_i1	2.55741e-05	13.9655	GGCAGCAATCTTGATCATGCAAAAATTTGAGATTGTCAAATTGATGGAGCTTGTGCACAAGTACAGAGTGACAATAGCACCCTTTGTCCCGCCGATCGTCCTGGCAATTGCGAAAAGTCCCGACGTTGATAAGTACGATCTTTCGTCGATCCGGACAGTTATGTCCGGCGCAGCTCCCATGGGGAAGGAGCTCGAGGATACGGTGAGGGCCATGCTGCCTAACGCTAAACTTGGACAGGGATATGGAATGACAGAGGCAGGGCCGGTGTTAGCAATGTGCTTGGCCTTTGCCAAGGAACCCTTTGAGATTAAGTCAGGAGCGTGCGGAACTGTTGTAAGAAACGCCGAGATGAAGATCGTTGACCCGGACACTGGTGCTTCGCTGCCGCGAAATCAAGC…
TRINITY_DN26042_c0_g1_i1	3.61044e-07	9.46085	TTCAGCAAATGCATTGTCCACGTTAGTAGCTGCCAGAGCAGAAGTTTCCATGAAGTAGAGTGACTCCCTCTCGGCAAATGATTTTCCATCCTCAGTTGAGACAGCCACAAGGTGACGGAGATCAGACTTGTTACCAACTAGCATGACTACGATGTTGGGATCCGTGTGATCTCTCAACTCCCTCAGCCACCTCTCAACATTTTCAAATGTTGAGTGTCGGGTGACATCGTATACGAGTAATGCACCAACTGCTCCTCTGTAGTAAGCACTTGTTATGGCACGGTACCTTTCCTGGCCAGCAGTGTCCCAAATCTGGGCCTTGATGACCTTGGAATCGACATTCAAGCTACGAGTAGCGAACTCAACGCCAATAGTTGATTTAGACTCCAAGCTGAACTC…
TRINITY_DN26045_c0_g1_i1	1.69927e-05	15.7273	TGTGGCTAGATAAGAGTACAGGTGATGTCTTCTTATCCATCTCTTCCAAGGGATTAGCGATAACAGGGATTGATGATCGAAGATATTGGAATTATATTTCAACTGAGGAATCTAGATTTTGTTCTGTTGCATATCTGCAGCAAATTTGGTGGTTTGAGGTTGATGGGCAATTAGAATTCCCATTTCCACCAGGAACTTACAGCCTATTCTTCAGGCTTAAACTGGGGCGTCCTGCAAAGAAGTATGGCCGCCAGATTTGCAACACCGAGCACGTCCATGGCTGGGACATAAAACCAGTGCGCTTTCAGCTGTGGACTTCAGATGGTCAATATGCTTCAGCCAAGTCTTACTTAAGCGATCTTGGAAGATGGAATCTCTATCATGTTGGGGACTTTGTCG…
TRINITY_DN26055_c0_g1_i1	0.000119651	999	ATTGTCTCAGGTGCCAAGACAACCTCCAGATCAACGCTCCCCTTGACTTCTCTCCCGGGAAAGGCCGAGATCTTCCCGTCAAATTTATTAGCCCTGCCGCTTCTAACAGCCAAAGGTCGGCCCCAACCAAAGTCATTGTCATACATCGGGAATCTCGGGGAGCTACCCATCGCGATTGATGCGCCATCGAAGTTCCCTAGCGGGAACAAGCGTGGCTCCCTCTCCCAGTCCGCTATGCCCTTCCGCACCGTGCTATCGCCATGTGCGACGACGTTTTGGTGCAATAGTTCCGCGCCCCAACGCAGATCTCGAGATAGGAGCTCTCCGGCTGGCGCGACGGTCGGGATGCTCCGTATAGCGTTACCGAAATAGCAGGGGTCGAGCCGCGGCTCAAGTCGG…
TRINITY_DN26098_c0_g2_i1	0.0170549	2.23094	ACTAAAATATTGGTTTGGTCAGCACGCGCGCCGTCTGCTCGTTTAGATTCGCATATTCTCTCTCTCTCTCGCGCACAGATTTTACAACCTTCCTCACACTCACACACTAACACTTGACCTTTTCCGCCATCCGGGTGATAATGGCGATGCTTTCTATGCCCTTTTCCTTCGCTCACCTTAATCTCCGGCGAGCCACCCGGTACTCCGGCACGGCATTTGCTACTGCAAAAGGGGAAACCGACGCAACAGCAGGAGGAGTGCGGGTGACGGAAGGCGCAGGTAACTTGCCGAAGATAGTTCTCACTTCTCCTCACGGTAGCGAGGCGGATATCTATTTATTTGGAGGCTGTGTGACGTCTTGGAAAGTTGATGGCGGGAAGGACCTCCTGTTTGTCCGCC…
TRINITY_DN26100_c0_g2_i1	0.022924	0.223282	ATTGGAACTAGCAGCTGGTATTGTGGTAGCAGGAGTTGTCTGCTTCGTAGCTGCGTCTATATCCAGTGCAGGTGGCATTGGTGGGGGAGGACTCTTCATTCCAATACTTACTATTGTGGCAGGCCTAGACCTCAAAACAGCATCAAGTTTCTCAGCTTTTATGGTAACAGGTGGATCTGTTGGTAATGTCATTTGTTACTTGTTCATCCCCGGTGCCAGGTTTGGTGGCAAGACCTTGGTTGACTATGATATTGCACTCCTGTCAGAGCCATGCATGTTGCTGGGAGTTAGTGTTGGTGTAATATGCAATCTTGTTTTCCCAGAGTGGCTAATCACAGCATTGTTTGCTGTTTTTCTTGCTTGGTCTACTTTCAAGACTTGCAAGACTGGTTTTTTCTG…
TRINITY_DN26113_c0_g1_i1	1.32001e-15	6.94118	TTGGCTCTAAAGAAAATTAGCCAACATTTACAACATACAACTCATATCCCATTTATCCATCAAGAACACATCTGATTTAGAAGGAAGACGGCATACAATATCATTAGTTTTTCAACATCATCTCATGTTTCATAAATCAATGAGTATCCATAATTTGTCAACAACACCTCAGCAACCCGCAATAATTCTCCCAGGTCTAGATTAAAAAGCTTTCAAGATTTGCCACCTTTGCCTATCTGGTACAATTACTGCTGGGCACATTGGACTCTCTGCGCACCACCATGCATCTCCTCATCCTCTTCATATGCCTCCTGCTGAGCCTGCTGCTGCTTCCTCCTCATCTCTTCTTCAATGTTTACATCATGAAGGGTGGTCTCCTCACACTCATCCAGCTCCATC…
TRINITY_DN26113_c0_g1_i2	1.44544e-17	7.95843	TTGGCTCTAAAGAAAATTAGCCAACATTTACAACATACAACTCATATCCCATTTATCCATCAAGAACACATCTGATTTAGAAGGAAGACGGCATACAATATCATTAGTTTTTCAACATCATCTCATGTTTCATAAATCAATGAGTATCCATAATTTGTCAACAACACCTCAGCAACCCGCAATAATTCTCCCAGGTCTAGATTAAAAAGCTTTCAAGATTTGCCACCTTTGCCTATCTGGTACAATTACTGCTGGGCACATTGGACTCTCTGCGCACCACCATGCATCTCCTCATCCTCTTCATATGCCTCCTGCTGAGCCTGCTGCTGCTTCCTCCTCATCTCTTCTTCAATGTTTACATCATGAAGGGTGGTCTCCTCACACTCATCCAGCTCCATC…
TRINITY_DN26119_c0_g1_i1	5.78048e-12	12.7543	AAAAAAAAAATTAACAAATGAATGAATTTAACCCTAGATCCTGGACTACTTTTGCATGACGCATACAATCCACTAATTCCCTCCTTATCTAAAGATGGATTTAACTTCTGTCCCAACAATTTTTTAGACCAAAGTTGAACAAGAAGACGTAGAAGGATCGTACAGAGCAGGAAGCAAGTACTTCCTGCCATTATCGCCATTTGCATTATAGCTAGCACCAGTAGTAGAATCCACCAGTAGGTTACCAGCGTAGCCCGGATAAGCCCCTTTGCCGTAAACACCGGTGCAAGTTGTCGCAGCCTCTAGTGGTGCCTCTTTTGGACCTTGAAAGTACCCATTTCCGAATGGGTTCGTGGCAGTCCCTGCCAAAAGACTAGCCAAATTGATCACCATACCATC…
TRINITY_DN26130_c0_g2_i1	7.88164e-05	5.94979	CATAGAAATGATGGTGGTTGCCCTGCCAAGGGATTCTACACCTACGATGCTTTCATCTCGGCCGCCAAGGCCTTCCCAGGCTTTGGCACCACAGGCGATGTTCCCACGCGTAAGAGAGAGATTGCTGCCTTCTTTGGCCAGACCTCTCACGAAACTACAGGAGGGTGGGCAACAGCACCTGATGGTCCATATGCTTGGGGATACTGCTACTTGAGGGAACAAAGCCCTGGTTCTGCCTACTGTTCTCCCAGTTCTACTTATCCATGTGCTTCTGGCAAGCAATACTACGGCCGTGGTCCTATCCAGCTCTCTTGGAACTACAACTATGGGCAGTGCGGAACAGCCATAGGAGTGGATCTGCTCAATAACCCAGATCTCGTAGCCACCGACCCAGTCATT…
TRINITY_DN26130_c1_g1_i1	1.25678e-06	67.25	CTTAAGCATCTGGTTAAACTTTGACCTTGAGATGATACTACCCAGGTCTCCACCTCCTCCGCCTCCGCCACTGTCACCGCATTGGCTTTGGCAGCCAGAGCCACAGTAAGCATCCGCGTTGCCACACCAACCAAATTGGCTACAGCATAGTCCTCCTGGGCAAATAGCACCCCCAGCTTGCCTTCCACATTGCTCAGCTGAGCTTCCTACTAAAAGGGACGACGACGACGACGACAATAACAACAACAACAACAATAGAGAAGAGACCATCAAATTCAAAGCCCGCAGCCTCATTTTTTTTTTCTTTCTTTTTTTTTAGCGCGTTGTTGACTATTATTATTATTCTCTGGGAGGAACTTTGACTTGGG
TRINITY_DN26157_c0_g1_i1	0.000240617	6.48387	ACATTTGTCTTTTTATCCAGTGATGTGTGTTGCTAGGGTCAATTTGTATGTACAGACTTTCTTGCTATTGTTTTCAAAGCGGAGAGTCCCTGATAGAGCTCTGAACATATTGGGAATTCTTGTCTTTTGGGCTTGGTTTCCTCTTCTTGTTTCTTATCTGCCCAATTGGTCAGAGAGGGTGATGTTTGTGCTTACAAGTTTTGCTGTTACCTCAATTCAGCATGTCCAATTCTGCTTAAATCATTTTCCGGCAAATCATTACCTTGGACCACCCAAAGGAAACGATTGGTTTGAGAAGCAGACCAGTGGGACCGTGGACATATCTTGCCCATCCTGGATGGATTGGTTTCATGGCGGTTTACAGTTTCAGCTTGAGCATCATCTGTTTCCAAGATTGCC…
TRINITY_DN26162_c0_g1_i1	3.51347e-05	3.4	AAAAAAAACAAAAAACAAAAAGAGAAGGAAAAAAAGGGTATTACAGTGACATTCACCACAAAAATTACCAGCAAAAAGAAACCCCCAGAAAAAGGTTGAAAACCATAAGCAGCGCTCCATTCTTTACGAGCCGCAATAAAACCAACGGCCTACTTTCATAGTTTCAAACGCCATTCCATTGCATCGTTATAAATCTGGTACGGTGCAATTAAGACCTTCAAGGTATCAATTCAAGTCCCTCTAGAAACAACACCATAACCAGACTGCCAAAACAAACAAAGAAAGAACCATATAGCTTTCTTCTGTAAGATTATTTGATGGCTTCTCTTGTGCTTTTGTTGTCACAACTTGTTCGTCCCCAGAGGCCAAATCTTTCTCTTGTCACAAGTACAATATCCT…
TRINITY_DN26170_c0_g2_i1	1.14763e-09	0.11369	ACGCAAACATAATACCATTGGTGAGAGGCTGGGTGGTCCCGACTACAATAGCACACAATTACACCGTCCATGGCAACATTTAATCATCCCTAAGACACATGGATTTTACGACATTTGAAAATTTAGTGAAAAGAAGAAGAAGAAGGACAAAAGCATTAAAGAGCACTGCTCACACCAAACGCAGTTTTATTTTAGCAAATATCACGTTTAAGCAGAGATATTAACCATTGAACACCGGCCTTGCCTAGGCTGTTGGTACCTTGGCAGGTAGGCGGCTCGGCCGAGACGCAGGAACAGAACCCTTTGGCAGCATCTCAAAATTAAGACTCCTCGAGAATGACTTTTCGCCCTGTGGTGGCGGAGATGGCTCACTGGGCCCGGACGGAGGAACCGGACCCC…
TRINITY_DN26180_c0_g1_i2	0.000933488	2.87568	ATTCATTTTTCTTCTTATTAGGTAAAGTTTGTAGTCACATGAAACAAAGAAGAGAAAAAACAAAAACAAACAAACAAACAAACAATCGCAAGTTTGTAAAGACAGACGATGTCAGGAGAACCCCTTTCGGAGCTTCTGAATTGCAGAGTAAAGCTTCCGGCGCGATCCAACAGCGTTTATCCCCATATCTTTGAGATCCTCCAGCGTAAGCAACGGCAAGACCTCGTAGTCTACTTCGTGTATCTCGAAAACGGGAGCGTATCGACTCAATCCCAACTCAATTAGCCACATCCTCACTTCCTCGCTGCTGCTTGTCCCGCATTTCGGGTCCCTCGAATCCGACTCCCGCGGATTATCCATTTCCATTGTCTCGTTTTCCCGACTCACCGAAACCCTAGC…
TRINITY_DN26190_c0_g1_i5	0.00323189	0.0271739	CATAAAAGCCTGATTAGAAAGTTGTTGATAATGTCCGTTGATTAGTTGAGAGTTGAAATGAATGCTGAGGTTGTATAGTTGTTGGACAATATGGTTGCTATGTTTAGTTGATCACAAGCATTTGAAAAGCTGTTTAAGCTGGCCATTGATCAAGCTGTTTAAGTTGATATGGATGAACTGATCATCTTTGATTGCTGCCAACAAAGCTGACGCAATGGGTTCTGAATATAACCAGAAAACCTCCAAGTTAAGAACAAATATCCAATAAATACTAGTTAATGTTTACCACCAGTAACACAACATATTACCTTCTCCACAGTTATGTATCGGC
TRINITY_DN26216_c1_g1_i1	0.0232935	6.9697	AACCAAGTCCATCTGAGTCAACTACACCGAGGGTTCTAACTATTTTATCTTTTGTTCTAGAAAAGCTAGTGGCTCGAAACGACGGGCTTGCGGATGGCTTGAGCCAGCAGATTGATGGGGCGAGCTGCCGCCGGGCGTGGTTTGGAAAGAGCTTGAAAGCATTTCATGGAGTGAGGGCGCCTAGTATAAGCATACAAAAGTACTTGGAGAGGCTTTATAAGTACACTAGTTGCAGCCCCTCTTGCTTTGTAGTTGGGTACGTGTATATAGACAGGCTGCTCCACAAGTACCCTGACTCGCTTGTAGTATCATTGAACGTACATAGGTTGCTGGTCACAAGTGTCATGGTTGCCTCGAAGATGCTGGATGATGTGCATTACAATAATGCTATCTATGCTC…
TRINITY_DN26226_c1_g1_i1	0.0175251	0.292958	GAACCAAATGTTCTCTCTCTCTTTTTTTTATCCAAACTTCCCACTCCTCTGCGCGAACAATGAAACGGTGACGTATTTGTCTCGTCTCTCTGTTGGTTTTTCCTCCTCGGCCCATCCAGCCAGCCAGCTAGAGAAGAGAGCACAATAAATAATCCGCTGCTGCGCGGTCCACCACCGGAGGAGGCCGTCGGAGGTGAACCGTCATCATGTCGTCTGTTTCGATCTCCACCTCGCTTCGCATATTCGCCGCCAAAATCCCATCTTCTCTCCGTAATTCTTCCAAAACCCTTAAACCCACGAATCTTCCTTTTTTTATATTCTCTAAACCCATTTCTTTTCAAACAATTTCAACTAAAAAGCCTCCACCGCCGCCGCCGCCGCAAGTATCTGCATCGTCCC…
TRINITY_DN26234_c0_g2_i1	0.0216238	2.37895	TGCTTGCACAGACTTCAAGATGCTCAAATGTTTGCACCATCAAGCTATCTAACAAGTCAGCTATGGCATTTTTACCCAAGCTCTTGTGACTTAAAGTTCTTGGAAGCTCGACATCACCATCATCATCATCACTGACAGCGGCTTCATCATCATCTTCCAGCTCAATTGCAAAAATTCCTTTAGAGTCGTCTTGTAGAATGTCATTCCAACCAATTGCCACATCCAATTCTACGAGCATATCTACCACTGCCATAAGCATCCTGCTCCCAACAAATTCTCTGACTTCACCACTCTCTAACCTTAGCATGTTCTCCACGTAAATTTCAGTCCGATACTTCATCCAATCCTTCTCACCATCCTTCTTAAATGTCATTGGCATCCTTTGGACCACAATTGAAG…
TRINITY_DN26250_c0_g1_i1	0.00757616	3.14552	AAAAATATGCGTATTCATAGGCTGATAACGCGTTGTATCTATACATGAGTCTCAACCCCGCCATTTAAATCCTTTCGCCGCCACCGCCAGCGCCGCCAACCGAACAAAAAAAAAAAACGAGGAAGTTTAAAGAAAATGACGCTCCACTCCGTTTTAATACAGAAGCTGCTGAGCACGAACGCCCACATCGGCCGGCAAGTCGCCGCCCACCACTTCAAGCTTTTCACTTACGGGCTGCGGAACCGCCAGGTCATCATCGATTCTGATAAGACCCTTATTTGTCTTCGAAGCGCGACCAACTTCATTGCCCACCTCGCGCGTGAGAAGAACACGCGGTTTCTCTTCGTCAACACTAACCCACTGTTCGACGAAATCGTAGAGCAAATGACGAAGAAGATT…
TRINITY_DN26264_c0_g1_i1	0.000510509	0.237643	AAATGAAATATTTTTTTCCCATAAAAGAGAAATTCTTTCCTCTCTCTTGCTTCCCATTCTTTCTTTCCTCCCTTACACAGTGATTGCAAGCCAATCTCCCTCCATAATTTTCCACCCCTCCGTGCCTCCTCTCCTTCTCACATATGGCAACTCTTGAGGACATAGGAGTTTCAGCATTGATAAACATACTGAGTGCTTTTGCATTCTTGCTGGCTTTTGCTCTGCTGAGAATCCAACCAATCAATGACAGAGTTTACTTTCCCAAATGGTACATCACTGGAGCAAGAAGCAACCCAAGAAAGGGTGGAAGGAATTTTGTGGGCAGATTTGTGAACCTCAATCTCAAGACTTACTTCACTTTCTTGAACTGGATGCCTCAGGCCTTGAAGATGAGTGAGA…
TRINITY_DN26267_c1_g1_i1	9.60078e-07	6.72575	GTGCCGTGTCGTGGGGTTGCTATCCCCAACTCAAGTTAAGCCTCTTTACTAAGAAATTTCCTTCCATTGTTAGCAGCGTGGTTCATCGACGTAGCGTAATAAGACCCTTGACAGCATACCAAAACAACCACGAAACTTTAACTAAGACACTGAAAATCCTTAAACCCTTTAGTTCACTTCTGGATCAACAGCCACTTTGTCCTAAATTTTCACATAAACCAATGCTAAGCGCTCAGACAGGCAGCGCTAGCACCCCCAGCACCAGCACAGCCAACGGAGAAATTAATAATCAAAACCACCACGACGACCACGATGACCAAGAAAATGAATACATACGAGACATCCATGCCTTAACCCCACCTCAGCCGCCGCCCCCGCCGCCGCCAAGGGGACGTTGGG…
TRINITY_DN26273_c0_g1_i1	7.17061e-05	160	TGACCTCTGTTTCTGTGTTTGAAAACACAGAATTACTTTTCCTTTTGCTAAAGTAGCATTCAATGTTCCTGCTTCACAGCTTCTTGCCTCGTCTTCATCTGCATCAGCAGCTGCAATGTCCTCTCCATACACAATAGGATAAAAGTTGTCTGCATTCTTCCCTGTATACAAAGCCTGACCCACAAGAGTTTCATTGTTTCCCATGGTGATTGTAGTAGGAAAAGCCCGATCAATGGTGCTAGCTGCAACCGTAATGATCCATGGAGCAGTATTGATTACAGTCTGAGGATAAGGACCGGAATTTCCCCCAGAGCATACAACAGAAATTCCTTTAGCTACTGCATGGA
TRINITY_DN26290_c0_g1_i1	6.15994e-06	11.0377	ATGTGGGATATGCAGAACTGGGGGAAAGGAAAATTACTTCCACTGCAAGAGATGTGGATGTTGCTATTCAAAGTCAATGAAGGATGCACATCGTTGTGTGGAAGGGGCTATGCACCATAATTGCCCAGTTTGCTTTGAGTTCCTATTTGACACTATGAAGGACATCACCGCATTGCCTTGTGGGCACACATTACATTTGGAATGTGTAATAGAGATGCAGAGACATTACCGGTTTTCTTGCCCCATTTGCTCGAAATCTATCTGTGACATGTCAAAATTGTGGAAAAAGCTTGATCAAGAGATTGCCACTACTCCAATGCCTG
TRINITY_DN26290_c1_g1_i1	0.00034477	5.30455	TGGGAGAATAAATGAATAGGAAGTCATCAGAGCAATACTCTACAAGATTATCTAGATTCAACCTCCATGCTGGGAAAATAATCGCCCATTTCCATGTATCAGGTTTATGTACAGTGGTTTCAGTGCCAAGAGGCTGAATAGCAGGAATTCCGAAGATTAAGTTGTTGCCTTCATTGCCGACGTATACCAACCATGGAGTCCATGCAGACCAAAAACATGGTTACTTGGTTTGAACTCCTTTCTCTGTGGCAAACCAAGTGAACTCATCTCACCATTTCAGCCATATCTGACGAGCATGAAGCAGCAGGGCCACCTTGGATCTGTCTGGTATTGTAGGACTTGCAGCTCATGCATTTGTGTGCCAGAATGTGAAATTGCACATTAGAGTTTGCCCCACAA…
TRINITY_DN2634_c0_g1_i1	1.20943e-07	3.85212	ATCTTTGAAAGGAGAGTATATCAGACCGTGGAAGCTGAAAACTTATTATTATTGAGAGACTCGGTGGCTGTTTGGGGTGGAGAAATTTTTCTCAAATTTTACCCAAAAAAAGAAAAAGATAAAACAAAAATGCACGCGAAGACGGACTCCGAGGTGACCAGTGTCGCACCGTCATCTCCCACGAGGTCACCGCGCCGCCCTGTCTACTACGTGCAGAGCCCGTCGAGGGACTCACACGATGGAGAGAAGACGACGACGTCGTTTCACTCGACGCCGGTGCTCAGCCCCATGGGATCCCCGCCACACTCTCACTCCTCCGTCGGCCGCCACTCCCGGGAGTCGTCCACGAGCCGGTTCTCCGGGTCGTTGAAACCCGGATCTCGCAAGATCTCGCCCAAT…
TRINITY_DN26349_c0_g1_i1	9.46265e-25	26.2197	GAAACTATCAAGTTTAAGCTCACAAATAACTTTACAGAATACAGAGAGAATGAGCCATGGAATGTTCTCATCAGCTGAAAGCCAAGCTCGTTTTTGCAACTACATTACTTATCCCAACAATCACCAATCCCCAAAGTCCATATTTCAGCCTTGTTCTCACATTAGCTTTAATACCCATCTCTCAAAACAGGGCTTTTCCCTCGAAACTCATTCGAAGTCCCATAGATTTGGTTCAGTTAAAGCTGCCACCATCGATAGGTCCTACGTGAACACACAGAGCTTCTACGATTTGTTGGGTATTTCAGCGAAAGGTACAGTTTCGGACATCAAGCAAGCTTACCGGCTGCTAGCAAGGAAGTACCATCCTGATGGGTCGCCGCCGGAGCGCACAGAAGAGTA…
TRINITY_DN26356_c1_g1_i1	0.00578148	4.17692	GCGAATTCACATCTAGGAGTGGCAACTGACGGCAGATACATATACATTGTCTCCGGACAATATGGTCCCCAATGCAGAACAGCTATAACTAATACCTTCTCATTGGACACGCAGACAAAGAAGTGGCGAAGCATGCCCCCATTACCAGCGCCGAGGTACGCACCAGCCACTCAACTATGGAGAGGCCGGCTCCATGTGATGGGTGGCAGCAAGGAAAATCGCCACACACCTGGAGTGGATCACTGGAGCATTGCAGTGAAGGATGGGAAAGCACTGGAAAAGATGTGG
TRINITY_DN26362_c0_g1_i1	1.15395e-05	86	GGAAGTGTTGTTGGAACACTTACTGCCATGGGTCCAGTCGTGATCATGGCGGCTTCATTCAGTAATGCTGCTTACGAAAGGCTCCCTCTGGAAGAGGAAGATCCACAGCTACCTATGCAAGGCGGTGCAATTGGGTCACCGGGATTGGTGGGTCAGCAGCAGCAGCAGCAACAGCCGCAGCCGCAGCAAGTGTTGACGGAGCCCAGTGCGCAGCTATTCCATGGATTGCCTCCTAATCTGCTGAATTCTATTCAGTTACCAACCGAAGCTTATTGGGCTACCGGCCGACCTCCCTACTAGCAGGTGTTGACGAACACAGCCTCTCTTTGCAAAAATAAGACTAAGGTTGTGTGCATCTGACCTAAACCCTTCTCCAAACCAACAAAAAATGTAGGAGCC…
TRINITY_DN26385_c0_g1_i1	1.70468e-13	8.34146	AAAGGATCTCTATTAATGAGAAACAGAAAGGACCAAGTGCAGTTGCTCACCGAAACAAGAAAGGACACATAATGGACAAACGAAGTTAAACGTTTTACAAATGTCTTCCCGATAACGATCAGCTCCAACTTTCCAGCGAGTAGTAGATATCTCCACAAAACAAACAGGTTAGAACAGAAAATGTGAAGGTCCAAAAACAGAAACATGACTTTTACCAATGTTGCGGCCTCTGAGGCATTCTAGACTAACTACTTGAGAATGATCCACAAAGAGGTTTACCTTTGGACCATAGCTTTTGATAAACCACTCAGCAGTTCTTGCATTGGATGCATCAAACATGGTCTTCTCTACACCTAGTCGTCCAATGACTTTTGCAATTATATCTGCCCTCAAGGAGTC…
TRINITY_DN2640_c0_g2_i1	6.74345e-76	455.635	AAGCCCAACCAACAGCTTCAGGCCAAGAAAAGGGCACCCCCTGTGGCACCCATAGGGTTATGGGACAGGTTCCCAACAGCTAGAACAGTTCAGCAGATGATGGAGACAATGGAGAGGATGATGGAGGACCCATTTGCCTACACAGGCGGTGGGTGGCCTTCTCCATCAGCTGTGGAAGGAAGTGGGTACGGCAGAGGAAGGACACCGTGGGAGATTAAAGAAGGAGAGACTGAATACAAGATGAGGTTTGACATGCCTGGAATGACTAAAGAGGATGTGAAAGTTTGGGTAGAGGAGAAGATGCTGGTTGTCAAGGCTGAGAAGTTGACCGAGAAAGTCAATGGTGGAGAGAATGGTACGGAAGAAGAGGATGGAGGTTGGTCTGCCAAGAGCTACGGA…
TRINITY_DN26417_c0_g1_i1	0.0143298	9.93333	GGATCCACATAGAAGACAAGTTGGGTTGGGCGGGTGCGGGTGCGGGTGCGGGCACGACCAGCACGTCGCAGGCGGCGTGTCCGGAGAAGGTACCACCGGGCATAGAGGTGAAGGCAGACTACGAGAATGACCACAAAGAAGAGGATGACAATGATGCTCAGCATTATCTTGCCGCTAAAGGCGAATCCGTTCCCTGCGTATCCATTGACAGTAACTCTGGGCTCCGTACGCGAATCCATGGACAATTTGCTTTTGCTCTGTTTCGACTCTGCAGAGCTTTAGTTACTACAATTTGAGAGAGAGAGAGAGGAGTCAATGGAAATGAGGAGACCTTGGCCGAGGAGTAGGCATAAAAGAAGTAAGAGAGAGATGGGTTGGGGAGGGGGGAGATGGAGGAAG…
TRINITY_DN26417_c1_g2_i1	1.23099e-11	24.1548	TTCTATGTGGATCCCAGCAACCCCAACGCTGCCGCCCACGTCACCTTGCCCAGTCGCGGCCTTGATGCTGATGTCCTCGGATCCTTGCCTGTATTCATTTACTCCTCGGATACCCACCCGGACCCGATCGAGTGTGCCGTTTGCCTATCCGAATTCGAGGAGAAAGAAAAGGGCCGGACTCTACCCAAGTGCAATCACAGCTTCCACATTGAATGCATTGATATGTGGTTCCACTCTCACCACACGTGCCCTCTCTGCCGATCCCCTGTCGAATTCGTACCCGAAAACCCGTCCCGAGTGGCTTGCTCTTCCGACGTAGCCGTAACAAACACCGGCTCCGATCTGTGTGCGGCGTGTCGGCAAGAGGCAGAAGAGACGAGTCCTTCCACCTCGTCGTTT…
TRINITY_DN26441_c1_g2_i1	0.0133655	0.375545	TGCCACGTACCATTAATCTAGAGGTTGGATCCTCTCCTACCCATTTAACCCATTCAATTTTGGGGTTTAGGACTTCAAATTGCAAGCTTGCAACGTCCTGTCCCACAACAAGAGGAAAAATTGTTAAACCCAACGAACACAAGCAGGCCTTTAATGCCATTCACAAAGCTGTAGCGACCGCGCAAGAGCATGATTGACGAGTAATTGCCACAAGGGCTTTTTCACAATTAGAATTGTTTTGCCTTCTTCTACTAGCCTCTCTGAAATTCTCCTATCCAGCTTGTCGGCCAATTGTTCCATTTTCCAAAGAACGTTGGTAACAGGACTAATGAGACAGCACATTATATCCGATTAATATTGTCCCTCCAAAATTACATCGGCTCCAGAAATGCACAACTA…
TRINITY_DN26452_c0_g1_i1	0.0365906	2.42643	GGTTTTTTTTTTTTTTTTTTTTTTTGCAAAATTAAAACCAAGCCACTTTTAAAAAGTCCCTCAAAAAATCCACCACAGACGCAGTCAAAGCTCATCCTCCATCCTCAAATACTCACCAATATCCGCCTGGTGATATACCACGATCCCATTAGGATCCAACTTCCTGCAATCCTGGGTCGATTTCGCGGCAGTCCCAAACCCCAACGGCACATCAGACATGGAAAAAACAACAACTCCATCATTAGCCTTAATACTATCAGTAATCCTCCCCAACCCACCTTTCAAAACATGATTCCCATACAAAAACGACATCTCCGAGGTGGGTTTCAGCCAGACTTTGTGCTTGGCATTGGCGGCCAACAGATTGAGGCCCTGTACGGTCAAGTGGAAGTTCCCTCC…
TRINITY_DN26456_c0_g1_i1	4.1737e-16	999	TTACAAGCTATAGCTGTGACATTTGTGATGGAGCACAAAGCCTCTGTTTGGAGAATTGGCTGGGACATGGACCTCCTCGCTGCTGCTTATGCCGGGATTGTGACATCAAGCATTTCATACTATGTCCAAGGACTGGTGATAAATAAAAAGGGACCAGTGTTTGCTACTGCCTTTAGTCCCTTGATGATGATCATTGTGGCCATCATGGGTTCTTTCATCTTGGCAGAAAAGATATACCTTGGAGGTGTTATTGGAGGTATCTTAATAGTAATAGGCCTCTACTCAGTTCTGTGGGGAAAGCATAAAGAGAATAATGAAAGGATGGAGGAACTGGAAGAAATACCCGATCCCTTGAATGGTATTCAAGGAAATGGGAATTCAATGGCAGTGACAGA
TRINITY_DN2646_c0_g1_i1	1.03633e-11	21.2558	GTAGTAGGATGGCCACCGATTCGATCCTACCGCAAAAATTGTTTGCAACCCAAAAAAGATGAGACCGATTGTACGGGAATGTATATGAAAGTAAGCATGGATGGAGTTCCTTATCTCAGGAAAATTGATGTCAGGGTATACAAGAACTACCCAGAGCTTCTAAAGGCCTTGGAGAATATGTTCAAGGTTACCATTGGTGAGTACTCGGAGAGGGAAGGATACAATGGATCTGACTATTGTCCTACATACGAAGACAAAGACGGCGATTGGATGCTTCTTGGAGATGTTCCATGGAGTATGTTTATCTGCTCTTGCAAGAGGCTGAGAATTATGAAAGGATCTGAAGCTAATGGACTGGGTTGCGTATAAAACGGCACCACAAACAATTCACCAGATGCA…
TRINITY_DN26461_c0_g1_i1	0.0485157	3.23	GATGCTGTATGCGGTGAGAAGACCCCTGTTTGCATCATAGGTGCTTTCAGATCTCCCAAAGCAAGGGAGAAGGTGGAAGCCATTTTGTCCATGGTTTCTCAAAAATCGTTATCAAGGCTACAGACTACAGCCTCTGGCTCTAGGGACGCCATTTCATATGCACTGTTAGATGCTACGAAGCAGACGGCATTCTTAAATGCCTTTGACAAGTATGGATTTAAATCAGCAGATAAAGTATTATTGGCTTACAAACCTCGAAGGGGGAAATTTGCAAAATTCAATAAGGAAATGACCACAGAAGAAGTAGAGATATTCATCAGCTCTGTTCTCAACGGAGATGTAGACTTTACAACGATTCGGCAGAAGCCTGTGATCAAATGAGCTATCTGTGGTCGTAAG…
TRINITY_DN26461_c2_g1_i1	0.00051034	8.96	GTCTGGATGATATCTTCTCCAACCTTTTTGGGAATGATCTTGGTGGTGGTCATTTTGGTGGTTTCAGTGGTTCCACCAGGTCTCAATCTAGGTCTCAGTCTGGCTCCAGAAGTTCCCCTAAGGGCATCGGGGTCATAAACTCTAAGGTCTTTAAGAAAGAAATTGTTGATCAAGGGATGACTTGGCTACTATTATCTTATACTCCATCACTGAGGGGGAGTGAATATTATGAAGCCATTGTACAGGAGGTTGCTGATTCATTGAAAGGAGCTTTGAAGGTTGGAAGCATAAATTGTGAAACTGAGATGTCCTTTTGCAAGGAACTTGGGATACAACCCCGTCGGGTGCCAAAGATATTTGTTTACTCATATAAAGACAGCAGTAAAGGTTCTTTGGTGG…
TRINITY_DN26473_c0_g1_i1	0.0331108	3.0203	AATCTGTGAAGGATCTTGTGCTGTTGCTGTTTGAGACTGCCCTCCTCACCTCTGGCTTCAGCCTGGATGACCCCAACACCTTCGGCAACAGGATCCACAGGATGCTGAAGCTTGGCCTGAGCATAGACGAGGATGCAGGGGATGGCGATGCTGATATGCCCCCATTGGAGGATGCTGATGCTGATGCAGAGGGCAGCAAGATGGAGGAAGTCGATTAAGCTCTTCTAATCTATGCCAAACTCCAAATCTCGATTGGTAGTTTATATTATTACATTGTGGTACTCTCTTTTCAAGTAGTTTAGCTTATTGTTTTACCCCCTCTTCCCCAGCTCGAGAGGTTTTGAACAAAGTTTTTGGAACTGCCTCGGATGGTTTTTCGTTTCGAGATATCTTACTTAA…
TRINITY_DN2648_c0_g1_i1	0.0115356	7.70968	CGACGCCGCTGAGGGACCTGATTAGGAAATTGCTAATTAAAGATCCCAAGGAGAGGATCAGGCTGGAGGAAATCAAGGGTCATGATTTCTTCAGTGGGGTCCATTGGGATTTGATATTGGCAATCTCGCGGCCACCGTATGTTCCAGCCATAGGAATTGGGAACAACGAGGGCATTGACGGGATTGAAAATGTTGATGTGGAGTTATTTGTCCAGGGAATTTTTGCAGGAAGTGAAGAAAAAATGCAGGTTGACGATGAGAAGAAGAAAGATAATGACGAAAAGAGTAACCAAAATGATAAG
TRINITY_DN26494_c0_g1_i1	0.00516924	29.5455	AGACGTAGAAAGTGTATTAGCAATGGACTGGGAGCCAATGGTAATTCCGGCAGCTGAGACACAATGCACCCTCAACTCCAAATTTCAGGGGTCCATGTTCACTGATGAAATCCCCCCCGACAGTGGTTTCTAGTAACACAATGTGTAAATAACAGGATTTCTTCCTTGGGCCTAGTCTTCTCAGTACTCAAGATGCAAGACTCGGACAAGAAGATAATCTCAATAATCAAGACTCATGCAACAGAATAATTTCAACCATCATGCCTCAAGAATCAAGCATCCTATAACAGGATAATCTTGATTATCAAGACTTTGGATAGTAGGATCATCATTCATCTCAATATTCAACACTCTACAATTTGTATGCAGCATATGAGGAAAGGTTACCCACCACACGTT…
TRINITY_DN26501_c0_g1_i1	0.0242873	11.7647	GAACTTGCCAGGATGTCGTAATTACATTGCGCAATGGGAAAAAAGAAATACAAACGGAGGGGATGACATGACACGGCACTCGAGCACACAATTAAACTAAGTGCTCGAAGCACAAAAAAGGGATGACATAATTGACACCTTGACCACCAATGCATATTCGTGCGAATTCCACGGCCTATTGGACATGATGAAAGTTCGATTGAGAAGTTTTTCAGTGCGCCACAGAGGCTCATGGGATTTTAAATTATATAGTGGAAGAGCTCCTGAAGGAGCCAAGAGCTTTAACAGCGGCTGCTCTCAAGATATATTGGTGATAGAATGCGGCAATTGCAGCACCAATGAAAGGTCCAACCCAGAAAATCCAGTGGTCATCCCAAGCCTTGTCTTGATTGTAGATAA…
TRINITY_DN26502_c0_g2_i1	0.0189029	4.02098	GGGACAGCCATACCCAAACAGAGACCACGACAAAAGGTTTCCTCGATTTCTCCGATATACTCCTCTATACACTTCCCAACCCAACGACCGTAACTAACGAGGTTAACTCAAACTTTGGACCAAAATGTCCCTCGTCACCTTATCTTACCTCCTCTTTCATTTCACCGTTCTAAAGCCGTTACACTTGCCGTCACCGTAACTATTTGTTGGGTTATTTCTTAGCTATCGGGAATGACGTCATCGTTGTCCTCGCCCTCGCCGCCGTCACCCTCTTCCCCTAGCCACCGCTCCACGGGGGCGCACTGTTCTTTATGCCTCAGCTTCCAATCAAGTGCTTGACACGCGCGTGAACAGTAGTTCACTGCCCCGCAAACGGAGCACCTCCGAAACTCGTGCTTT…
TRINITY_DN26568_c0_g1_i1	9.33343e-08	5.97544	AGGAAGTGCAGAAGACTCGCGGAAATTACGGCAGTGGAAATGGTTCAGGTCAGCGTCAAAACCAGAGCTCCCGGTCTAGCCTTGGCGGCGACGGCGGTAGCCGCCGCTGCTACAGATACAGCTACTGCTAGTAGCTCTCGTATGGCCAAAAAAAGGAAAGTCACGAATGAGGAATTGGACATTTCAACATCGCATAAGATTAGGAGGAATCGTGCTCGTACTCGTAGACGCGTTGCAATCACGCCTGAGAATTCAGCTTTGCCATCGCCGGAGGTGAATTCTGGTCTCCTGTCGGCGTTAGAGGACAGGTGTTCTAGCCGTAGCCTCGATCATTCCTCGGCCTCTTGCTGCTCCAGCAATGGATCGAGCGAGCGAATTGAATTCGCGGATCTGAAGGAA…
TRINITY_DN26599_c0_g1_i1	0.0322302	5.64036	GGATTGCAACCGCAAGCCACTAACTCTAACGCTAGCATTTCTTTGTACAAATATCTACTATTTTGTTATTGTTTTTTTAAATCTTCATGGAGGAGCACAGTAGCAAGAAGCGAGTCAGGGATGACTCGGACGAGTTGGGTCTGGAGTTGCCGGAGGTTAAGAGAATAAGAGATGACTTGTTGGGTGTTCTCGACGACTTGGATCCTGACTCAGCGATTCAGGATCTTGACTCGGTGATGAAGAGTTTTGAAGAAGAGATATCGGCTTCTTCCTTCTCGCCGGTCCCGGTGGTGGACCTGACTTCGGATTCCGGCGATTCTCAGCCTGAACTCGCCCACCTTCTCGGAGCTTCCGATGACGAGCTGGGGTTGCCTCCATCTTCGATTAATCACTCGGGCG…
TRINITY_DN26648_c0_g1_i1	4.2479e-18	35.7895	AGAAGCCTAAAGATGCAGCTCAAATACTTGCCAGTGTTGTTACTTGTAGCAGTGGCTCTAAGCACCACTGCCTCTTTTGCTGAACCCAAACCGCCAGTTTACGAGCCGCCAAAGGACAAGCCATTCCCTGAACCCAAACCGCCAGTTTATGAGCCCCCAAAGAAGGAGAAGCCACTCCCTGAACCCAAACCACCAGTTTACGAGCCCCCTAAGAAGGAGAAGCCGTTCCCTGAACCCAAGCCACCAGTTTACGAGCCTCCTAAGAAAGAAAAGCCATTGCCTGAACCCAAAGGTCCCAAACCTCCATTCTACGAGCCTCCAAAGAAAGAGAAGAAATTCCTGGAAGAGCCTCCAAAGAAAGAGAAACCATTACCCGAACCCAAGTCACCAACATACGAG…
TRINITY_DN2666_c0_g1_i1	0.000100756	4.17363	TCTTTCTTTCTTTTTACTGTTCCTATGAGATGACATTATACATATACCGAAATGCAGAGATTACAAAGAAACATACAAAAATTTATAAATTTAGTCTATAATCTATACTGAGGTGACAATGAAATATGAAAATAAGCCTACAAGTGGAGTTATTCAAAATTAAAGATTGAAACAAAAATCAGGGTTTTGAACAAATGCCAAATTAGCTAGCACAAAGGCACGGCTTGAGTGGCTTAGTTGCCTTCATAACAAGCTTCTCTGCTCTGGGTGGTTCACATGGACACGGCAATGCTATGAACCTCGGAATTTGGTCTCCAGGCATCAATACTGGCATGCTCTGGCCTTGGTCTTGCTTCGAGTCCGTTTCTGCTGACTTCGATTTGGGTGGTGACGACGCTT…
TRINITY_DN26678_c0_g1_i1	2.93247e-05	3.57058	AGGGACCATACTACTGTGGTGTTGGTGCTGACAAAGTGTTTGGGCGTGACATTGTTGACTCACATTACAAGGCCTGTTTATATGCAGGCATCAACATTAGTGGCATCAATGGAGAAGTGATGCCTGGTCAGTGGGAATTTCAAGTTGGACCTTCAGTTGGTATCTCCGCTGGAGATGAATTGTGGGTTGCTCGCTACATTTTGGAGAGGATCACGGAGGTTGCTGGAGTTGTGCTATCCTTTGATCCTAAACCAATTCCGGGTGACTGGAATGGAGCTGGCGCACACACAAATTACAGTACAAAGTCGATGAGGAATGATGGGGGCTATGAGGAGATCAAGAAGGCAATTGAAAAACTTGGGCTGAGGCACAGGGAGCACATTGCCGCATATGGCGAAG…
TRINITY_DN26678_c1_g1_i1	1.72781e-09	23.6538	GTCTTCAAAGTATCCTTTTCCTTGTTTCTCTATGTCTCGTCCAACACGGATTGATGCCCCACGGTTTGCAACGCCCCATGAGAAACTCTTGATGTCAGCTGTTTCGTGCCGTCCTGTGAGCCGACGCTCATTTCCTTCCCCATATGCGGCAATGTGCTCTTTGTGTCTCAGCCCCAGTTTTTCAATTGCCTTCTTGATCACTTCATATCCTCCATCACTTCTCATTGACTTGGTACTGTAATTTGTGTGAGCTCCAGCTCCATTCCAGTCACCTGGAATTGGCTTAGGATCAAAGGAGAGCACAACTCCAGCAACCTCTGTGATCCTCTCCAAAATGTAGCGA
TRINITY_DN26683_c0_g1_i1	9.15469e-08	19.8929	TATGGCTTTCAAGATGGCGACGAGCGGCATGTGGGTGACCGATGAATGCAAGAATTCATTCATGGAGATGAAGTGGAAAAAGGTGCACAGGTACATAGTGTTCAAGATCGACGAGAAGTCTAGGTTGGTCACCGTCGATAAGGTAGGCGGCGCCGGCGAGAGCTACGATGATCTAGCCGCGTCGTTGCCGGACGACGATTGCAGATATGCCGTCTTTGATTTCGATTTCGTCACGGTTGATAAGTGCCGGAAGAGCAAGATCTTCTTCATTGCATGGGCTCCGACGGCTTCAAGAATCAGAGCAAAAATGCTATACGCAACATCCAAAGATGGGCTAAGAAGAGTACTAGAAGGGATCCACTATGAACTCCAAGCAACCGACCCGACGGAGATGGGGTT…
TRINITY_DN26718_c0_g3_i1	0.00710353	5.15476	CTTGGGCTGCACTTGAGTGGGTTGCTGCTCACGCTAAGGCAGGCGGTCCTGCGGCCGCCCAAGAGGCGACGTGGCTCGATGACTATGCTGACTATGGACGGATATACCTAGTTGGTGACAGCTGTGGTGCGAACATGACACATCACTTTGCGTTGAGGCTTAAGGAATCGAGGCTGGGTCGAGAACTGAAAGTTCAAGGCATCGCCATGCTTTGTCCTTACTTCTGGGGAAAGAATCCAATTGGGGTGGAGGCAACTGACCATTTGAGGAAATCAATGGTGGACAGCTGGTGGAATTTCGTTTGCACATCGGACAAAGGATGCGATGATCCTCTCATTAATCCATTTGCTGACGGATCTCCAGGCCTTGAGGACTTGGCTTGCAGCAGAGTCATTGCTA…
TRINITY_DN26728_c0_g1_i1	0.0229184	3.7377	CTTTTTTCCTAGGGACCTCATTGTTAGCATATCGATTCTTCCACATCAATGGTGCAGGGGGTCGACCAGCAAAAGGATTATTTTTCTGTTCCTGAAGCTCAACTTTATTTTCTGCAGGTTTGTTCTGCATGAAACCTTTGCCAGTTCCTTTTATCTGAAATGGGTTAAGATCAGCAAAAAGGTCTCTAGAATCATCCAGATTACTTTGGCCACGTGGAACTGCATTAATGTTCATTCTCACACCATCAGCAACAGCTTGGGACCCATGAATCCCCTTGTAGAAAGAAGTCCCTATAGCAGAGAATGAAGGCAAGTATCCTGTGTTCTCAGTACTCAACTCCACATCCCCAGGAAAACTACCATCCACAGCAGAGTTCTGACTAGTGCCTTCACCAGGTA…
TRINITY_DN26728_c0_g1_i2	0.00906198	3.66667	CTTTTTTCCTAGGGACCTCATTGTTAGCATATCGATTCTTCCACATCAATGGTGCAGGGGGTCGACCAGCAAAAGGATTATTTTTCTGTTCCTGAAGCTCAACTTTATTTTCTGCAGGTTTGTTCTGCATGAAACCTTTGCCAGTTCCTTTTATCTGAAATGGGTTAAGATCAGCAAAAAGGTCTCTAGAATCATCCAGATTACTTTGGCCACGTGGAACTGCATTAATGTTCATTCTCACACCATCAGCAACAGCTTGGGACCCATGAATCCCCTTGTAGAAAGAAGTCCCTATAGCTGATGGGGAAGCATTATCAACTTGATTAGAAGGAGGCACTCTATTAGATTCTTCAGAAGAACTAACCCCAGTTTCGCTGCTCGTACCAGAGAATGAAGGCA…
TRINITY_DN26750_c0_g1_i1	0.000617857	5.32203	TCGATTATTACGCTTTTTCCTCCAATAAAGACTACAACTTTTGCGGTGTCTTGTGCTGCTCGGCTAATGGCTACCACGACGTCGTCGTTTGGTGGGGTGAGTCTGTTTAGGACACAGTCGGCGCTGTTGTTTTCGCAGCCTCCTCCAAGGCTGTCTCTTGCCTTCCCGGTAAAGCGGAGTTCTTCTCTCGGGTCGCTTCGATTGAAGAGAAGTAGTGGGGTTTTTACGAGGGGTTTTGAGAGGGTCTCGAGGACTCCGAAACCGTTTATTGTCAGATGTGATGCTGGAAGTGGAAGGATCACTCAACAGGAATTTACAGGCATGGCATGGCAAGGTATTGTTTCTTCTCCAGATGTAGCCAAAGAAAACAAGCATCAAATAGTGGAGACAGAGCATTTG…
[truncated: 2,608 more rows]
