# Supplementary material for: Transcriptome profiling during mangrove viviparity in response to abscisic acid
Source: Sci Rep. 2018 Jan 15;8:770. doi: 10.1038/s41598-018-19236-x (PMC5768736; doi:10.1038/s41598-018-19236-x)
Supplement: Supplementary file 3 — Supplemental Table S4 The amino acid sequences used for the phylogenetic tree [file 41598_2018_19236_MOESM3_ESM.xlsx]

## Sheet: Sheet1
Arabidopsis ABI1	MEEVSPAIAGPFRPFSETQMDFTGIRLGKGYCNNQYSNQDSENGDLMVSLPETSSCSVSGSHGSESRKVLISRINSPNLNMKESAAADIVVVDISAGDEINGSDITSEKKMISRTESRSLFEFKSVPLYGFTSICGRRPEMEDAVSTIPRFLQSSSGSMLDGRFDPQSAAHFFGVYDGHGGSQVANYCRERMHLALAEEIAKEKPMLCDGDTWLEKWKKALFNSFLRVDSEIESVAPETVGSTSVVAVVFPSHIFVANCGDSRAVLCRGKTALPLSVDHKPDREDEAARIEAAGGKVIQWNGARVFGVLAMSRSIGDRYLKPSIIPDPEVTAVKRVKEDDCLILASDGVWDVMTDEEACEMARKRILLWHKKNAVAGDASLLADERRKEGKDPAAMSAA…
Arabidopsis ABI2	MDEVSPAVAVPFRPFTDPHAGLRGYCNGESRVTLPESSCSGDGAMKDSSFEINTRQDSLTSSSSAMAGVDISAGDEINGSDEFDPRSMNQSEKKVLSRTESRSLFEFKCVPLYGVTSICGRRPEMEDSVSTIPRFLQVSSSSLLDGRVTNGFNPHLSAHFFGVYDGHGGSQVANYCRERMHLALTEEIVKEKPEFCDGDTWQEKWKKALFNSFMRVDSEIETVAHAPETVGSTSVVAVVFPTHIFVANCGDSRAVLCRGKTPLALSVDHKPDRDDEAARIEAAGGKVIRWNGARVFGVLAMSRSIGDRYLKPSVIPDPEVTSVRRVKEDDCLILASDGLWDVMTNEEVCDLARKRILLWHKKNAMAGEALLPAEKRGEGKDPAAMSAAEYLSKMALQKG…
Sonneratia alba ABI12	MEDMSPSVAVTLSMNNTLSDNPGVSSSMEITRLKLVTDAASLISNPSKLTLPNDLCSEAVIENLKSCVGGDGSEGMIENRSAVIRENEDEEVLSVTDETNLVIVEELLSLDGSTIGLSSQDIVKSVEADHVSAEAIILGVSVEAPKGELITSLISRVEASSSSSLNSADAVSQLPNEKILGKGGIRSVFELDCIPLWGSVSICGNRHEMEDAVTSMPWFLRIPIKMLTAEHAVDGIKPSLTHVTSHFFGVYDGHGGSQVANYCRNRIHFALAEEIGFAEGHLNISNGILRDMRQVRWEGAFNNCFQRVDNEIGGKISRGPENEGVEGLSGVCSEPIAPETVGSTAVVALICSSHVIVANCGDSRAVLLRGKESIALSVDHKPDMEKEYMRIEAAGGKVI…
Avicennia marina ABI1	MLAMTSEDESNWPATENIVQESEEDGSSSLEGNTILDISCSLSVVSDTSSLCGDDLLGFEICSETGTNFVEVEKSICDVGLVSKTRDSGDPSIRTVLDNSLSVAIATGEEIVDGASAKSSTAVVQLDKAPNGRASRSIFQVDCVPLWGFTSLCGRRPEMEDAVATMPRFMKIPLQMLIGDRVIDGVTSCLSHLTGHFFGVYDGHGGSQVANYCRERVHTALAEELETIMTNLNNGDCKHNCEEHWRRAFIRCFIKVDDEVGGKAGLEPAAPETAGSTAVVAIVCSSHIIVANCGDSRAVLCRGKEPMALSADHKPNREDEYARIEAAGGKVIQWNGHRVFGVLAMSRSIGDRYLKPWIIPDPEVMIVPRTKEDDCLILASDGLWDVMTNEEVCDFTRKR…
Avicennia marina ABI2	MLAMTSEDGSNWLATDVALESEEDGSSSLEGDSVFDCSCSLSVVSDTGSLCRDDLLGTEISPEIGTQLLEGEKSICDVEPISKTRDSGDPSSGTVFGDSLSAPVGIGEEVLEGTSTKSSTVVTQLGKAPNVRASRSIFEVDYVPLWGFTSVCGRRPEMEDAVATMPRFMEIPIQMLIGDSKFDGMTSRLSHLTGHFFGVYDGHGGSQVANYCRERVHSALVEKLEDIEANLNDGNCNYKCEEPWRRAFTKCFIQVDDEVGGKANLEPVAPETVGSTAVVAIVCSSHIIVANCGDSRAVLCRGKEPVALSVDHKPNREDEYARIEAAGGKVIQWNGHRVFGVLAMSRSIGDRYLKPWIIPDPEVMIVPRAREDECLILASDGLWDVMTNEEVCDFTRRRI…
Rhizophora apiculata ABI12	MYRAVAEPFRVGNLVSENSTLDARFDIARLKLMADTVGLLSDPVTTISTVGEDNCICGDLDNEVSNMASDVEDNKGRAPLLDVVSENKTHCVVSDEFISRESEEDDSLSLEGDQALDSLSVASETSSICREDLLSITATSEQGSLSALDVEKSICNIDISAKATDLGESIVETKVIGDPFSMAVSLKEEIGDQSDPKPSTVVLQLAVEKGVSRTFTRSAFEVDYVPLWGFASLCGRRPEMEDAVATIPYFMKVPVEMLVDDHVLDGISKRLTHQTAHFFGVYDGHGGSQVAKYCQDHIHSVLAAEIDTVKNGLVDRRIKFSCQEQWRKAFTDCFLEVDAVIGGKGNAEPIAPETVGSTAVVAIICSSHIIVANCGDSRAVLCRGKEPVALSRDHKPNRD…
Kandelia obovata ABI12	GGGGHRIIQSYNIIPR*FWFTLLCME*FSFVQGC*KRPLFQDRLMGCLRSRQPKLM*KRLQLFRVLL*YFGMFYCYFASSCFSRPLFFSICTRRLIFGIFHLCSVCM*GLVVGR*DLDVL*QVLRKGEEFGEFQILVAFN*LGWLEKY**SGS*THFTH*I**PCSTFDFDLTLEGWTAILSLFW*IKCWVIKISLMEDPFLKHAIFIPSSVSEGE*RG*EFVDSVRLRNIVILVNSFSECNLMEEMSSAVAVTFSLGNSICNNSGISTHVEITRIKLVTDSVSLLSDPIKVVSEESVSGGINGCNEAKTEVNFSTISVTKDGCVGGTDLLMVLPENGNSATPSDAIKQESGDDKVLSAVEDRNGIITEDLVVLKAGTEISLPNSVEIESSQIIAKAII…
Arabis alpina ABI12	MEEVSPAIAMPFRSFPETQMELAGIMLGKAFCNGQDSENGDSRVVLPESSCPVSGSRKVLSSRINSPNLNIKESSSSSSSSSSSSSSSSSSSSSAAVEEINGSDELGKRMISRTESRSLFEFKSVPLYGVTSICGRRPEMEDAVSTIPRFLQSSTNSLSDGRFNPLSTAHFFGVYDGHGGSQVANYCRERMHSALAEEIAKEKPMLCDGDTWQEKWKRALFNSFLQVDSEIESVAPETVGSTSVVAVVLPTHIFVANCGDSRAVLCRGKTPLPLSVDHKPDREDEAARIEAAGGKIIQWDGARVFGVLAMSRSIGDRYLKPSIIPDPEVMAVRRVKEDDCLILASDGVWDVMTDEEACEMARKRILLWHKKNVMAGDASLLIDERRKEGKDPAAMSAAE…
arachis ipaensis ABI2	MEEMSTTVAVPLTVGNSVCDKPTIATHMDVSRLKLMTDTGLLSNSVTAVSTETFIGSNEDHNGGNLEDEVGSTTVTPSKKGSEGEIPLDDMISQNKSTLVGGDEASTPEIEEDDTLSLEGDPIIDSSCSLSAASENSSICGDEFINSEANPDLGTRSSVDIGKSMCTVDAVARAADLGESNYEADIMSEPLNVAVSLEEAVVGSVTKPTTVVLHQLPLEKVVAGTGGRSVFELDCTPLWGFISLCGKRPEMEDAFATVPRFMKIPIEMLIGDRVIDGLNKSLSQQTIHFFGVYDGHGGSQVANYCRERMHLALAEEIELVKEGLIVGSSKDDCQDQWKKAFTNCFLKVDAEVGGKVNNEPVAPETVGSTAVVAAICSSHIIVSNCGDSRAVLCRGKEPM…
Brachypodium distachyon ABI12	MAAAEAICAEDEAACAGGIERLDLGDGRAALVAGGKRSVYLMECEPVWGCVATPGRGGEMEDACAAVPRFADVPVRLLARRQDLEGLGLDADALRLPAHLFAVFDGHGGAEVANYCRERLHDVLSKELRRPSKDLWEMSDVDMKEHWEELFTKCFQRVDDEVSGRASRLVDGFPEPRSEPIAAENVGSTAVVVVVCSSHVVVANCGDSRIVLSRGKEPVALSIDHKPDRKDERARIEAAGGKVIQWNGSRVSGILAMSRSIGDRYLKPFVISKPEVTVVPRAKDDDCLILASDGLWDVVSNEEACKAARRQIQQWHKNNSVATPLSHEGDGSTDPAAQAAADYLVRLALKKGSGDNISVIVVDLKPRRKAKNNS
Brassica napus ABI1	MEEVSPAVAMPFMPFPEQQMELAGIMLGKGYCNGQYSSQDSENGSCSVSGSRKVLTSRINSPNLNMKKEPSSSSSSSSSSSSSSSEIVVGEEINGSDERSKKMISRTESRSLFEFKSVPLYGVTSICGRRPEMEDAVSTIPRFLQSPTNSMLDGRFNPQTTAHFFGVYDGHGGSQVANYCRERMHLALAEEIAKEKPMLCDGDTWQEKWKKALFNSFLRVDSEVESVAPETVGSTSVVAVVFPTHIFVANCGDSRAVLCRGKTALPLSTDHKPDREDEAARIEAAGGKVIRWNGARVFGVLAMSRSIGDRYLKPSIIPDPEVTAVRRVKEDDCLILASDGVWDVMTDEEACEMARKRILLWHKKNAVAGDASLHTDERRGEGKDPAAMSAAEYLSKLAL…
Brassica napus ABI2	MDKASPAVAAVPFRPFPDPQLEFAGIRGYCSPSLPESTCSSGEESTKDSSFIKINNMRQGSTSSSSRLADVTVDISAGEEINGSDEFDPRSTAQSEKRVLSRTESRSLFEFKSVPLYGVTSICGRRPEMEDSVSAIPRFLQVSLLDCGRVANGLNPHSSAHFFGVYDGHGGSQVADYCRERMHLALTEEILKEKPEFCDGDTWQEKWKRALFNSFMRVDFELDFVPETVGSTSVVAVVFPTHIFVSNCGDSRAVLCRGKTPLALSVDHKPDREDEAARIEAAGGKVIQWNGARVFGVLAMSRSIGDKYLKPSVIPDPDVTSIRRVKEDDCLILASDGLWDVMTNEEVCDMARKRILLWHKKNAMAGDALLPAEKRGEGKDPAAMSAAEYLSKMALQRGS…
Cajanus cajan ABI2	MEEMSTTIAVPLRVGNSVCDKPTIASHMDVSRIKLMADAGLLSNSITKVSTETLIERQIPSLDMMSHNINSLVVGDEVLTPEIEEDDLISLEGDPIIDSSSLSVASENSSVCGDEFISSEVSSDLGTASSVDIVKNLSAVKIAARAADLGESNVEGNVMSDPLAVAVSLEEEAGVRSSPTPTTGVLHQLPLERSVSGTVGRSVFELDCTPLWGFTSVCGKRPEMEDAVAAVPRFSKIPIQMLIGDRVPDGINKCFNQQTVHFFGVYDGHGGSQVANYCRERMHWALAEEIELVKEGLSVESTKDDCREIWKKAFTNCFLKVDSEVGGEVNGEAIAPETVGSTAVVAVICSSHIIVSNCGDSRAVLCRGKEPMALSVDHKPNRDDEYARIEAAGGKVIQW…
Camelina sativa ABI1	MEEVSSSIAGPFRPFSETQMNFTGIRLGKGYCISNQQQYSTQASDNGGDLTSCSVSASHGSESRKVLISRINSPNLNMKESAAADIVVVDPISAADGINNASDVVQREKKMISRTESRSLFEFKSIPLYGVTSICGRRPEMEDAVSTIPRFLQSSSDSLLDGRFNPQSTAHFFGVYDGHGGSQVANYCRERMHLALAEEIAKEKPMLCDGDTWLEKWKRALFNSFLRVDSEIESVAPETVGSTSVVSVVFPTHIFVANCGDSRAVLCRGKTALPLSVDHKPDREDEAARIEAAGGKVIQWNGARVFGVLAMSRSIGDRYLKPSIIPDPEVTAVKRVKEDDCLILASDGVWDVMTDEEACEMARKRILLWHKKNAVAGDASLLADERRKEGKDPAAMSAA…
Camelina sativa ABI2	MFKSFDFSRFFFSFHRTVLTIKHLSALNTSNKEKFWHLSLSLGLPFVRERDQEIEFFFIPLMDEASPAVAVPFRTFPEPHAGIRGYCSGESRVSLPENSCSGSGSLISDDGAMKGSSFEINTRQDSLASSTSSSSSSVVPDVTVDISAGDEMNGSDEFDPRSTGEKKVLSRTESRSLFEFKSVPLYGVTSICGRRPEMEDSVSTIPRFLQVSSSSFLDGRVTNGFNPHTSAHFFGVYDGHGGSQVANYCRERMHLALTEEIVKEKPEFCDGDTWQEKWKKALFNSFMRVDSEIEPVAHAPETVGSTSVVAVVFPTHIFVANCGDSRAVLCRGKTPLALSTDHKPDRDDEAARIEAAGGKVIRWNGARVFGVLAMSRSIGDRYLKPSVIPDPEVTLVRRV…
Capsella rubella ABI1	MEEVSPSIAGPFRPFSETQMDFTGIRLGKGYCNNQYSAQDSENGGDLRVSLPESSYSVSGSHGSESRKVLISRINSPNLNMKESAAADIVVDISAGDEINGSDAQSEKRMISRTESRSLFEFKSIPLFGVTSICGRRPEMEDAVSTIPRFLQSCSDSLLDGRFNPQSTAHFFGVYDGHGGAQVANYCRERMHLALAEEIAKEKPMLCDGDTWQEKWKRALFNSFLRVDSEIESVAPETVGSTSVVSVVFPTHIFVANCGDSRAVLCRGKTALPLSVDHKPDREDEAARIEAAGGKVIQWNGARVFGVLAMSRSIGDRYLKPSIIPDPEVTAVKRVKEDDCLILASDGVWDVMTDEEACEMARKRILLWHKKNAVAGDASLLADERRKEGKDPAAMSAAE…
Capsella rubella ABI2	MDEASPAVAVPFRPFPEPHAGIRSYCSGESRVSLPENSCSGSGSLISDEGAMKDSSFEISTRQDSSTSSSAVASVPDVTVDISAGDEMNGSDEFDPRSPNQSEKKVLSRTESRSLFEFKSVPLYGVTSICGRRPEMEDSVSTIPRFLQVASSSLLDGRVTNGFNPHSSAHFFGVYDGHGGSQVANYCRERMHLALTEEIVKEKPEFCDGDTWQEKWKKALFNSFMKVDSEIEPVAHAPETVGSTSVVAVVFPTHIFVANCGDSRAVLCRGKTPLALSTDHKPDRDDEAARIEAAGGKVIRWNGARVFGVLAMSRSIGDRYLKPSVIPDPEVTSVRRVKEDDCLILASDGLWDVMTNEEVCDLARKRILLWHKKNAMAGDALLPAEKRGEGKDPAAMSAA…
Corchorus capsularis ABI12	MEEISTSIAGPCAVRLGDMMCNDSRTIRHMDVNNGCKLVAEKASLLSLPDSKPNQLCESISCGNQGCYHGGCSCKASVASLSPHKGDRGDNGGVSSNQIETEDSCISGEYNHHISEEDGSISFGRDHENSCSRSVGSDVSSISVEEVSALEVNSERDSSNTLVGERNSTDVQDVKRVAVDLVGEDGNRSDESDPKSSESFVEVQQQKKIRKTERPFLFESSNIPLWGFTSICGRRPEMEDAVVVLPRFLQVPTEMLKGSSISNGMNHRLSDFTAHFYGVYDGHGGCQVANYCRERMHLALAEEIEMAKACIHDGNIVHDWQEQWKKAISNSFIKVDAEVGGVHKGSGWNKIDHEPVAPETVGSTAVVAIVSSTHIIVANCGDSRAVLNHGKHAMPLSVD…
corchorus olitorius ABI12	MEEISTSIAGPCAVRLGDMMCNDSRTIRHMDVNGCKLVAEKASLLSIPESKPNQLCESISCGNQSCYHGGCSCKASVAPLSPHKGDRGDNGGVSSIQSETEDSCISGEYNHHISEEDGSISFGGGHENSCSRSVGSDVSSISVEEVSALEVYSERDSSNTLVGERNSTDVQDVKRVAVDLVGEDGNRSDESDPKSSESFDEVQQQKKIRKTERQFLFESSNIPLWGFTSICGRRPEMEDAVVVLPRFLQVPTEMLKGGSISNGMNHRLSDFTAHFYGVYDGHGGCQVANYCRERMHLALAEEIEMAKACIHDGNVVHDWQEQWKKAISNSFIKVDAEVGGVHKGSGGNKIDCEPVAPETVGSTAVVAIVSSTHIIVANCGDSRAVLNRGKHAMPLSVDH…
Eutrema salsugineum ABI1	MEEISPAVAIPFMPFPETQMEFAGIMLGKGYCNGQYSTQDSENGDSRVSLPETSCSVSGSHGAESRKVLSSRINSPNFNMKKKSSSSSSDIVADIAAGGEINGSDERSTVQSEKKMISRTESRSLFEFKSVPLYGVTSICGRRPEMEDAVSTIPRFLQSPTNSLLDGRFNPQTTAHFFGVYDGHGGSQVANYCRERMHLALAEEIAKEKPMLCDGDTWQEKWKRALFNSFLRVDSELESVAPETVGSTSVVAVVFSTHIFVANCGDSRAVLCRGKTALPLSTDHKPDREDEAARIEAAGGKVIQWNGARVFGVLAMSRSIGDRYLKPSIIPDPEVTAVRRVKEDDCLILASDGVWDVMTDEEACEMARKRILLWHKKNAVAGEASLLTDERRKEGKDPA…
Eutrema salsugineum ABI2	MDEVSPAVAVPFRPFAEPPIGVRSYCNGSLPESSCSGSGSKISGEETMKDSSFGISSRQDSSPSSSLSSAAAGVSDVIVDISAGEEINGSDEFDPRSPSQSEKKVISRTESRSLFEFKSVPLYGVTSICGRRPEMEDSVSTIPRFLQVSSISLLDGRVTNGFNPHSSAHFFGVYDGHGGSQVANYCRERMHLALTEEIVKEKPEFCDGDTWQEKWKRALFNSFMKVDSEIDFVPETVGSTSVVAIVFPTHIFVANSGDSRAVLCRGKTPLALSVDHKPDREDEAARIEAAGGKVIQWNGARVFGVLAMSRSIGDRYLKPSVIPDPEVTCVRRVKEDDCLILASDGLWDVMTNEEVCDMARKRILLWHKKNAMAENALLPAEKRGEGKDPAAMSAAEYLS…
Gossypium raimondii ABI12	MMEEVSGPCAVSLGEVIRNNSRTTARAAAGVNGCKLVAEKGSLLSENESDQTCNRGDNRVVELNRVKSDDSCISREYNQGNEEDGSISSTQFVASDISSISVEEISGLEVNSGNKSDESDKKSSESDSFLDVPQQKKVRKTETKCLFELGNIPLWGFTSICGRRPEMEDAFVAIPRFLQVPSQILKAESVTNGMNRDLTAHFYGVYDGHGGCQVANYCRERMHLALAEEIERAKSCIREGNIRHDWQELWKKAFSNCFIKVDAEIGGVCNGVNDSDNKPIAPETVGSTAVVAVVSPTHIIVANSGDSRAVLYRGKHPMPLSVDHKPDREDEHARIEAAGGKVIQWNGSRVFGVLAMSRSIGDRYLKPWIIPNPEVMFVPRVKEDECLILASDGLWDVIS…
Manihot esculenta ABI1	MEEMSPAVAVPFSIDKMICNKSPVTAHMEISGLKRMADKATLISNSARNPNTPFGSVCSQSGIGQVAVAEDVSCRNLCSQSVAIDTSNICFEEVLALDAESNRDPMVVEKTVGSFETTATSHVREPKVELEPVDDIVSVADIEGEDGYGSDPKSSADVPEEKKITMTGSVSAFESCSRPLWGFTSTCGRRPEMEDNYAAVPGFFRIPTQMLMDDLVNGMNQKLGCSSAHFFGVYDGHGGSQVANYCSKRIHLVLANELEIAQAGLCDGSTRSSWQEQWKKAFLNCFLQVDAETGGSCRGITGSITGHSEAQLESIAPETVGSTAVVAIVCTTQIIVSNCGDSRAVLCRGKVAIPLSVDHKPDREDEYARIEAAGGKIIQWNGSRVFGVLAMSRSIGDRY…
Medicago truncatula ABI12	MEVLLYVVTVSIRVGNLVCNNSIIATHMDASRFKVMADAGSLSNSVAKVSNETVVGSDDCHDNGGNLDVEIGITKVTQPVLEKEGESPLMDMISQNKGVLVASDVGLAPESEDDDSLSLEGEQFIDSSCSLSVVSENSSIGGEEFIASDNTSEVGTPCSIDIEKIVSSVNIVAQTADLGESNVDTDIMNEPLAVAVNLDQEIGVESDLKPSTVAHQLPQEEGTSVAVVRSVFELDYTPLWGFISLCGRRPEMEDAVATVPRFLEIPIQMLIGDRAPDGINRCFRPQMTHFFGVYDGHGGSQVANYCRERIHIALTEEIELVKESLIDGGLNDGCQDQWKKVFTNCFLKVDAEVGGTTNNEVVAPETVGSTAVVALISSSHIIVANCGDSRAVLCRGKEP…
Noccaea caerulescens ABI1	MEEVSPAVAMPFMPFPEPQMEYSGIRLGKSYCNGQYPTQDSENGDSRVPLPESSCSVSGSRKVLSSRINSPNLNMKQESSLSSSVIVADIAAGEEINGSDERSTVQKVISRTESRSLFEFKSVPLYGVTSICGRRPEMEDAVSTIPRFLQSSTNSMLDGRFNPLSAVHFFGVYDGHGGSQVANYCRERMHLALAEEIATEKPMICDGDAWQEKWKRALFNAFLRVDSEIESVAPETVGSTSVVAVVFPTHIFVANCGDSRAVLCRGKTALPLSTDHKPDREDEAARIEAAGGKVIQWNGARVFGVLAMSRSIGDRYLKPSIIPDPEVTAVKRVKEDDCLILASDGVWDVMTDEEACEMARKRILLWHKKNAVAGDASLLTDERRKEGIDPAAMSAAEYL…
Noccaea caerulescens ABI2	MKDFSSMDDASPAVAVPFRQPQLEFAGIRGYCNGTLPESSCSGDESMKDSSFGNERRQDSSPSSLSSVPDVISAGEEISSSGEFDPRSSSAHGEKKVISRTESRSLFEFKSVPLYGVTSICGRRPEMEDSVSTIPRFLQVSSNSLLDGCRVGNGFNPHSSAHFFGVYDGHGGSQVADYCRERMHLALTEEIVKEKPEFCDGDTWQEKWKRALFNTFMRVDSEIDSVPETVGSTSVVAVVFPTHIFVANCGDSRAVLCRGKTPLALTVDHKPDREDEAARIEAAGGKVIQWNGARVFGVLAMSRSIGDRYLKPSVIPDPEVTSVRRVKEDDCLILASDGLWDVMTNEEVCDMARKRILLWHKKNAMAGEALLPAEKRGEGKDPAAMSAAEYLSKMALQRG…
Populus balsamifera ABI1	MEEMYPAVAVPFRVGNSACESPSIDTHMDITRLLMADTASLLSDTVTKVPTAGDKDCNCGDLDNEVKDTAAPASKEDRGGRGAPLLDMISETERNWVVGDDGITRESEEDDSLSLEGDPILDSSCSLSVASETSSLCGEDLLSLETTSEVGTLNSVEIKKSIGGVDIVAKTADLGDSNGDTVVSDPSSVAGSVEEEAGDGSDKTSSVVLQLTLERGTSGTVSKSVFEVDYVPLWGFTSVCGRRPEMEDAVATVPYFLKFPIQMLIGDRLLDGMSKYLPHQTAHFFGVYDGHGGSQVANYCHDRIHSALSEEIEFVKNGLSDGSIKDSCQEQWKNAFTNCFLKVDAEVGGKAGAEPVAPETVGSTAVVAIICSSHIIVANCGDSRAVLCRGKEPMALSVD…
populus euphratica ABI1	MEEMYPAVAVPFRVGNSACESASIDTHMEITRLLMADTASLLSDTVTKVPTAGDKDCNCGDLDNEVKDTAVPASKEDRGGRGAPLLDMISETERNWVVGDDGITRESEEDDSLSLEGDPILDSSLSVTSETSSLCGEDLLSLETTSEVGTLSSVEIKKSIGGVDIVAKTADLGDSNVDTVVSDPSSVAGSVEEEVGDGSDAKTSSVVLQLTLERGTSGTVSRSVFEVDYVPLWGFTSVCGRRPEMEDAVATVPYILKLPIQMLIGDRLLDGMSKYLPHQTAHFFGVYDGHGGSQVANYCHDRIHLALSEEIEFVKNGLNDGSIKDSCQEQWKNAFTNCFLKVDAEVGGKAGAEPVAPETVGSTAVVATICSSHIIVANCGDSRAVLCRGKEPMALSVDH…
populus euphratica ABI2	MISENERNWVVGDDGITRESEEDDSLSLEGDPILDSSLSVTSETSSLCGEDLLSLETTSEVGTLSSVEIKKSIGGVDIVAKTADLGDSNVDTVVSDPSSVAGSVEEEVGDGSDAKTSSVVLQLTLERGTSGTVSRSVFEVDYVPLWGFTSVCGRRPEMEDAVATVPYILKLPIQMLIGVRLLDGMSKYLPHQTAHFFGVYDGHGGSQVANYCHDRIHLALSEEIEFVKNGLNDGSIKDSCQEQWKNAFTNCFLKVDAEVGGKAGAEPVAPETVGSTAVVAIICSSHIIVANCGDSRAVLCRGKEPMALSVDHKPNREDEYARIQAAGGKVIQWNGHRVFGVLAMSRSIGDRYLKPWIIPEPEVMFIPRAKEDECLILASDGLWDVMSNEEACDLARKRI…
Populus tremula ABI1	MEEMYPAVAVPFRVGNSACESPSIDTQMDITRILMADTASLLSDTVTKVPTAGDKDCNCAAPASKEDRGGRGAALLDMISETERNWVVGDDGITRESEEEDSLSLEGDPILDSSCSLSVASETSSLCGEDLLSLETTSEVGTLSSVEIQKSIGGVDIVAKTADLGDSNVDTVVSDPPSVAGSVEEEAGDGSDAKTSSVVLQLTLERGTSGTVSRSVFEVDYVPLWGFTSVCGRRPEMEDAVATVPYLLKFPIQMLIGDRLLDGMNKYLPHQTAHFFGVYDGHGGSQVANYCHDRIHSALSEEIEFVKNGLSDGSIKDSCQEQWKKAFTNCFLKVDAEVGGKAGAEPVAPETVGSTAVVAIICSSHIIVANCGDSRAVLCRGKEPMALSVDHKPNREDEY…
populus trichocarpa ABI1	MEEMYPAVAVPFRVGNSACESPSIDTHMDITRLLMADTASLLSDTVTKVPTAGDKDCNCGDLDNEVKDTAAPASKEDRGGRGAPLLDMISETERNWVVGDDGITRESEEDDSLSLEGDPILDSSCSLSVASETSSLCGEDLLSLETTSEVGTLNSVEIKKSIGGVDIVAKTADLGDSNGDTVVSDPSSVAGSVEEEAGDGSDAKTSSVVLQLTLERGTSGTVSKSVFEVDYVPLWGFTSVCGRRPEMEDAVATVPYFLKFPIQMLIGDRLLDGMSKYLPHQTAHFFGVYDGHGGSQVANYCHDRIHSALSEEIEFVKNGLSDGSIKDSCQEQWKNAFTNCFLKVDAEVGGKAGAEPVAPETVGSTAVVAIICSSHIIVANCGDSRAVLCRGKEPMALSV…
Raphanus sativus ABI1	MEEVSPTVAMPFMPFPETQQMELAGIMLGKGYCNGQYSENGSCSVSESRKVLTSRINSPNLNMKKESSSSEIVAGEEINGSDERPTVEKKKMISRTESRSLFEFKSVPLYGATSICGRRPEMEDAVSTIPRFLQSPTNSMLDGRFNPQTTAHFFGVYDGHGGSQVANYCRERMHLALAEEIAKEKPMLCDGDTWQEKWKKALFNSFLRVDSEVETVAPETVGSTSVVAVVFPSHIFVANCGDSRAVLCRGKTALPLSTDHKPDREDEAARIEAAGGKVIRWNGARVFGVLAMSRSIGDRYLKPSIIPDPEVTAVRRVKEDDCLILASDGVWDVMTDEEACEMARKRILLWHKKNAVAGDASLHTDERRGEGKDPAAMSAAEYLSKLALQRGSKDNITVV…
Raphanus sativus ABI2	MDKASPAVAVPFRPFPEPGIRSYCSTSLPESSCSGEESIINNMRRQQDTSSSSSAAARVADVIADISAGEEINGSDEFDPRSSTAARRSEKKVLSRTESRSLFEFKSVPLYGVTSICGRRPEMEDSVSAIPRFLQVSLLDCGRVANGLNPHSSAHFFGVYDGHGGSQVADYCRERMHLALTEEILKEKPEFCDGDTWQEKWKRALFNAFMRVDSELGFVPETVGSTSVVAVVFPTHIFVSNCGDSRAVLCRGKTPLALSVDHKPDREDEAARIEAAGGKVIQWNGARVFGVLAMSRSIGDKYLKPSVIPDPDVTSIRRVKEDDCLILASDGLWDVMTNEEVCDMARKRILLWHKKNAMAGDALLPAEKRGEGKDPAAMSAAEYLSKMALQRGSKDNISV…
Oryza.sativa ABI1	MAAAAAAAAICGEDETAARVGCTGEWAGGIERVDLGERKEAVAAAGAGKRSVYLMDCAPVWGCASTRGRSAEMEDASAAVPRFADVPVRLLASRRDLDALGLDADALRLPAHLFGVFDGHGGAEVANYCRERIHVVLSEELKRLGKNLGEMGEVDMKEHWDDVFTKCFQRVDDEVSGRVTRVVNGGGEVRSEPVTAENVGSTAVVALVCSSHVVVANCGDSRIVLCRGKEPVALSIDHKPDRKDERARIEAQGGKVIQWNGYRVSGILAMSRSIGDRYLKPFVIPKPEVMVVPRAKDDDCLILASDGLWDVVSNEEACKVARRQILLWHKNNGAASPLSDEGEGSTDPAAQAAADYLMRLALKKGSEDNITVIVVDLKPRKKLKNIS
Oryza.sativa ABI2	MEDLALPAAPPAPTLSFTLLAAAAAVAEAMEEALGAALPPLTAPVPAPGDDSACGSPCSVASDCSSVASADFEGFAELGTSLLAGPAVLFDDLTAASVAVAEAAEPRAVGATARSVFAMDCVPLWGLESICGRRPEMEDDYAVVPRFFDLPLWMVAGDAAVDGLDRASFRLPAHFFAVYDGHGGVQVANYCRKRIHAVLTEELRRAEDDACGSDLSGLESKKLWEKAFVDCFSRVDAEVGGNAASGAPPVAPDTVGSTAVVAVVCSSHVIVANCGDSRAVLCRGKQPLPLSLDHKPNREDEYARIEALGGKVIQWNGYRVLGVLAMSRSIGDKYLKPYIIPVPEVTVVARAKDDDCLILASDGLWDVMSNEEVCDAARKRILLWHKKNAATASTSSAQI…
Tarenaya hassleriana ABI1	MDEASPAVAVPFRPFPESQLEFTGLRLSKGYCNGQYPTDDGDSRVCGTVHTNQKHGSSLSEISCSGSLVSGAKTIANSDESKKDLNFRINSSNLQRIETPDAVADLVGEEINGSEEFDPRSTAQSEKKIISRTESRSLFEFKNVPLYGVTSICGRRPEMEDAVSAIPRFLQVSCNTLSEGRVSNGFNPRTSAHFFGIFDGHGGSQVANYCRERAHRALAEEIAKEKPALCDGETWQEKWKRALFNSFLKIDSEIQSVAPETVGSTAVVALVFPTHIFVANCGDSRALLCRGKTPLPLSVDHKPDREDEAARIEAAGGKVIRWNGARVFGVLAMSRSIGDRYLKPSIIPDPEVTVTRRAKEDDCLILASDGLWDVMTCEEVCDVARKRILLWHKKRAVAG…
Tarenaya hassleriana ABI2	MDEISPAVAVPFRPFPPEPQLEFAGLRLSKGYCNGQYSTDNGDSRVSSAEHMNRRHGFSLPESSCSDSKKDLGFRVNSNSSCSKLREVADLVGEEINGPDEFDPRSTAQGEKKMISRTESRSLFEFKSVPLYGVTSICGRRPEMEDAVSAIPRFLQVSCTTLSEGRVSSGLNPHTSAHFFGVFDGHGGCQVANYCRERVHVALAEEIAKEKPGLCDGETWQEKWKRALFNSFLKVDSEIESAAPETVGSTAVVAVVFPTHIFVANCGDSRAVLCRSKTPLPLSVDHKPDREDEAARIEAAGGKVIRWNSARVFGVLAMSRSIGDRYLKPSIIPDPEVTAIRRVKDDDCLVLASDGLWDVMTNEEVCDVARKRILLWHKKNAVAGDALLPAEPRGEGLDP…
Vitis vinifera ABI12	MEEVSPALPCCQSTTLIWWSDPKLFTRVLELTNERRMNRTVSDSVFEFNCVPLWGFTSICGRRLEMEDAVAAVPNFLKIPIQTLTDGLLLNGMNPELDYLTAHFFGVYDGHGGCQVANYCRDRLHLALAEEVELLKESLCNGSAGGNWQEQWEKVFSNCFLKVDSVIGGDSSTLVASETVGSTAVVTIICQTHIIVANCGDSRAVLCRGKVPVPLSIDHKPSREDEYARIEAAGGKIIQWDGLRVCGVLAMSRSIGDRYLKPWIIPDPEVMYIPREKEDECLILASDGLWDVMTNQEVCDTARRRILLWHKKNGHNPPAERGRGVDPAAQAAAECLSKLALQKGSKDNITVVVVDLKPRRKLKRKTQQ
ziziphus jujuba ABI1	MEEMSPAVAVPFRVGNSVCDNPTIAAHMDITRLKLMTDTAGLLSDSLPKASSTDPVVAAGDEDCNNCSSVLENEDIAIAVPEQDKGELAPLLDMISQNKSNWVAGDDLIARESEEDDSLSLDGDQILDSSCSLSVASENGSICGEDLLGFEATFDVGTSRSVDVDKSIYNVDVVAKAAANLEGSNVETDIASDSLSVAVSLEKIGDGSDSKPSAVLLELPVEKVVSGTVSRSVFEVDYVPLWGFTSMCGRRPEMEDAFATVPRFLKIPIQMLIGDRVLDGMSKGLPHQTLHFFGVYDGHGGFQVANYCRDRVHLALAEEIELVKQGLIDGGIKDDCQEQWRKAFTNCFLKVDAEVGGKASHDPVAPETVGSTAVVAIICSSHIIVANCGDSRAVLCRGK…
ziziphus jujuba ABI2	MEKVSSAIAVPYRPGDGGNDPRDQNRGAEAVMLKTDMENQDNQISIRTNKRRSEEQESNPCFRSRGRETGRTCADEFSAQRNKDIDERIGKANSKESNIAELEDGQDIVAVDGKDSDGSDESDAYTSSTSLAQVSQEKRLCRTRSRNAVESDCIPLWGFTSICGRRQEMEDAVSDVPRLLQVPLHMLMEDCQNLNGISHHNRTQLSSHFYGVFDGHGGCQVANYCQERIHSALVEEIETSKADNSNGNSWQELWEKAFSNCFSKVDAEVGGAPRGSNGSRSLQPVAPETVGSTAVVALVCPTHIIVANCGDSRAVLCRGKSPVPLSVDHKPDREDEHARVEAAGGKVIQWNGSRVFGVLAMSRSIGDRYLKPWIIPDPEVMFVPRAKEDECLILASDGL…
Brassica oleracea ABI1	MEEVSPAVAMPFMPFPEQQMELAGIMLGKGYCNGQYSSQDLENGSCSVSGSRKVLTSRINSPNLNMKKESPSSSSSSSEIVVAGEEINGSDERSKKMISRTESRSLFEFKSVPLYGVTSICGRRPEMEDAVSTIPRFLQSPTNSMLDGRFNPQTTAHFFGVYDGHGGSQVANYCRERMHLALAEEIAKEKPMLCDGDTWQEKWKKALFNSFLRVDSEVESVAPETVGSTSVVAVVFPTHIFVANCGDSRAVLCRGKTALPLSTDHKPDREDEAARIEAAGGKVIRWNGARVFGVLAMSRSIGDRYLKPSIIPDPEVTAVRRVKEDDCLILASDGVWDVMTDEEACEMARKSILLWHKKNAVAGDASLHTDERRGEGKDPAAMSAAEYLSKLALQRGSKD…
Brassica oleracea ABI2	MDKASPAVAAVPFRPFPDPKLEFAGIRSYCSTSLPESTCSGEESMKDSSFIKINNMRQGSTTSSSSRLADVTVDISAGEEINGSDEFDPRSTAQSEKRVLSRTESRSLFEFKSVPLYGVTSICGRRSEMEDSVSAIPRFLQVSLLDCGRVANGLNPHSSAHFFGVYDGHGGSQVADYCRERMHLALTEEILKEKPEFCDGDTWQEKWKRALFSSFMRVDLELDFVPETVGSTSVVAVVFPTHIFVSNCGDSRAVLCRGKTPLALSVDHKPDREDEAARIEVAGGKVIQWNGARVFGVLAMSRSIGDKYLKPSVIPDPDVTSIRRVKEDDCLILASDGLWDVMTNEEVCDMARKRILLWHKKNAMAGDALLPAEKRGEGKDPAAMSAAEYLSKMALQRGS…
Brassica rapa ABI1	MEEVSPAVAMPFMPFPEQQMELAGIMLGKGYCNGQYSSQDSENGSCSVSGSRKVLTSRINSPNLNMKKEPSSSSSSSSSSSSSEIVVAGEEINGSDERSKKMISRTESRSLFEFKSVPLYGVTSICGRRPEMEDAVSTIPRFLQSPTNSMLDGRFNPQTTAHFFGVYDGHGGSQVANYCRERMHLALAEEIAKEKPMLCDGDTWQEKWKKALFNSFLRVDSEVESVAPETVGSTSVVAVVFPTHIFVANCGDSRAVLCRGKTALPLSTDHKPDREDEAARIEAAGGKVIRWNGARVFGVLAMSRSIGDRYLKPSIIPDPEVTAVRRVKEDDCLILASDGVWDIMTDEEACEMARKRILLWHKKNAVAGDASLHTDERRGEGKDPAAMSAAEYLSKLALQ…
Brassica rapa ABI2	MDKASPAVAAVPFRPFPDPQLEFAGIRGYCSPSLPESTCSSGEESTKDSSFIKINNMRQGSTSSSSRLADVTVDISAGEEINGSDEFAPRSTAQSEKRVLSRTESRSLFEFKSVPLYGVTSICGRRPEMEDSVSAIPRFLQVSLLDCGRVANGLNPHSSAHFFGVYDGHGGSQVADYCRERMHLALTEEILKEKPEFCDGDTWQEKWKRALFNSFMRVDFELDFVPETVGSTSVVAVVFPTHIFVSNCGDSRAVLCRGKTPLALSVDHKPDREDEAARIEAAGGKVIQWNGARVFGVLAMSRSIGDKYLKPSVIPDPDVTSIRRVKEDDCLILASDGLWDVMTNEEVCDMARKRILLWHKKNAMAGDALLPAEKRGEGKDPAAMSAAEYLSKMALQRGS…
